# Supplementary material for: Characterization of Drought-Responsive Transcriptome During Seed Germination in Adzuki Bean (Vigna angularis L.) by PacBio SMRT and Illumina Sequencing
Source: Front Genet. 2020 Aug 31;11:996. doi: 10.3389/fgene.2020.00996 (PMC7489039; doi:10.3389/fgene.2020.00996)
Supplement: FIGURE S1 — Schematic of the seven groups of PacBio isoforms. (a) Isoforms have been annotated in the IWGSC RefSeq v1.0. (b) Novel isoforms that contain multiple exons and have different splice sites and introns compared with annotated isoforms in the IWGSC RefSeq v1.0. (c) Novel isoforms that contain multiple exons sequentially shared the introns of the annotated isoforms in the IWGSC RefSeq v1.0. (d) Novel isoforms that contain multiple exons sequentially contained the introns of the annotated isoforms in the IWGSC RefSeq v1.0. (e) Novel isoforms that contained a single exon and the annotated isoforms that contained multiple exons, or vice versa. (f) Novel isoforms derived from novel gene loci. (g) Novel isoforms that were non-overlapping with known isoforms in the same gene loci. [file Data_Sheet_1.zip]

Archive with 18 entries (18 files):
- Supplementary figures and tables/Supplementary figure 1-7.docx
- Supplementary figures and tables/Supplementary Table S1.xlsx
- Supplementary figures and tables/Supplementary Table S10.xlsx
- Supplementary figures and tables/Supplementary Table S11.xlsx
- Supplementary figures and tables/Supplementary Table S12.xlsx
- Supplementary figures and tables/Supplementary Table S13.xlsx
- Supplementary figures and tables/Supplementary Table S14.xls
- Supplementary figures and tables/Supplementary Table S15.xls
- Supplementary figures and tables/Supplementary Table S16.xls
- Supplementary figures and tables/Supplementary Table S17.xlsx
- Supplementary figures and tables/Supplementary Table S2.xlsx
- Supplementary figures and tables/Supplementary Table S3.xlsx
- Supplementary figures and tables/Supplementary Table S4.xlsx
- Supplementary figures and tables/Supplementary Table S5.xlsx
- Supplementary figures and tables/Supplementary Table S6.xlsx
- Supplementary figures and tables/Supplementary Table S7.xls
- Supplementary figures and tables/Supplementary Table S8.xls
- Supplementary figures and tables/Supplementary Table S9.xlsx
