# Supplementary material for: Characterization of Drought-Responsive Transcriptome During Seed Germination in Adzuki Bean (Vigna angularis L.) by PacBio SMRT and Illumina Sequencing
Source: Front Genet. 2020 Aug 31;11:996. doi: 10.3389/fgene.2020.00996 (PMC7489039; doi:10.3389/fgene.2020.00996)
Supplement: FIGURE S1 — Schematic of the seven groups of PacBio isoforms. (a) Isoforms have been annotated in the IWGSC RefSeq v1.0. (b) Novel isoforms that contain multiple exons and have different splice sites and introns compared with annotated isoforms in the IWGSC RefSeq v1.0. (c) Novel isoforms that contain multiple exons sequentially shared the introns of the annotated isoforms in the IWGSC RefSeq v1.0. (d) Novel isoforms that contain multiple exons sequentially contained the introns of the annotated isoforms in the IWGSC RefSeq v1.0. (e) Novel isoforms that contained a single exon and the annotated isoforms that contained multiple exons, or vice versa. (f) Novel isoforms derived from novel gene loci. (g) Novel isoforms that were non-overlapping with known isoforms in the same gene loci. [file Data_Sheet_1.zip › Supplementary figures and tables/Supplementary Table S1.xlsx]

## Sheet: Sheet1
Table S1. General properties of the reads produced by Illumina sequencing and PacBio sequencing
Reads produced from 12 samples by Illunina sequencing
Sample	Clean Reads Pairs	Clean base(bp)	Q20(%)	Q30(%)	GC(%)
17033-T1	20965543	6289662900	97.7;96.7	94.2;91.6	46.9;46.8
17033-T2	22784345	6835303500	97.7;97.1	94.1;92.5	46.4;46.3
17033-T3	22039552	6611865600	97.7;97.0	94.1;92.3	46.7;46.6
17033-CK1	19795969	5938790700	97.8;97.4	94.1;93.1	46.2;46.1
17033-CK2	25214758	7564427400	97.8;97.4	94.2;93.0	45.9;45.8
17033-CK3	22044579	6613373700	97.8;96.9	94.3;91.8	46.0;45.9
17235-T1	22078962	6623688600	97.7;96.8	94.1;91.8	46.6;46.5
17235-T2	24210054	7263016200	97.6;97.0	94.0;92.3	46.7;46.6
17235-T3	19106350	5731905000	97.6;96.9	94.0;91.9	46.7;46.6
17235-CK1	22177394	6653218200	97.7;97.0	94.1;92.1	46.1;46.0
17235-CK2	25004372	7501311600	97.5;97.0	93.7;92.2	45.9;45.8
17235-CK3	23889859	7166957700	97.7;97.3	94.1;92.8	45.8;45.7
CCS Reads produced from two varieties by PacBio sequencing
Sample	Library	Cell	Total Bases(bp)	# of Reads	Mean Read Length(bp)	Mean Read Score	# of Passes
17033	mix	C01	812703620	456416	1780	0.98	20
17235	mix	H01	759577370	374530	2028	0.96	12
Total	－	－	1572280990	830946	－	－	－
FLNC reads in CCS reads of two varieties by PacBio sequencing
Sample	Library	Cell	# of CCS	5'primer	3'primer	Poly-A	Full-Length	# of FLNC	Mean FLNC Length(bp)
17033	mix	C01	456416	423404	413353	309959	296726	283274	1448
17235	mix	H01	374530	329135	318163	227080	209522	187022	1471
Total	－	－	830946	752539	731516	537039	506248	470296	－
