# Supplementary material for: Characterization of Drought-Responsive Transcriptome During Seed Germination in Adzuki Bean (Vigna angularis L.) by PacBio SMRT and Illumina Sequencing
Source: Front Genet. 2020 Aug 31;11:996. doi: 10.3389/fgene.2020.00996 (PMC7489039; doi:10.3389/fgene.2020.00996)
Supplement: FIGURE S1 — Schematic of the seven groups of PacBio isoforms. (a) Isoforms have been annotated in the IWGSC RefSeq v1.0. (b) Novel isoforms that contain multiple exons and have different splice sites and introns compared with annotated isoforms in the IWGSC RefSeq v1.0. (c) Novel isoforms that contain multiple exons sequentially shared the introns of the annotated isoforms in the IWGSC RefSeq v1.0. (d) Novel isoforms that contain multiple exons sequentially contained the introns of the annotated isoforms in the IWGSC RefSeq v1.0. (e) Novel isoforms that contained a single exon and the annotated isoforms that contained multiple exons, or vice versa. (f) Novel isoforms derived from novel gene loci. (g) Novel isoforms that were non-overlapping with known isoforms in the same gene loci. [file Data_Sheet_1.zip › Supplementary figures and tables/Supplementary Table S10.xlsx]

## Sheet: Sheet1
Table S10 409 Fusion transcripts that map to two or more loci in the genome
FLNC_id	Fusion_type
m54191_180822_085228/27460428/1207_73_CCS	Inter-chromosome
m54191_180821_154718/6095692/47_2029_CCS	Inter-chromosome
m54191_180821_154718/41287964/59_3505_CCS	Inter-chromosome
m54191_180821_154718/58262405/2063_74_CCS	Inter-chromosome
m54191_180822_085228/32505940/44_3171_CCS	Inter-chromosome
m54191_180821_154718/66519275/2151_112_CCS	Inter-chromosome
m54191_180822_085228/60949461/47_1577_CCS	Inter-chromosome
m54191_180821_154718/36307070/1336_71_CCS	Inter-chromosome
m54191_180822_085228/63963553/2305_74_CCS	Inter-chromosome
m54191_180821_154718/58196648/46_1844_CCS	Inter-chromosome
m54191_180822_085228/42140001/42_2008_CCS	Inter-chromosome
m54191_180821_154718/42205809/47_1944_CCS	Inter-chromosome
m54191_180822_085228/28311792/53_2550_CCS	Inter-chromosome
m54191_180821_154718/59179542/1646_111_CCS	Inter-chromosome
m54191_180822_085228/57344260/2083_73_CCS	Inter-chromosome
m54191_180821_154718/50004961/47_1237_CCS	Inter-chromosome
m54191_180821_154718/55312751/39_3246_CCS	Inter-chromosome
m54191_180821_154718/50135295/49_1357_CCS	Inter-chromosome
m54191_180821_154718/73859469/47_1504_CCS	Inter-chromosome
m54191_180822_085228/40567111/1021_71_CCS	Inter-chromosome
m54191_180822_085228/13173226/2079_73_CCS	Inter-chromosome
m54191_180822_085228/56950930/1259_71_CCS	Inter-chromosome
m54191_180822_085228/21234034/46_1632_CCS	Intra-chromosome
m54191_180822_085228/15532838/45_3243_CCS	Inter-chromosome
m54191_180822_085228/14156500/47_2961_CCS	Inter-chromosome
m54191_180821_154718/37159899/47_1225_CCS	Inter-chromosome
m54191_180821_154718/65995735/47_1185_CCS	Inter-chromosome
m54191_180822_085228/31654072/50_1326_CCS	Inter-chromosome
m54191_180822_085228/23855410/2665_72_CCS	Inter-chromosome
m54191_180822_085228/56754371/47_890_CCS	Inter-chromosome
m54191_180822_085228/24118178/47_3595_CCS	Inter-chromosome
m54191_180822_085228/24380299/2161_69_CCS	Inter-chromosome
m54191_180821_154718/19137303/46_1227_CCS	Inter-chromosome
m54191_180822_085228/37880683/1996_74_CCS	Inter-chromosome
m54191_180822_085228/12058854/3320_72_CCS	Inter-chromosome
m54191_180822_085228/32375006/46_4137_CCS	Inter-chromosome
m54191_180822_085228/61408207/1279_75_CCS	Inter-chromosome
m54191_180822_085228/62915499/47_2080_CCS	Inter-chromosome
m54191_180822_085228/24772872/870_72_CCS	Inter-chromosome
m54191_180821_154718/12518368/2483_76_CCS	Inter-chromosome
m54191_180822_085228/32179083/46_1969_CCS	Inter-chromosome
m54191_180821_154718/40502095/2065_65_CCS	Inter-chromosome
m54191_180821_154718/50922456/6077_69_CCS	Inter-chromosome
m54191_180822_085228/8520445/46_1275_CCS	Inter-chromosome
m54191_180821_154718/18874871/3238_73_CCS	Inter-chromosome
m54191_180822_085228/6488503/46_1920_CCS	Inter-chromosome
m54191_180822_085228/35389866/1265_69_CCS	Inter-chromosome
m54191_180822_085228/30933804/47_1726_CCS	Inter-chromosome
m54191_180822_085228/38994416/47_1734_CCS	Inter-chromosome
m54191_180821_154718/43319791/2042_70_CCS	Inter-chromosome
m54191_180822_085228/64291456/47_2798_CCS	Inter-chromosome
m54191_180822_085228/46203726/3136_152_CCS	Intra-chromosome
m54191_180821_154718/11338610/47_1927_CCS	Inter-chromosome
m54191_180821_154718/50397399/2930_74_CCS	Inter-chromosome
m54191_180821_154718/55378093/50_1943_CCS	Inter-chromosome
m54191_180821_154718/59048083/48_2918_CCS	Intra-chromosome
m54191_180821_154718/68223093/46_1065_CCS	Inter-chromosome
m54191_180821_154718/38863342/1405_68_CCS	Inter-chromosome
m54191_180821_154718/62062689/2298_128_CCS	Inter-chromosome
m54191_180821_154718/14680646/1151_72_CCS	Intra-chromosome
m54191_180822_085228/59769137/47_1996_CCS	Inter-chromosome
m54191_180821_154718/71106868/1173_70_CCS	Inter-chromosome
m54191_180822_085228/67503083/41_1894_CCS	Inter-chromosome
m54191_180822_085228/37290563/46_2074_CCS	Inter-chromosome
m54191_180822_085228/74842961/1201_76_CCS	Inter-chromosome
m54191_180822_085228/12911354/3247_71_CCS	Inter-chromosome
m54191_180821_154718/9962223/928_76_CCS	Inter-chromosome
m54191_180821_154718/10093253/2076_75_CCS	Inter-chromosome
m54191_180822_085228/50069891/2018_71_CCS	Inter-chromosome
m54191_180821_154718/73794415/46_2296_CCS	Inter-chromosome
m54191_180822_085228/56361834/1218_73_CCS	Inter-chromosome
m54191_180822_085228/59834935/46_2647_CCS	Inter-chromosome
m54191_180822_085228/23593595/46_1385_CCS	Inter-chromosome
m54191_180822_085228/58917101/46_1236_CCS	Inter-chromosome
m54191_180822_085228/44958708/47_3017_CCS	Inter-chromosome
m54191_180821_154718/57868980/43_3876_CCS	Intra-chromosome
m54191_180822_085228/29754289/3271_75_CCS	Inter-chromosome
m54191_180821_154718/71238011/50_1307_CCS	Inter-chromosome
m54191_180821_154718/30802334/2058_70_CCS	Inter-chromosome
m54191_180821_154718/47382904/46_2011_CCS	Intra-chromosome
m54191_180822_085228/64422009/47_1752_CCS	Inter-chromosome
m54191_180822_085228/59441950/47_3238_CCS	Inter-chromosome
m54191_180822_085228/38863419/2109_72_CCS	Inter-chromosome
m54191_180822_085228/47186268/1371_72_CCS	Inter-chromosome
m54191_180821_154718/28574351/48_1199_CCS	Inter-chromosome
m54191_180822_085228/21037339/46_2071_CCS	Inter-chromosome
m54191_180821_154718/14156595/54_2096_CCS	Inter-chromosome
m54191_180821_154718/55181660/46_1225_CCS	Intra-chromosome
m54191_180821_154718/38666549/46_1233_CCS	Inter-chromosome
m54191_180821_154718/58983236/2054_73_CCS	Inter-chromosome
m54191_180821_154718/18612339/2489_68_CCS	Inter-chromosome
m54191_180821_154718/41943505/47_2132_CCS	Inter-chromosome
m54191_180822_085228/58654921/1228_72_CCS	Inter-chromosome
m54191_180821_154718/21889331/47_2020_CCS	Inter-chromosome
m54191_180822_085228/38535973/47_2002_CCS	Inter-chromosome
m54191_180821_154718/32310044/2013_71_CCS	Inter-chromosome
m54191_180821_154718/58327351/1912_71_CCS	Inter-chromosome
m54191_180822_085228/48890187/1439_71_CCS	Inter-chromosome
m54191_180822_085228/42599081/1742_71_CCS	Inter-chromosome
m54191_180822_085228/20906914/47_1935_CCS	Inter-chromosome
m54191_180821_154718/8258472/1134_76_CCS	Inter-chromosome
m54191_180822_085228/15074252/1192_74_CCS	Inter-chromosome
m54191_180822_085228/53018720/47_775_CCS	Inter-chromosome
m54191_180822_085228/31195753/3178_73_CCS	Inter-chromosome
m54191_180821_154718/58917796/1862_72_CCS	Inter-chromosome
m54191_180822_085228/15139380/47_1239_CCS	Inter-chromosome
m54191_180821_154718/46989747/47_973_CCS	Inter-chromosome
m54191_180822_085228/64881188/2070_71_CCS	Intra-chromosome
m54191_180821_154718/27263233/46_1697_CCS	Inter-chromosome
m54191_180821_154718/42271211/47_3318_CCS	Inter-chromosome
m54191_180822_085228/74842737/47_1618_CCS	Inter-chromosome
m54191_180821_154718/27787670/44_1920_CCS	Inter-chromosome
m54191_180821_154718/26345694/46_958_CCS	Inter-chromosome
m54191_180821_154718/63635891/3234_73_CCS	Inter-chromosome
m54191_180821_154718/61080260/1755_70_CCS	Inter-chromosome
m54191_180822_085228/70124427/47_1240_CCS	Inter-chromosome
m54191_180822_085228/6684871/47_1844_CCS	Inter-chromosome
m54191_180821_154718/14877370/55_2060_CCS	Inter-chromosome
m54191_180821_154718/57671957/2061_115_CCS	Inter-chromosome
m54191_180821_154718/23200061/916_70_CCS	Inter-chromosome
m54191_180822_085228/34865665/47_2102_CCS	Inter-chromosome
m54191_180821_154718/53609446/47_2713_CCS	Inter-chromosome
m54191_180822_085228/24314073/47_1922_CCS	Inter-chromosome
m54191_180821_154718/9831094/2013_71_CCS	Inter-chromosome
m54191_180822_085228/41616230/47_2067_CCS	Inter-chromosome
m54191_180822_085228/17694975/47_2352_CCS	Inter-chromosome
m54191_180822_085228/44892530/43_1643_CCS	Inter-chromosome
m54191_180822_085228/33620325/2007_132_CCS	Inter-chromosome
m54191_180821_154718/26149255/1951_75_CCS	Inter-chromosome
m54191_180821_154718/55247784/1112_73_CCS	Inter-chromosome
m54191_180822_085228/62129021/47_777_CCS	Inter-chromosome
m54191_180822_085228/33489760/1263_71_CCS	Inter-chromosome
m54191_180821_154718/73139147/45_1063_CCS	Inter-chromosome
m54191_180821_154718/54591618/47_1396_CCS	Inter-chromosome
m54191_180822_085228/70124015/47_2827_CCS	Inter-chromosome
m54191_180822_085228/27853729/47_1116_CCS	Inter-chromosome
m54191_180821_154718/6750746/1792_62_CCS	Intra-chromosome
m54191_180821_154718/41943121/977_74_CCS	Inter-chromosome
m54191_180822_085228/45613725/1560_76_CCS	Inter-chromosome
m54191_180822_085228/57868838/47_1236_CCS	Inter-chromosome
m54191_180822_085228/67502668/1264_72_CCS	Inter-chromosome
m54191_180821_154718/33357900/1283_74_CCS	Inter-chromosome
m54191_180822_085228/70582844/46_1228_CCS	Inter-chromosome
m54191_180821_154718/21234198/3281_66_CCS	Inter-chromosome
m54191_180821_154718/39322215/3045_74_CCS	Inter-chromosome
m54191_180821_154718/14287267/946_71_CCS	Inter-chromosome
m54191_180822_085228/11665941/1973_119_CCS	Inter-chromosome
m54191_180821_154718/44827546/45_2834_CCS	Inter-chromosome
m54191_180821_154718/32047706/46_3141_CCS	Inter-chromosome
m54191_180821_154718/74777347/1933_68_CCS	Inter-chromosome
m54191_180821_154718/57213227/47_1633_CCS	Inter-chromosome
m54191_180822_085228/25952999/46_2094_CCS	Inter-chromosome
m54191_180822_085228/32506030/47_1966_CCS	Inter-chromosome
m54191_180822_085228/67371931/47_1237_CCS	Inter-chromosome
m54191_180822_085228/38929006/46_1881_CCS	Intra-chromosome
m54191_180822_085228/47382908/2108_151_CCS	Inter-chromosome
m54191_180822_085228/17171260/46_2613_CCS	Inter-chromosome
m54191_180822_085228/71500013/46_1236_CCS	Inter-chromosome
m54191_180821_154718/15991679/1980_69_CCS	Inter-chromosome
m54191_180822_085228/16384663/46_1677_CCS	Inter-chromosome
m54191_180822_085228/35717353/1367_71_CCS	Inter-chromosome
m54191_180821_154718/25428829/3298_77_CCS	Inter-chromosome
m54191_180822_085228/57475533/1263_70_CCS	Inter-chromosome
m54191_180822_085228/58196387/47_838_CCS	Inter-chromosome
m54191_180822_085228/33293039/2562_115_CCS	Inter-chromosome
m54191_180822_085228/16056798/1442_75_CCS	Inter-chromosome
m54191_180821_154718/40305421/45_734_CCS	Intra-chromosome
m54191_180821_154718/19268372/2044_75_CCS	Inter-chromosome
m54191_180822_085228/10682628/3448_69_CCS	Inter-chromosome
m54191_180821_154718/71762860/4393_66_CCS	Inter-chromosome
m54191_180821_154718/22217519/47_2129_CCS	Inter-chromosome
m54191_180821_154718/24641983/45_3214_CCS	Intra-chromosome
m54191_180821_154718/13107520/2109_71_CCS	Inter-chromosome
m54191_180821_154718/5702334/45_759_CCS	Inter-chromosome
m54191_180821_154718/51381089/47_2275_CCS	Inter-chromosome
m54191_180822_085228/48693346/46_3451_CCS	Inter-chromosome
m54191_180821_154718/49021929/1653_68_CCS	Inter-chromosome
m54191_180822_085228/55575041/1510_75_CCS	Inter-chromosome
m54191_180821_154718/19530227/1266_126_CCS	Inter-chromosome
m54191_180822_085228/11272763/3122_71_CCS	Inter-chromosome
m54191_180822_085228/27459670/47_1233_CCS	Inter-chromosome
m54191_180821_154718/60556160/46_1663_CCS	Inter-chromosome
m54191_180822_085228/13304217/47_1188_CCS	Inter-chromosome
m54191_180821_154718/9765035/47_2813_CCS	Inter-chromosome
m54191_180821_154718/55313191/2155_73_CCS	Inter-chromosome
m54191_180821_154718/22544691/1594_71_CCS	Intra-chromosome
m54191_180822_085228/8585688/47_1222_CCS	Inter-chromosome
m54191_180822_085228/44564983/47_1987_CCS	Inter-chromosome
m54191_180821_154718/63373934/1266_70_CCS	Inter-chromosome
m54191_180822_085228/30278042/1075_70_CCS	Inter-chromosome
m54191_180821_154718/47383221/1383_75_CCS	Inter-chromosome
m54191_180822_085228/61997707/47_1750_CCS	Inter-chromosome
m54191_180822_085228/30540398/901_73_CCS	Inter-chromosome
m54191_180821_154718/16384540/47_3030_CCS	Inter-chromosome
m54191_180822_085228/25821642/1647_77_CCS	Inter-chromosome
m54191_180821_154718/20906238/48_2166_CCS	Inter-chromosome
m54191_180822_085228/7405716/801_70_CCS	Inter-chromosome
m54191_180822_085228/65274772/1265_73_CCS	Inter-chromosome
m54191_180821_154718/9372243/885_73_CCS	Inter-chromosome
m54191_180821_154718/47120968/2048_72_CCS	Inter-chromosome
m54191_180821_154718/69468883/2055_70_CCS	Inter-chromosome
m54191_180822_085228/10945342/1975_80_CCS	Inter-chromosome
m54191_180821_154718/47448856/47_939_CCS	Inter-chromosome
m54191_180822_085228/56557683/1933_74_CCS	Inter-chromosome
m54191_180822_085228/37945657/46_2077_CCS	Inter-chromosome
m54191_180821_154718/25690688/47_3333_CCS	Inter-chromosome
m54191_180822_085228/49283741/47_1199_CCS	Inter-chromosome
m54191_180821_154718/66453758/47_1239_CCS	Inter-chromosome
m54191_180822_085228/34800298/960_79_CCS	Inter-chromosome
m54191_180821_154718/44433755/1317_73_CCS	Inter-chromosome
m54191_180821_154718/50725540/45_914_CCS	Inter-chromosome
m54191_180822_085228/25035567/47_1234_CCS	Inter-chromosome
m54191_180822_085228/52625609/1324_68_CCS	Inter-chromosome
m54191_180821_154718/26411879/47_2036_CCS	Inter-chromosome
m54191_180821_154718/50463661/1257_77_CCS	Inter-chromosome
m54191_180821_154718/69075557/46_3339_CCS	Inter-chromosome
m54191_180821_154718/35192948/2240_76_CCS	Inter-chromosome
m54191_180822_085228/61866096/1114_75_CCS	Inter-chromosome
m54191_180821_154718/18678293/2764_127_CCS	Inter-chromosome
m54191_180822_085228/21889664/45_3149_CCS	Inter-chromosome
m54191_180822_085228/39125275/45_1417_CCS	Inter-chromosome
m54191_180821_154718/13501117/3197_69_CCS	Inter-chromosome
m54191_180822_085228/38273380/2437_73_CCS	Inter-chromosome
m54191_180822_085228/38470342/46_1237_CCS	Inter-chromosome
m54191_180821_154718/26477337/3438_86_CCS	Inter-chromosome
m54191_180822_085228/18220009/1898_93_CCS	Inter-chromosome
m54191_180821_154718/20513386/996_71_CCS	Inter-chromosome
m54191_180821_154718/11993696/1775_70_CCS	Inter-chromosome
m54191_180822_085228/59179908/1681_77_CCS	Intra-chromosome
m54191_180822_085228/11141699/1429_71_CCS	Inter-chromosome
m54191_180821_154718/35586991/2043_122_CCS	Inter-chromosome
m54191_180821_154718/20840905/46_3302_CCS	Inter-chromosome
m54191_180821_154718/26805196/45_1811_CCS	Inter-chromosome
m54191_180821_154718/19136731/1673_67_CCS	Inter-chromosome
m54191_180821_154718/19399333/3931_69_CCS	Inter-chromosome
m54191_180822_085228/43385765/2077_78_CCS	Inter-chromosome
m54191_180822_085228/15663979/1759_64_CCS	Inter-chromosome
m54191_180822_085228/65274177/1238_74_CCS	Inter-chromosome
m54191_180821_154718/38601557/1389_74_CCS	Inter-chromosome
m54191_180822_085228/16384797/2221_71_CCS	Inter-chromosome
m54191_180822_085228/52298669/1270_76_CCS	Inter-chromosome
m54191_180822_085228/35849162/1502_70_CCS	Inter-chromosome
m54191_180821_154718/5374719/46_1228_CCS	Inter-chromosome
m54191_180822_085228/33816705/49_1248_CCS	Inter-chromosome
m54191_180822_085228/12518082/47_1158_CCS	Intra-chromosome
m54191_180821_154718/6291579/46_2624_CCS	Inter-chromosome
m54191_180822_085228/68288865/46_1732_CCS	Inter-chromosome
m54191_180822_085228/31195886/1253_73_CCS	Inter-chromosome
m54191_180822_085228/13828898/1271_73_CCS	Inter-chromosome
m54191_180822_085228/36176693/1946_71_CCS	Inter-chromosome
m54191_180821_154718/11076492/47_1969_CCS	Inter-chromosome
m54191_180822_085228/28247002/45_1237_CCS	Inter-chromosome
m54191_180821_154718/19726777/53_2206_CCS	Inter-chromosome
m54191_180821_154718/19857613/47_1258_CCS	Inter-chromosome
m54191_180822_085228/41550497/1264_72_CCS	Inter-chromosome
m54191_180821_154718/33817548/2045_97_CCS	Inter-chromosome
m54191_180822_085228/29033006/47_2052_CCS	Inter-chromosome
m54191_180821_154718/11534688/2176_71_CCS	Inter-chromosome
m54191_180822_085228/20250968/1927_75_CCS	Inter-chromosome
m54191_180821_154718/51052950/47_1162_CCS	Inter-chromosome
m54191_180822_085228/13041939/46_2312_CCS	Inter-chromosome
m54191_180822_085228/64750180/2624_71_CCS	Inter-chromosome
m54191_180821_154718/59114064/49_1051_CCS	Inter-chromosome
m54191_180821_154718/44761911/3575_79_CCS	Inter-chromosome
m54191_180822_085228/29491967/46_1739_CCS	Inter-chromosome
m54191_180821_154718/17302247/1265_70_CCS	Inter-chromosome
m54191_180821_154718/27853186/2064_76_CCS	Inter-chromosome
m54191_180821_154718/40895279/45_1046_CCS	Inter-chromosome
m54191_180822_085228/48890016/47_2030_CCS	Inter-chromosome
m54191_180821_154718/33554894/47_1645_CCS	Inter-chromosome
m54191_180821_154718/56361308/46_3249_CCS	Inter-chromosome
m54191_180822_085228/67764646/2093_71_CCS	Inter-chromosome
m54191_180822_085228/33817258/44_1971_CCS	Inter-chromosome
m54191_180822_085228/51512105/47_2029_CCS	Inter-chromosome
m54191_180822_085228/53019175/47_1985_CCS	Inter-chromosome
m54191_180822_085228/33227064/46_1854_CCS	Inter-chromosome
m54191_180822_085228/43253932/1585_70_CCS	Inter-chromosome
m54191_180822_085228/11337983/1507_69_CCS	Inter-chromosome
m54191_180821_154718/18481412/1263_72_CCS	Inter-chromosome
m54191_180821_154718/4980839/1531_75_CCS	Inter-chromosome
m54191_180822_085228/10617140/869_71_CCS	Inter-chromosome
m54191_180821_154718/14352558/1348_71_CCS	Inter-chromosome
m54191_180822_085228/67567980/1219_73_CCS	Inter-chromosome
m54191_180822_085228/5308776/1507_73_CCS	Inter-chromosome
m54191_180822_085228/9175560/1040_70_CCS	Intra-chromosome
m54191_180821_154718/63111943/2198_113_CCS	Inter-chromosome
m54191_180822_085228/60818193/1229_74_CCS	Inter-chromosome
m54191_180822_085228/23462287/2100_73_CCS	Inter-chromosome
m54191_180822_085228/62391035/1259_71_CCS	Inter-chromosome
m54191_180821_154718/9306272/1270_75_CCS	Inter-chromosome
m54191_180821_154718/7406344/1454_83_CCS	Inter-chromosome
m54191_180822_085228/19989370/44_3149_CCS	Inter-chromosome
m54191_180822_085228/69271630/1448_71_CCS	Inter-chromosome
m54191_180822_085228/57213539/1289_170_CCS	Inter-chromosome
m54191_180822_085228/17105200/1800_74_CCS	Inter-chromosome
m54191_180821_154718/8847710/4362_146_CCS	Inter-chromosome
m54191_180822_085228/51708255/47_1232_CCS	Inter-chromosome
m54191_180821_154718/45744324/1887_74_CCS	Inter-chromosome
m54191_180822_085228/10355027/46_1004_CCS	Inter-chromosome
m54191_180821_154718/64684410/47_1632_CCS	Inter-chromosome
m54191_180821_154718/34734237/1061_69_CCS	Inter-chromosome
m54191_180822_085228/34669006/47_1776_CCS	Inter-chromosome
m54191_180822_085228/39125521/1264_73_CCS	Inter-chromosome
m54191_180821_154718/10420834/46_1972_CCS	Inter-chromosome
m54191_180822_085228/58458345/47_2647_CCS	Inter-chromosome
m54191_180822_085228/71959512/46_1996_CCS	Inter-chromosome
m54191_180822_085228/27197888/47_1260_CCS	Inter-chromosome
m54191_180822_085228/59113927/46_1244_CCS	Inter-chromosome
m54191_180822_085228/23658975/46_2273_CCS	Inter-chromosome
m54191_180822_085228/30409523/45_1545_CCS	Inter-chromosome
m54191_180821_154718/69927549/48_1270_CCS	Inter-chromosome
m54191_180821_154718/27001819/3307_133_CCS	Inter-chromosome
m54191_180822_085228/63373772/2359_173_CCS	Inter-chromosome
m54191_180821_154718/42599165/47_3155_CCS	Inter-chromosome
m54191_180821_154718/39584707/46_2075_CCS	Inter-chromosome
m54191_180822_085228/19923305/41_2015_CCS	Inter-chromosome
m54191_180822_085228/36766139/38_630_CCS	Inter-chromosome
m54191_180822_085228/67830148/1106_72_CCS	Inter-chromosome
m54191_180821_154718/39781237/47_1991_CCS	Inter-chromosome
m54191_180822_085228/59638476/40_1208_CCS	Inter-chromosome
m54191_180821_154718/47580101/47_3343_CCS	Inter-chromosome
m54191_180821_154718/54068067/46_3450_CCS	Inter-chromosome
m54191_180822_085228/41615498/47_1240_CCS	Inter-chromosome
m54191_180822_085228/70844601/47_2072_CCS	Inter-chromosome
m54191_180821_154718/22348131/47_970_CCS	Inter-chromosome
m54191_180821_154718/53936254/1568_73_CCS	Inter-chromosome
m54191_180822_085228/65340328/766_71_CCS	Inter-chromosome
m54191_180821_154718/26738977/3499_73_CCS	Inter-chromosome
m54191_180821_154718/33817098/2105_73_CCS	Inter-chromosome
m54191_180822_085228/23462812/2136_71_CCS	Inter-chromosome
m54191_180822_085228/66257300/2020_70_CCS	Inter-chromosome
m54191_180822_085228/69534137/47_2356_CCS	Inter-chromosome
m54191_180822_085228/25297665/3263_72_CCS	Inter-chromosome
m54191_180821_154718/74121628/46_1788_CCS	Inter-chromosome
m54191_180822_085228/34013255/47_1966_CCS	Inter-chromosome
m54191_180822_085228/15073363/3403_73_CCS	Inter-chromosome
m54191_180821_154718/23068801/49_1316_CCS	Inter-chromosome
m54191_180821_154718/74514868/45_1150_CCS	Inter-chromosome
m54191_180822_085228/26542528/47_1201_CCS	Inter-chromosome
m54191_180822_085228/48103952/3314_72_CCS	Intra-chromosome
m54191_180822_085228/30802778/47_1237_CCS	Inter-chromosome
m54191_180822_085228/14287584/1226_71_CCS	Inter-chromosome
m54191_180821_154718/6554044/2104_73_CCS	Inter-chromosome
m54191_180822_085228/13631703/47_1242_CCS	Inter-chromosome
m54191_180821_154718/13959935/955_71_CCS	Inter-chromosome
m54191_180822_085228/43451316/2434_136_CCS	Inter-chromosome
m54191_180821_154718/40436731/1644_78_CCS	Inter-chromosome
m54191_180822_085228/23724223/1713_199_CCS	Inter-chromosome
m54191_180821_154718/14811230/3115_159_CCS	Inter-chromosome
m54191_180821_154718/63045767/3155_69_CCS	Inter-chromosome
m54191_180821_154718/68354926/3554_82_CCS	Inter-chromosome
m54191_180822_085228/41288390/47_1707_CCS	Intra-chromosome
m54191_180821_154718/32899254/1025_70_CCS	Inter-chromosome
m54191_180822_085228/37814661/47_1329_CCS	Inter-chromosome
m54191_180821_154718/7930046/47_1223_CCS	Inter-chromosome
m54191_180822_085228/37552488/46_1686_CCS	Inter-chromosome
m54191_180821_154718/50725729/44_1683_CCS	Inter-chromosome
m54191_180821_154718/22151331/1284_85_CCS	Inter-chromosome
m54191_180821_154718/66584940/49_2006_CCS	Inter-chromosome
m54191_180822_085228/20644245/46_1084_CCS	Inter-chromosome
m54191_180821_154718/25428850/62_1059_CCS	Inter-chromosome
m54191_180822_085228/49480310/51_1308_CCS	Inter-chromosome
m54191_180822_085228/23920890/46_2025_CCS	Inter-chromosome
m54191_180822_085228/28443463/1335_55_CCS	Inter-chromosome
m54191_180822_085228/63439323/47_1936_CCS	Inter-chromosome
m54191_180821_154718/64357072/2010_69_CCS	Inter-chromosome
m54191_180822_085228/59441517/1215_69_CCS	Inter-chromosome
m54191_180822_085228/43189067/2005_78_CCS	Inter-chromosome
m54191_180821_154718/25756523/1016_69_CCS	Inter-chromosome
m54191_180822_085228/10682631/2368_80_CCS	Inter-chromosome
m54191_180821_154718/64684391/46_2946_CCS	Inter-chromosome
m54191_180822_085228/38273139/1969_70_CCS	Inter-chromosome
m54191_180822_085228/41747095/45_1217_CCS	Inter-chromosome
m54191_180821_154718/21037322/55_2234_CCS	Inter-chromosome
m54191_180822_085228/14484169/1524_76_CCS	Inter-chromosome
m54191_180821_154718/40895323/46_2054_CCS	Inter-chromosome
m54191_180822_085228/41550489/2413_89_CCS	Inter-chromosome
m54191_180821_154718/60162338/950_73_CCS	Inter-chromosome
m54191_180821_154718/13828399/47_2543_CCS	Inter-chromosome
m54191_180821_154718/17826609/47_2158_CCS	Inter-chromosome
m54191_180822_085228/14025066/2668_73_CCS	Inter-chromosome
m54191_180821_154718/20840582/1288_71_CCS	Inter-chromosome
m54191_180821_154718/28115465/39_3260_CCS	Inter-chromosome
m54191_180822_085228/59507673/2015_76_CCS	Inter-chromosome
m54191_180821_154718/52560023/51_2077_CCS	Inter-chromosome
m54191_180822_085228/12321577/913_76_CCS	Inter-chromosome
m54191_180822_085228/42205813/1267_76_CCS	Inter-chromosome
m54191_180822_085228/13173351/46_3194_CCS	Inter-chromosome
m54191_180822_085228/51774268/3058_73_CCS	Inter-chromosome
m54191_180821_154718/56492131/47_1412_CCS	Inter-chromosome
m54191_180822_085228/30146945/1227_72_CCS	Inter-chromosome
m54191_180822_085228/17039514/806_73_CCS	Inter-chromosome
m54191_180822_085228/28574475/1953_73_CCS	Inter-chromosome
m54191_180821_154718/32571849/3239_72_CCS	Inter-chromosome
m54191_180821_154718/21561433/44_2005_CCS	Inter-chromosome
m54191_180822_085228/56558359/44_1907_CCS	Inter-chromosome
m54191_180822_085228/52297837/1958_75_CCS	Inter-chromosome
m54191_180822_085228/15466915/1995_70_CCS	Inter-chromosome
m54191_180821_154718/70845274/47_1237_CCS	Inter-chromosome
m54191_180821_154718/53805830/1973_83_CCS	Inter-chromosome
m54191_180822_085228/20512880/1677_73_CCS	Inter-chromosome
m54191_180822_085228/65340389/47_1649_CCS	Inter-chromosome
m54191_180821_154718/72286906/2516_70_CCS	Inter-chromosome
m54191_180822_085228/5243012/1397_70_CCS	Inter-chromosome
m54191_180822_085228/32440809/2030_75_CCS	Inter-chromosome
m54191_180822_085228/39256328/45_2858_CCS	Inter-chromosome
m54191_180821_154718/15728918/47_1279_CCS	Inter-chromosome
m54191_180821_154718/40632648/47_2814_CCS	Inter-chromosome
m54191_180821_154718/57147754/1390_156_CCS	Inter-chromosome
