# Supplementary material for: Characterization of Drought-Responsive Transcriptome During Seed Germination in Adzuki Bean (Vigna angularis L.) by PacBio SMRT and Illumina Sequencing
Source: Front Genet. 2020 Aug 31;11:996. doi: 10.3389/fgene.2020.00996 (PMC7489039; doi:10.3389/fgene.2020.00996)
Supplement: FIGURE S1 — Schematic of the seven groups of PacBio isoforms. (a) Isoforms have been annotated in the IWGSC RefSeq v1.0. (b) Novel isoforms that contain multiple exons and have different splice sites and introns compared with annotated isoforms in the IWGSC RefSeq v1.0. (c) Novel isoforms that contain multiple exons sequentially shared the introns of the annotated isoforms in the IWGSC RefSeq v1.0. (d) Novel isoforms that contain multiple exons sequentially contained the introns of the annotated isoforms in the IWGSC RefSeq v1.0. (e) Novel isoforms that contained a single exon and the annotated isoforms that contained multiple exons, or vice versa. (f) Novel isoforms derived from novel gene loci. (g) Novel isoforms that were non-overlapping with known isoforms in the same gene loci. [file Data_Sheet_1.zip › Supplementary figures and tables/Supplementary Table S11.xlsx]

## Sheet: Sheet1
Table S11 Statistics of the 133 fusion genes supported by transcripts
FLNC ID
##Fusion_Gene1
m54191_180822_085228/35849162/1502_70_CCS
##Fusion_Gene2
m54191_180822_085228/64881188/2070_71_CCS
##Fusion_Gene3
m54191_180821_154718/54068067/46_3450_CCS
##Fusion_Gene4
m54191_180822_085228/30278042/1075_70_CCS
##Fusion_Gene5
m54191_180822_085228/62129021/47_777_CCS
##Fusion_Gene6
m54191_180822_085228/27853729/47_1116_CCS
##Fusion_Gene7
m54191_180822_085228/13041939/46_2312_CCS
##Fusion_Gene8
m54191_180821_154718/41287964/59_3505_CCS
m54191_180821_154718/66519275/2151_112_CCS
m54191_180821_154718/55312751/39_3246_CCS
m54191_180822_085228/15532838/45_3243_CCS
m54191_180822_085228/12058854/3320_72_CCS
m54191_180822_085228/12911354/3247_71_CCS
m54191_180822_085228/44958708/47_3017_CCS
m54191_180822_085228/29754289/3271_75_CCS
m54191_180822_085228/59441950/47_3238_CCS
m54191_180822_085228/31195753/3178_73_CCS
m54191_180821_154718/42271211/47_3318_CCS
m54191_180821_154718/57671957/2061_115_CCS
m54191_180821_154718/53609446/47_2713_CCS
m54191_180822_085228/70124015/47_2827_CCS
m54191_180821_154718/21234198/3281_66_CCS
m54191_180821_154718/32047706/46_3141_CCS
m54191_180822_085228/47382908/2108_151_CCS
m54191_180822_085228/17171260/46_2613_CCS
m54191_180821_154718/25428829/3298_77_CCS
m54191_180821_154718/13107520/2109_71_CCS
m54191_180822_085228/48693346/46_3451_CCS
m54191_180822_085228/11272763/3122_71_CCS
m54191_180822_085228/25821642/1647_77_CCS
m54191_180821_154718/25690688/47_3333_CCS
m54191_180821_154718/69075557/46_3339_CCS
m54191_180821_154718/18678293/2764_127_CCS
m54191_180821_154718/26477337/3438_86_CCS
m54191_180822_085228/16384797/2221_71_CCS
m54191_180821_154718/56361308/46_3249_CCS
m54191_180822_085228/19989370/44_3149_CCS
m54191_180822_085228/58458345/47_2647_CCS
m54191_180821_154718/27001819/3307_133_CCS
m54191_180821_154718/42599165/47_3155_CCS
m54191_180821_154718/47580101/47_3343_CCS
m54191_180822_085228/25297665/3263_72_CCS
m54191_180822_085228/15073363/3403_73_CCS
m54191_180821_154718/68354926/3554_82_CCS
m54191_180822_085228/41550489/2413_89_CCS
m54191_180822_085228/14025066/2668_73_CCS
m54191_180821_154718/52560023/51_2077_CCS
m54191_180822_085228/13173351/46_3194_CCS
m54191_180822_085228/39256328/45_2858_CCS
##Fusion_Gene9
m54191_180822_085228/56557683/1933_74_CCS
m54191_180821_154718/10420834/46_1972_CCS
m54191_180822_085228/56558359/44_1907_CCS
##Fusion_Gene10
m54191_180821_154718/64684391/46_2946_CCS
##Fusion_Gene11
m54191_180821_154718/14811230/3115_159_CCS
##Fusion_Gene12
m54191_180822_085228/34865665/47_2102_CCS
##Fusion_Gene13
m54191_180822_085228/29491967/46_1739_CCS
##Fusion_Gene14
m54191_180821_154718/55181660/46_1225_CCS
##Fusion_Gene15
m54191_180821_154718/6095692/47_2029_CCS
m54191_180821_154718/58262405/2063_74_CCS
m54191_180822_085228/42140001/42_2008_CCS
m54191_180821_154718/42205809/47_1944_CCS
m54191_180822_085228/57344260/2083_73_CCS
m54191_180822_085228/13173226/2079_73_CCS
m54191_180822_085228/37880683/1996_74_CCS
m54191_180822_085228/62915499/47_2080_CCS
m54191_180822_085228/32179083/46_1969_CCS
m54191_180822_085228/6488503/46_1920_CCS
m54191_180821_154718/43319791/2042_70_CCS
m54191_180821_154718/55378093/50_1943_CCS
m54191_180822_085228/59769137/47_1996_CCS
m54191_180822_085228/37290563/46_2074_CCS
m54191_180822_085228/50069891/2018_71_CCS
m54191_180822_085228/59834935/46_2647_CCS
m54191_180822_085228/38863419/2109_72_CCS
m54191_180822_085228/21037339/46_2071_CCS
m54191_180821_154718/14156595/54_2096_CCS
m54191_180821_154718/58983236/2054_73_CCS
m54191_180821_154718/41943505/47_2132_CCS
m54191_180822_085228/38535973/47_2002_CCS
m54191_180821_154718/32310044/2013_71_CCS
m54191_180821_154718/58327351/1912_71_CCS
m54191_180822_085228/74842737/47_1618_CCS
m54191_180821_154718/27787670/44_1920_CCS
m54191_180821_154718/14877370/55_2060_CCS
m54191_180822_085228/24314073/47_1922_CCS
m54191_180821_154718/9831094/2013_71_CCS
m54191_180822_085228/41616230/47_2067_CCS
m54191_180822_085228/33620325/2007_132_CCS
m54191_180821_154718/26149255/1951_75_CCS
m54191_180822_085228/11665941/1973_119_CCS
m54191_180822_085228/25952999/46_2094_CCS
m54191_180822_085228/32506030/47_1966_CCS
m54191_180822_085228/71500013/46_1236_CCS
m54191_180821_154718/60556160/46_1663_CCS
m54191_180822_085228/44564983/47_1987_CCS
m54191_180821_154718/69468883/2055_70_CCS
m54191_180822_085228/10945342/1975_80_CCS
m54191_180822_085228/37945657/46_2077_CCS
m54191_180821_154718/26411879/47_2036_CCS
m54191_180821_154718/35192948/2240_76_CCS
m54191_180822_085228/18220009/1898_93_CCS
m54191_180821_154718/11993696/1775_70_CCS
m54191_180821_154718/35586991/2043_122_CCS
m54191_180821_154718/19726777/53_2206_CCS
m54191_180821_154718/33817548/2045_97_CCS
m54191_180822_085228/20250968/1927_75_CCS
m54191_180822_085228/48890016/47_2030_CCS
m54191_180822_085228/33817258/44_1971_CCS
m54191_180822_085228/51512105/47_2029_CCS
m54191_180822_085228/53019175/47_1985_CCS
m54191_180822_085228/33227064/46_1854_CCS
m54191_180822_085228/23462287/2100_73_CCS
m54191_180821_154718/64684410/47_1632_CCS
m54191_180822_085228/71959512/46_1996_CCS
m54191_180822_085228/30409523/45_1545_CCS
m54191_180822_085228/63373772/2359_173_CCS
m54191_180822_085228/19923305/41_2015_CCS
m54191_180821_154718/39781237/47_1991_CCS
m54191_180822_085228/70844601/47_2072_CCS
m54191_180821_154718/33817098/2105_73_CCS
m54191_180822_085228/23462812/2136_71_CCS
m54191_180821_154718/74121628/46_1788_CCS
m54191_180822_085228/34013255/47_1966_CCS
m54191_180821_154718/6554044/2104_73_CCS
m54191_180822_085228/37552488/46_1686_CCS
m54191_180821_154718/66584940/49_2006_CCS
m54191_180822_085228/23920890/46_2025_CCS
m54191_180822_085228/63439323/47_1936_CCS
m54191_180821_154718/64357072/2010_69_CCS
m54191_180822_085228/43189067/2005_78_CCS
m54191_180822_085228/38273139/1969_70_CCS
m54191_180822_085228/14484169/1524_76_CCS
m54191_180821_154718/17826609/47_2158_CCS
m54191_180822_085228/59507673/2015_76_CCS
m54191_180822_085228/28574475/1953_73_CCS
m54191_180821_154718/21561433/44_2005_CCS
m54191_180822_085228/52297837/1958_75_CCS
m54191_180821_154718/53805830/1973_83_CCS
m54191_180822_085228/65340389/47_1649_CCS
m54191_180822_085228/32440809/2030_75_CCS
##Fusion_Gene16
m54191_180821_154718/39322215/3045_74_CCS
##Fusion_Gene17
m54191_180822_085228/74842961/1201_76_CCS
##Fusion_Gene18
m54191_180821_154718/53936254/1568_73_CCS
##Fusion_Gene19
m54191_180822_085228/66257300/2020_70_CCS
##Fusion_Gene20
m54191_180821_154718/59114064/49_1051_CCS
##Fusion_Gene21
m54191_180821_154718/8258472/1134_76_CCS
m54191_180822_085228/30146945/1227_72_CCS
##Fusion_Gene22
m54191_180821_154718/63635891/3234_73_CCS
##Fusion_Gene23
m54191_180822_085228/20906914/47_1935_CCS
##Fusion_Gene24
m54191_180821_154718/46989747/47_973_CCS
##Fusion_Gene25
m54191_180821_154718/40305421/45_734_CCS
##Fusion_Gene26
m54191_180822_085228/47186268/1371_72_CCS
##Fusion_Gene27
m54191_180821_154718/12518368/2483_76_CCS
##Fusion_Gene28
m54191_180822_085228/24772872/870_72_CCS
m54191_180822_085228/7405716/801_70_CCS
m54191_180822_085228/65340328/766_71_CCS
##Fusion_Gene29
m54191_180822_085228/11141699/1429_71_CCS
##Fusion_Gene30
m54191_180822_085228/14156500/47_2961_CCS
##Fusion_Gene31
m54191_180822_085228/24118178/47_3595_CCS
##Fusion_Gene32
m54191_180821_154718/58196648/46_1844_CCS
m54191_180822_085228/51774268/3058_73_CCS
##Fusion_Gene33
m54191_180821_154718/33357900/1283_74_CCS
##Fusion_Gene34
m54191_180822_085228/16056798/1442_75_CCS
##Fusion_Gene35
m54191_180821_154718/71106868/1173_70_CCS
##Fusion_Gene36
m54191_180821_154718/58917796/1862_72_CCS
##Fusion_Gene37
m54191_180822_085228/41288390/47_1707_CCS
##Fusion_Gene38
m54191_180822_085228/63963553/2305_74_CCS
##Fusion_Gene39
m54191_180822_085228/28311792/53_2550_CCS
##Fusion_Gene40
m54191_180821_154718/72286906/2516_70_CCS
##Fusion_Gene41
m54191_180821_154718/18612339/2489_68_CCS
##Fusion_Gene42
m54191_180822_085228/15466915/1995_70_CCS
##Fusion_Gene43
m54191_180822_085228/48890187/1439_71_CCS
##Fusion_Gene44
m54191_180822_085228/21889664/45_3149_CCS
##Fusion_Gene45
m54191_180821_154718/38601557/1389_74_CCS
##Fusion_Gene46
m54191_180821_154718/14680646/1151_72_CCS
##Fusion_Gene47
m54191_180822_085228/32505940/44_3171_CCS
##Fusion_Gene48
m54191_180821_154718/26738977/3499_73_CCS
##Fusion_Gene49
m54191_180821_154718/73859469/47_1504_CCS
m54191_180822_085228/30933804/47_1726_CCS
m54191_180822_085228/64422009/47_1752_CCS
m54191_180821_154718/27263233/46_1697_CCS
m54191_180821_154718/61080260/1755_70_CCS
m54191_180822_085228/6684871/47_1844_CCS
m54191_180821_154718/50725729/44_1683_CCS
##Fusion_Gene50
m54191_180821_154718/6291579/46_2624_CCS
##Fusion_Gene51
m54191_180822_085228/60949461/47_1577_CCS
##Fusion_Gene52
m54191_180821_154718/5374719/46_1228_CCS
##Fusion_Gene53
m54191_180821_154718/19399333/3931_69_CCS
##Fusion_Gene54
m54191_180822_085228/60818193/1229_74_CCS
##Fusion_Gene55
m54191_180821_154718/11338610/47_1927_CCS
##Fusion_Gene56
m54191_180822_085228/32375006/46_4137_CCS
m54191_180821_154718/71762860/4393_66_CCS
##Fusion_Gene57
m54191_180822_085228/69271630/1448_71_CCS
##Fusion_Gene58
m54191_180821_154718/21889331/47_2020_CCS
m54191_180821_154718/57213227/47_1633_CCS
m54191_180821_154718/19268372/2044_75_CCS
m54191_180821_154718/22217519/47_2129_CCS
m54191_180821_154718/55313191/2155_73_CCS
m54191_180821_154718/47120968/2048_72_CCS
m54191_180822_085228/39125275/45_1417_CCS
m54191_180821_154718/11076492/47_1969_CCS
m54191_180821_154718/11534688/2176_71_CCS
m54191_180821_154718/27853186/2064_76_CCS
m54191_180822_085228/17105200/1800_74_CCS
m54191_180821_154718/45744324/1887_74_CCS
##Fusion_Gene59
m54191_180822_085228/59441517/1215_69_CCS
##Fusion_Gene60
m54191_180821_154718/33554894/47_1645_CCS
##Fusion_Gene61
m54191_180822_085228/44892530/43_1643_CCS
##Fusion_Gene62
m54191_180822_085228/20644245/46_1084_CCS
##Fusion_Gene63
m54191_180821_154718/73794415/46_2296_CCS
##Fusion_Gene64
m54191_180821_154718/4980839/1531_75_CCS
##Fusion_Gene65
m54191_180822_085228/64291456/47_2798_CCS
m54191_180821_154718/44761911/3575_79_CCS
m54191_180821_154718/40632648/47_2814_CCS
##Fusion_Gene66
m54191_180821_154718/9962223/928_76_CCS
m54191_180821_154718/23200061/916_70_CCS
m54191_180821_154718/41943121/977_74_CCS
m54191_180822_085228/30540398/901_73_CCS
m54191_180821_154718/47448856/47_939_CCS
m54191_180821_154718/50725540/45_914_CCS
m54191_180822_085228/10355027/46_1004_CCS
m54191_180821_154718/13959935/955_71_CCS
m54191_180821_154718/32899254/1025_70_CCS
m54191_180821_154718/25428850/62_1059_CCS
m54191_180821_154718/60162338/950_73_CCS
m54191_180822_085228/12321577/913_76_CCS
##Fusion_Gene67
m54191_180822_085228/56754371/47_890_CCS
##Fusion_Gene68
m54191_180821_154718/47383221/1383_75_CCS
##Fusion_Gene69
m54191_180821_154718/18874871/3238_73_CCS
m54191_180821_154718/13501117/3197_69_CCS
m54191_180821_154718/20840905/46_3302_CCS
m54191_180821_154718/28115465/39_3260_CCS
m54191_180821_154718/32571849/3239_72_CCS
##Fusion_Gene70
m54191_180821_154718/14287267/946_71_CCS
m54191_180822_085228/55575041/1510_75_CCS
m54191_180822_085228/17039514/806_73_CCS
##Fusion_Gene71
m54191_180821_154718/20906238/48_2166_CCS
##Fusion_Gene72
m54191_180822_085228/10617140/869_71_CCS
##Fusion_Gene73
m54191_180822_085228/33293039/2562_115_CCS
##Fusion_Gene74
m54191_180821_154718/40502095/2065_65_CCS
##Fusion_Gene75
m54191_180821_154718/44827546/45_2834_CCS
m54191_180822_085228/64750180/2624_71_CCS
m54191_180821_154718/13828399/47_2543_CCS
##Fusion_Gene76
m54191_180822_085228/23593595/46_1385_CCS
##Fusion_Gene77
m54191_180821_154718/30802334/2058_70_CCS
##Fusion_Gene78
m54191_180821_154718/15991679/1980_69_CCS
##Fusion_Gene79
m54191_180821_154718/6750746/1792_62_CCS
##Fusion_Gene80
m54191_180822_085228/27460428/1207_73_CCS
m54191_180821_154718/50004961/47_1237_CCS
m54191_180821_154718/50135295/49_1357_CCS
m54191_180822_085228/40567111/1021_71_CCS
m54191_180822_085228/56950930/1259_71_CCS
m54191_180821_154718/37159899/47_1225_CCS
m54191_180821_154718/65995735/47_1185_CCS
m54191_180822_085228/31654072/50_1326_CCS
m54191_180821_154718/19137303/46_1227_CCS
m54191_180822_085228/61408207/1279_75_CCS
m54191_180822_085228/8520445/46_1275_CCS
m54191_180822_085228/35389866/1265_69_CCS
m54191_180821_154718/68223093/46_1065_CCS
m54191_180822_085228/56361834/1218_73_CCS
m54191_180822_085228/58917101/46_1236_CCS
m54191_180821_154718/71238011/50_1307_CCS
m54191_180821_154718/28574351/48_1199_CCS
m54191_180821_154718/38666549/46_1233_CCS
m54191_180822_085228/58654921/1228_72_CCS
m54191_180822_085228/53018720/47_775_CCS
m54191_180822_085228/15139380/47_1239_CCS
m54191_180822_085228/70124427/47_1240_CCS
m54191_180822_085228/33489760/1263_71_CCS
m54191_180821_154718/73139147/45_1063_CCS
m54191_180822_085228/57868838/47_1236_CCS
m54191_180822_085228/67502668/1264_72_CCS
m54191_180822_085228/70582844/46_1228_CCS
m54191_180822_085228/67371931/47_1237_CCS
m54191_180822_085228/57475533/1263_70_CCS
m54191_180821_154718/19530227/1266_126_CCS
m54191_180822_085228/27459670/47_1233_CCS
m54191_180822_085228/13304217/47_1188_CCS
m54191_180822_085228/8585688/47_1222_CCS
m54191_180821_154718/63373934/1266_70_CCS
m54191_180822_085228/65274772/1265_73_CCS
m54191_180822_085228/49283741/47_1199_CCS
m54191_180821_154718/66453758/47_1239_CCS
m54191_180822_085228/34800298/960_79_CCS
m54191_180821_154718/44433755/1317_73_CCS
m54191_180822_085228/25035567/47_1234_CCS
m54191_180821_154718/50463661/1257_77_CCS
m54191_180822_085228/38470342/46_1237_CCS
m54191_180821_154718/20513386/996_71_CCS
m54191_180822_085228/65274177/1238_74_CCS
m54191_180822_085228/52298669/1270_76_CCS
m54191_180822_085228/33816705/49_1248_CCS
m54191_180822_085228/31195886/1253_73_CCS
m54191_180822_085228/13828898/1271_73_CCS
m54191_180822_085228/28247002/45_1237_CCS
m54191_180821_154718/19857613/47_1258_CCS
m54191_180822_085228/41550497/1264_72_CCS
m54191_180821_154718/17302247/1265_70_CCS
m54191_180821_154718/40895279/45_1046_CCS
m54191_180822_085228/67764646/2093_71_CCS
m54191_180821_154718/18481412/1263_72_CCS
m54191_180821_154718/14352558/1348_71_CCS
m54191_180822_085228/67567980/1219_73_CCS
m54191_180822_085228/62391035/1259_71_CCS
m54191_180822_085228/57213539/1289_170_CCS
m54191_180822_085228/51708255/47_1232_CCS
m54191_180822_085228/39125521/1264_73_CCS
m54191_180822_085228/27197888/47_1260_CCS
m54191_180822_085228/59113927/46_1244_CCS
m54191_180822_085228/67830148/1106_72_CCS
m54191_180822_085228/59638476/40_1208_CCS
m54191_180822_085228/41615498/47_1240_CCS
m54191_180821_154718/23068801/49_1316_CCS
m54191_180822_085228/26542528/47_1201_CCS
m54191_180822_085228/30802778/47_1237_CCS
m54191_180822_085228/14287584/1226_71_CCS
m54191_180822_085228/13631703/47_1242_CCS
m54191_180821_154718/40436731/1644_78_CCS
m54191_180822_085228/37814661/47_1329_CCS
m54191_180821_154718/7930046/47_1223_CCS
m54191_180821_154718/22151331/1284_85_CCS
m54191_180822_085228/49480310/51_1308_CCS
m54191_180822_085228/28443463/1335_55_CCS
m54191_180822_085228/41747095/45_1217_CCS
m54191_180821_154718/20840582/1288_71_CCS
m54191_180822_085228/42205813/1267_76_CCS
m54191_180821_154718/70845274/47_1237_CCS
m54191_180821_154718/57147754/1390_156_CCS
##Fusion_Gene81
m54191_180821_154718/50397399/2930_74_CCS
##Fusion_Gene82
m54191_180822_085228/23724223/1713_199_CCS
##Fusion_Gene83
m54191_180822_085228/67503083/41_1894_CCS
##Fusion_Gene84
m54191_180822_085228/29033006/47_2052_CCS
##Fusion_Gene85
m54191_180822_085228/5243012/1397_70_CCS
##Fusion_Gene86
m54191_180821_154718/9306272/1270_75_CCS
##Fusion_Gene87
m54191_180821_154718/34734237/1061_69_CCS
##Fusion_Gene88
m54191_180821_154718/63045767/3155_69_CCS
##Fusion_Gene89
m54191_180822_085228/10682631/2368_80_CCS
##Fusion_Gene90
m54191_180821_154718/38863342/1405_68_CCS
##Fusion_Gene91
m54191_180822_085228/42599081/1742_71_CCS
##Fusion_Gene92
m54191_180822_085228/38929006/46_1881_CCS
##Fusion_Gene93
m54191_180821_154718/74777347/1933_68_CCS
##Fusion_Gene94
m54191_180821_154718/16384540/47_3030_CCS
m54191_180822_085228/34669006/47_1776_CCS
##Fusion_Gene95
m54191_180822_085228/35717353/1367_71_CCS
##Fusion_Gene96
m54191_180821_154718/47382904/46_2011_CCS
##Fusion_Gene97
m54191_180822_085228/69534137/47_2356_CCS
##Fusion_Gene98
m54191_180822_085228/43451316/2434_136_CCS
##Fusion_Gene99
m54191_180822_085228/23855410/2665_72_CCS
##Fusion_Gene100
m54191_180821_154718/54591618/47_1396_CCS
##Fusion_Gene101
m54191_180821_154718/25756523/1016_69_CCS
##Fusion_Gene102
m54191_180822_085228/21234034/46_1632_CCS
m54191_180822_085228/46203726/3136_152_CCS
m54191_180821_154718/59048083/48_2918_CCS
m54191_180821_154718/57868980/43_3876_CCS
m54191_180821_154718/24641983/45_3214_CCS
m54191_180821_154718/22544691/1594_71_CCS
m54191_180822_085228/48103952/3314_72_CCS
##Fusion_Gene103
m54191_180821_154718/51381089/47_2275_CCS
##Fusion_Gene104
m54191_180822_085228/43385765/2077_78_CCS
##Fusion_Gene105
m54191_180822_085228/59179908/1681_77_CCS
##Fusion_Gene106
m54191_180822_085228/43253932/1585_70_CCS
m54191_180822_085228/5308776/1507_73_CCS
##Fusion_Gene107
m54191_180822_085228/38273380/2437_73_CCS
m54191_180822_085228/15663979/1759_64_CCS
m54191_180821_154718/63111943/2198_113_CCS
##Fusion_Gene108
m54191_180821_154718/19136731/1673_67_CCS
##Fusion_Gene109
m54191_180822_085228/11337983/1507_69_CCS
##Fusion_Gene110
m54191_180821_154718/40895323/46_2054_CCS
##Fusion_Gene111
m54191_180822_085228/36766139/38_630_CCS
##Fusion_Gene112
m54191_180821_154718/51052950/47_1162_CCS
##Fusion_Gene113
m54191_180821_154718/39584707/46_2075_CCS
##Fusion_Gene114
m54191_180822_085228/12518082/47_1158_CCS
##Fusion_Gene115
m54191_180822_085228/45613725/1560_76_CCS
##Fusion_Gene116
m54191_180822_085228/9175560/1040_70_CCS
##Fusion_Gene117
m54191_180822_085228/36176693/1946_71_CCS
##Fusion_Gene118
m54191_180821_154718/59179542/1646_111_CCS
m54191_180822_085228/38994416/47_1734_CCS
m54191_180821_154718/10093253/2076_75_CCS
m54191_180822_085228/15074252/1192_74_CCS
m54191_180822_085228/16384663/46_1677_CCS
m54191_180821_154718/49021929/1653_68_CCS
m54191_180822_085228/61866096/1114_75_CCS
m54191_180821_154718/69927549/48_1270_CCS
m54191_180821_154718/74514868/45_1150_CCS
m54191_180821_154718/21037322/55_2234_CCS
m54191_180821_154718/56492131/47_1412_CCS
m54191_180822_085228/20512880/1677_73_CCS
m54191_180821_154718/15728918/47_1279_CCS
##Fusion_Gene119
m54191_180821_154718/55247784/1112_73_CCS
##Fusion_Gene120
m54191_180822_085228/24380299/2161_69_CCS
m54191_180821_154718/26345694/46_958_CCS
m54191_180821_154718/5702334/45_759_CCS
m54191_180821_154718/9372243/885_73_CCS
##Fusion_Gene121
m54191_180821_154718/22348131/47_970_CCS
##Fusion_Gene122
m54191_180821_154718/62062689/2298_128_CCS
##Fusion_Gene123
m54191_180821_154718/9765035/47_2813_CCS
##Fusion_Gene124
m54191_180821_154718/8847710/4362_146_CCS
##Fusion_Gene125
m54191_180822_085228/61997707/47_1750_CCS
m54191_180822_085228/68288865/46_1732_CCS
##Fusion_Gene126
m54191_180822_085228/23658975/46_2273_CCS
##Fusion_Gene127
m54191_180821_154718/26805196/45_1811_CCS
##Fusion_Gene128
m54191_180821_154718/50922456/6077_69_CCS
##Fusion_Gene129
m54191_180821_154718/36307070/1336_71_CCS
m54191_180821_154718/7406344/1454_83_CCS
##Fusion_Gene130
m54191_180822_085228/10682628/3448_69_CCS
##Fusion_Gene131
m54191_180822_085228/17694975/47_2352_CCS
##Fusion_Gene132
m54191_180822_085228/58196387/47_838_CCS
##Fusion_Gene133
m54191_180822_085228/52625609/1324_68_CCS
