# Supplementary material for: Characterization of Drought-Responsive Transcriptome During Seed Germination in Adzuki Bean (Vigna angularis L.) by PacBio SMRT and Illumina Sequencing
Source: Front Genet. 2020 Aug 31;11:996. doi: 10.3389/fgene.2020.00996 (PMC7489039; doi:10.3389/fgene.2020.00996)
Supplement: FIGURE S1 — Schematic of the seven groups of PacBio isoforms. (a) Isoforms have been annotated in the IWGSC RefSeq v1.0. (b) Novel isoforms that contain multiple exons and have different splice sites and introns compared with annotated isoforms in the IWGSC RefSeq v1.0. (c) Novel isoforms that contain multiple exons sequentially shared the introns of the annotated isoforms in the IWGSC RefSeq v1.0. (d) Novel isoforms that contain multiple exons sequentially contained the introns of the annotated isoforms in the IWGSC RefSeq v1.0. (e) Novel isoforms that contained a single exon and the annotated isoforms that contained multiple exons, or vice versa. (f) Novel isoforms derived from novel gene loci. (g) Novel isoforms that were non-overlapping with known isoforms in the same gene loci. [file Data_Sheet_1.zip › Supplementary figures and tables/Supplementary Table S12.xlsx]

## Sheet: Sheet1
Table S12 Putative genes encoding transcription factor involved in drought stress response identified in the seed transcriptome of Adzuki bean
No.	Enzyne	number of genes
1	AP2-EREBP	190
2	MYB-related	156
3	MYB	143
4	bHLH	80
5	GRAS	79
6	HSF	64
7	NAC	57
8	Trihelix	45
9	C3H	40
10	C2H2	31
11	WRKY	26
12	C2C2-Dof	20
13	C2C2-GATA	20
14	C2C2-YABBY	19
15	TCP	17
16	zf-HD	13
17	bZIP	8
18	ARF	8
19	HB	7
20	others	185
