# Supplementary material for: Characterization of Drought-Responsive Transcriptome During Seed Germination in Adzuki Bean (Vigna angularis L.) by PacBio SMRT and Illumina Sequencing
Source: Front Genet. 2020 Aug 31;11:996. doi: 10.3389/fgene.2020.00996 (PMC7489039; doi:10.3389/fgene.2020.00996)
Supplement: FIGURE S1 — Schematic of the seven groups of PacBio isoforms. (a) Isoforms have been annotated in the IWGSC RefSeq v1.0. (b) Novel isoforms that contain multiple exons and have different splice sites and introns compared with annotated isoforms in the IWGSC RefSeq v1.0. (c) Novel isoforms that contain multiple exons sequentially shared the introns of the annotated isoforms in the IWGSC RefSeq v1.0. (d) Novel isoforms that contain multiple exons sequentially contained the introns of the annotated isoforms in the IWGSC RefSeq v1.0. (e) Novel isoforms that contained a single exon and the annotated isoforms that contained multiple exons, or vice versa. (f) Novel isoforms derived from novel gene loci. (g) Novel isoforms that were non-overlapping with known isoforms in the same gene loci. [file Data_Sheet_1.zip › Supplementary figures and tables/Supplementary Table S13.xlsx]

## Sheet: Sheet1
Table S13 List of the highly expressed genes (RPKM ≥ 1000) at four samples of Adzuki bean seeds
No.	Gene_ID	s17033-CK_rpkm	NR_defination		No.	Gene_ID	s17033-T_rpkm	NR_defination		No.	Gene_ID	s17235-CK_rpkm	NR_defination		No.	Gene_ID	s17235-T_rpkm	NR_defination
1	GeneID:108336861	31507.2	PREDICTED: late embryogenesis abundant protein Lea5-like [Vigna angularis]		1	GeneID:108333379	57928.7	PREDICTED: defensin-like protein [Vigna angularis]		1	GeneID:108333379	14960.1	PREDICTED: defensin-like protein [Vigna angularis]		1	GeneID:108333379	49646	PREDICTED: defensin-like protein [Vigna angularis]
2	GeneID:108333379	16132.9	PREDICTED: defensin-like protein [Vigna angularis]		2	GeneID:108336861	44777.4	PREDICTED: late embryogenesis abundant protein Lea5-like [Vigna angularis]		2	GeneID:108336861	14649.1	PREDICTED: late embryogenesis abundant protein Lea5-like [Vigna angularis]		2	GeneID:108336861	37112.8	PREDICTED: late embryogenesis abundant protein Lea5-like [Vigna angularis]
3	GeneID:108319927	14355.2	PREDICTED: pathogenesis-related protein 2-like [Vigna angularis]		3	GeneID:108323471	30106.7	PREDICTED: 18 kDa seed maturation protein-like [Vigna angularis]		3	GeneID:108323471	12113.4	PREDICTED: 18 kDa seed maturation protein-like [Vigna angularis]		3	GeneID:108323471	23264.8	PREDICTED: 18 kDa seed maturation protein-like [Vigna angularis]
4	GeneID:108333530	10011.7	PREDICTED: uncharacterized protein LOC108333530 [Vigna angularis]		4	GeneID:108337638	14719.8	PREDICTED: glycine-rich protein DOT1-like isoform X1 [Vigna angularis]		4	GeneID:108319927	10097.7	PREDICTED: pathogenesis-related protein 2-like [Vigna angularis]		4	GeneID:108333530	18688	PREDICTED: uncharacterized protein LOC108333530 [Vigna angularis]
5	GeneID:108323471	9461.1	PREDICTED: 18 kDa seed maturation protein-like [Vigna angularis]		5	GeneID:108323470	14142.5	PREDICTED: 18 kDa seed maturation protein-like [Vigna angularis]		5	GeneID:108333530	7601.55	PREDICTED: uncharacterized protein LOC108333530 [Vigna angularis]		5	GeneID:108337638	14213.5	PREDICTED: glycine-rich protein DOT1-like isoform X1 [Vigna angularis]
6	GeneID:108336459	8652.63	PREDICTED: pathogenesis-related protein 2 [Vigna angularis]		6	GeneID:108333530	13776.1	PREDICTED: uncharacterized protein LOC108333530 [Vigna angularis]		6	GeneID:108336459	7570.88	PREDICTED: pathogenesis-related protein 2 [Vigna angularis]		6	GeneID:108328551	14005.1	PREDICTED: metallothionein-like protein 4A [Vigna angularis]
7	GeneID:108336883	8652.45	PREDICTED: pathogenesis-related protein 2 [Vigna angularis]		7	GeneID:108328551	11373.8	PREDICTED: metallothionein-like protein 4A [Vigna angularis]		7	GeneID:108336883	6129.16	PREDICTED: pathogenesis-related protein 2 [Vigna angularis]		7	GeneID:108323470	11026	PREDICTED: 18 kDa seed maturation protein-like [Vigna angularis]
8	GeneID:108324161	5166.61	PREDICTED: universal stress protein PHOS32-like isoform X1 [Vigna angularis]		8	GeneID:108319927	11079.3	PREDICTED: pathogenesis-related protein 2-like [Vigna angularis]		8	GeneID:108324161	4975.5	PREDICTED: universal stress protein PHOS32-like isoform X1 [Vigna angularis]		8	GeneID:108344619	7654.8	PREDICTED: dehydrin DHN3-like [Vigna angularis]
9	GeneID:108331990	5081.28	PREDICTED: alcohol dehydrogenase 1 [Vigna angularis]		9	GeneID:108344619	8359.88	PREDICTED: dehydrin DHN3-like [Vigna angularis]		9	GeneID:108329570	4753.55	PREDICTED: probable galactinol--sucrose galactosyltransferase 2 isoform X1 [Vigna angularis]		9	GeneID:108337775	6768.73	PREDICTED: uncharacterized protein LOC108337775 [Vigna angularis]
10	GeneID:108337638	4311.55	PREDICTED: glycine-rich protein DOT1-like isoform X1 [Vigna angularis]		10	GeneID:108330559	8124.69	hypothetical protein TanjilG_08731, partial [Lupinus angustifolius]		10	GeneID:108331990	3942.86	PREDICTED: alcohol dehydrogenase 1 [Vigna angularis]		10	GeneID:108319927	6668.09	PREDICTED: pathogenesis-related protein 2-like [Vigna angularis]
11	GeneID:108323470	4124.74	PREDICTED: 18 kDa seed maturation protein-like [Vigna angularis]		11	NC_030645.1.911	7124.86	PREDICTED: LOW QUALITY PROTEIN: uncharacterized protein LOC105117228 [Populus euphratica]		11	GeneID:108337638	3758.74	PREDICTED: glycine-rich protein DOT1-like isoform X1 [Vigna angularis]		11	GeneID:108336883	6590.95	PREDICTED: pathogenesis-related protein 2 [Vigna angularis]
12	GeneID:108328551	4008.26	PREDICTED: metallothionein-like protein 4A [Vigna angularis]		12	GeneID:108336883	6346.9	PREDICTED: pathogenesis-related protein 2 [Vigna angularis]		12	GeneID:108337775	3734.94	PREDICTED: uncharacterized protein LOC108337775 [Vigna angularis]		12	GeneID:108330559	5416.57	hypothetical protein TanjilG_08731, partial [Lupinus angustifolius]
13	GeneID:108329622	3928.76	PREDICTED: glyceraldehyde-3-phosphate dehydrogenase GAPC1, cytosolic [Vigna angularis]		13	GeneID:108336459	5258.27	PREDICTED: pathogenesis-related protein 2 [Vigna angularis]		13	GeneID:108326852	3244.5	hypothetical protein VIGAN_04242400 [Vigna angularis var. angularis]		13	GeneID:108336459	5139.35	PREDICTED: pathogenesis-related protein 2 [Vigna angularis]
14	GeneID:108319938	3653.11	hypothetical protein VIGAN_01517700 [Vigna angularis var. angularis]		14	GeneID:108331990	5074.28	PREDICTED: alcohol dehydrogenase 1 [Vigna angularis]		14	GeneID:108331419	3079.2	hypothetical protein VIGAN_02163500 [Vigna angularis var. angularis]		14	GeneID:108341619	4885.54	hypothetical protein VIGAN_05091900 [Vigna angularis var. angularis]
15	GeneID:108347080	3326.33	PREDICTED: non-specific lipid-transfer protein 1 [Vigna angularis]		15	GeneID:108337775	4761.16	PREDICTED: uncharacterized protein LOC108337775 [Vigna angularis]		15	GeneID:108330559	3012.45	hypothetical protein TanjilG_08731, partial [Lupinus angustifolius]		15	NC_030645.1.911	4694.2	PREDICTED: LOW QUALITY PROTEIN: uncharacterized protein LOC105117228 [Populus euphratica]
16	GeneID:108321636	3072.26	PREDICTED: NAC domain-containing protein 83-like [Vigna angularis]		16	GeneID:108341619	4392.09	hypothetical protein VIGAN_05091900 [Vigna angularis var. angularis]		16	GeneID:108346279	2977.4	PREDICTED: desiccation protectant protein Lea14 homolog [Vigna angularis]		16	GeneID:108331990	4675.05	PREDICTED: alcohol dehydrogenase 1 [Vigna angularis]
17	GeneID:108345585	3068.15	PREDICTED: elongation factor 1-alpha [Vigna angularis]		17	GeneID:108322405	3857.32	PREDICTED: embryonic protein DC-8-like [Vigna angularis]		17	GeneID:108323470	2964.18	PREDICTED: 18 kDa seed maturation protein-like [Vigna angularis]		17	GeneID:108341114	4646.65	hypothetical protein VIGAN_08131700 [Vigna angularis var. angularis]
18	GeneID:108338901	2957.07	hypothetical protein VIGAN_06104400 [Vigna angularis var. angularis]		18	GeneID:108325138	3846.69	PREDICTED: probable cysteine protease RD19D [Vigna angularis]		18	GeneID:108321636	2919.37	PREDICTED: NAC domain-containing protein 83-like [Vigna angularis]		18	GeneID:108345743	4378.02	PREDICTED: probable aquaporin TIP-type alpha [Vigna angularis]
19	GeneID:108330559	2889.26	hypothetical protein TanjilG_08731, partial [Lupinus angustifolius]		19	GeneID:108329622	3819.38	PREDICTED: glyceraldehyde-3-phosphate dehydrogenase GAPC1, cytosolic [Vigna angularis]		19	GeneID:108329622	2912.07	PREDICTED: glyceraldehyde-3-phosphate dehydrogenase GAPC1, cytosolic [Vigna angularis]		19	GeneID:108346279	4244.52	PREDICTED: desiccation protectant protein Lea14 homolog [Vigna angularis]
20	GeneID:108334686	2824.72	PREDICTED: pathogenesis-related protein 2-like [Vigna angularis]		20	NC_030646.1.844	3809.47	senescence-associated protein, putative [Medicago truncatula]		20	GeneID:108327855	2876.69	PREDICTED: glutaredoxin-like [Vigna angularis]		20	GeneID:108322405	3814.88	PREDICTED: embryonic protein DC-8-like [Vigna angularis]
21	GeneID:108325138	2667.46	PREDICTED: probable cysteine protease RD19D [Vigna angularis]		21	GeneID:108338901	3304.27	hypothetical protein VIGAN_06104400 [Vigna angularis var. angularis]		21	GeneID:108345585	2655.73	PREDICTED: elongation factor 1-alpha [Vigna angularis]		21	GeneID:108329622	3637.52	PREDICTED: glyceraldehyde-3-phosphate dehydrogenase GAPC1, cytosolic [Vigna angularis]
22	NC_030645.1.911	2400.95	PREDICTED: LOW QUALITY PROTEIN: uncharacterized protein LOC105117228 [Populus euphratica]		22	NW_016114998.1.1	3284.69	hypothetical protein TanjilG_03817 [Lupinus angustifolius]		22	NC_030645.1.911	2567.77	PREDICTED: LOW QUALITY PROTEIN: uncharacterized protein LOC105117228 [Populus euphratica]		22	GeneID:108324161	3606.43	PREDICTED: universal stress protein PHOS32-like isoform X1 [Vigna angularis]
23	GeneID:108346879	2340.69	PREDICTED: non-specific lipid-transfer protein 1-like [Vigna angularis]		23	GeneID:108341114	3278.18	hypothetical protein VIGAN_08131700 [Vigna angularis var. angularis]		23	GeneID:108328551	2418.14	PREDICTED: metallothionein-like protein 4A [Vigna angularis]		23	NW_016151536.1.1	3433.76	hypothetical protein LR48_Vigan2382s000100 [Vigna angularis]
24	GeneID:108325353	2307.72	PREDICTED: universal stress protein A-like protein [Vigna angularis]		24	GeneID:108345743	3242.04	PREDICTED: probable aquaporin TIP-type alpha [Vigna angularis]		24	GeneID:108338901	2385.35	hypothetical protein VIGAN_06104400 [Vigna angularis var. angularis]		24	GeneID:108344070	3371.15	hypothetical protein VIGAN_11205500 [Vigna angularis var. angularis]
25	GeneID:108340558	2307.12	PREDICTED: early nodulin-93-like [Vigna angularis]		25	GeneID:108345585	3191.09	PREDICTED: elongation factor 1-alpha [Vigna angularis]		25	GeneID:108326015	2353.85	hypothetical protein SETIT_016746mg [Setaria italica]		25	GeneID:108345830	3341.57	PREDICTED: glucose and ribitol dehydrogenase homolog 1-like [Vigna angularis]
26	GeneID:108327855	2243.75	PREDICTED: glutaredoxin-like [Vigna angularis]		26	NW_016151536.1.1	3078.18	hypothetical protein LR48_Vigan2382s000100 [Vigna angularis]		26	GeneID:108325353	2245.94	PREDICTED: universal stress protein A-like protein [Vigna angularis]		26	GeneID:108345585	3318.79	PREDICTED: elongation factor 1-alpha [Vigna angularis]
27	GeneID:108344619	2243.15	PREDICTED: dehydrin DHN3-like [Vigna angularis]		27	GeneID:108346279	3070.35	PREDICTED: desiccation protectant protein Lea14 homolog [Vigna angularis]		27	GeneID:108346204	2201.21	PREDICTED: uncharacterized protein LOC108346204 [Vigna angularis]		27	GeneID:108325353	3253.62	PREDICTED: universal stress protein A-like protein [Vigna angularis]
28	GeneID:108326015	2204.82	hypothetical protein SETIT_016746mg [Setaria italica]		28	GeneID:108342864	2938.58	hypothetical protein TanjilG_03599 [Lupinus angustifolius]		28	GeneID:108340558	2116.63	PREDICTED: early nodulin-93-like [Vigna angularis]		28	GeneID:108325138	3164.21	PREDICTED: probable cysteine protease RD19D [Vigna angularis]
29	GeneID:108340597	2164.08	PREDICTED: L-ascorbate peroxidase, cytosolic [Vigna angularis]		29	GeneID:108344070	2910.96	hypothetical protein VIGAN_11205500 [Vigna angularis var. angularis]		29	GeneID:108341619	2064.22	hypothetical protein VIGAN_05091900 [Vigna angularis var. angularis]		29	GeneID:108320024	3119.42	hypothetical protein VIGAN_11205500 [Vigna angularis var. angularis]
30	NW_016151536.1.1	2069	hypothetical protein LR48_Vigan2382s000100 [Vigna angularis]		30	GeneID:108324161	2841.55	PREDICTED: universal stress protein PHOS32-like isoform X1 [Vigna angularis]		30	GeneID:108340597	2049.79	PREDICTED: L-ascorbate peroxidase, cytosolic [Vigna angularis]		30	GeneID:108338901	3044.01	hypothetical protein VIGAN_06104400 [Vigna angularis var. angularis]
31	GeneID:108346279	2003.1	PREDICTED: desiccation protectant protein Lea14 homolog [Vigna angularis]		31	GeneID:108320402	2766.95	PREDICTED: pyruvate decarboxylase 2 [Vigna angularis]		31	GeneID:108338099	1989.88	PREDICTED: mitochondrial fission 1 protein A-like [Vigna angularis]		31	GeneID:108319041	3037.86	PREDICTED: REF/SRPP-like protein At1g67360 [Vigna angularis]
32	GeneID:108337359	1995.13	PREDICTED: snakin-2-like [Vigna angularis]		32	GeneID:108327855	2740.46	PREDICTED: glutaredoxin-like [Vigna angularis]		32	GeneID:108335106	1959.99	PREDICTED: metalloendoproteinase 1-like [Vigna angularis]		32	GeneID:108334266	3007.92	PREDICTED: NADP-dependent malic enzyme-like [Vigna angularis]
33	GeneID:108337775	1913.18	PREDICTED: uncharacterized protein LOC108337775 [Vigna angularis]		33	GeneID:108320024	2683.46	hypothetical protein VIGAN_11205500 [Vigna angularis var. angularis]		33	GeneID:108340713	1922.99	PREDICTED: protein DETOXIFICATION 40-like [Vigna angularis]		33	GeneID:108327855	2990.96	PREDICTED: glutaredoxin-like [Vigna angularis]
34	GeneID:108321344	1883.19	hypothetical protein POPTR_0006s11070g, partial [Populus trichocarpa]		34	GeneID:108333192	2674.63	PREDICTED: late embryogenesis abundant protein 2 [Vigna angularis]		34	GeneID:108337359	1922.13	PREDICTED: snakin-2-like [Vigna angularis]		34	NW_016115334.1.1	2967.31	hypothetical protein VIGAN_UM113500 [Vigna angularis var. angularis]
35	GeneID:108335894	1878.62	hypothetical protein VIGAN_10165000, partial [Vigna angularis var. angularis]		35	GeneID:108329743	2612.71	PREDICTED: metallothionein-like protein 2 [Vigna angularis]		35	GeneID:108337560	1917.74	PREDICTED: uncharacterized protein LOC108337560 [Vigna angularis]		35	GeneID:108329743	2825.35	PREDICTED: metallothionein-like protein 2 [Vigna angularis]
36	GeneID:108326852	1870.42	hypothetical protein VIGAN_04242400 [Vigna angularis var. angularis]		36	GeneID:108328504	2570.5	PREDICTED: uncharacterized protein LOC108328504 [Vigna angularis]		36	GeneID:108335894	1900.74	hypothetical protein VIGAN_10165000, partial [Vigna angularis var. angularis]		36	NC_030645.1.879	2821.37	hypothetical protein LR48_Vigan09g037000 [Vigna angularis]
37	GeneID:108341619	1868.48	hypothetical protein VIGAN_05091900 [Vigna angularis var. angularis]		37	GeneID:108345830	2566.97	PREDICTED: glucose and ribitol dehydrogenase homolog 1-like [Vigna angularis]		37	GeneID:108333499	1783.55	PREDICTED: scarecrow-like protein 3 [Vigna radiata var. radiata]		37	NW_016114998.1.1	2813.92	hypothetical protein TanjilG_03817 [Lupinus angustifolius]
38	GeneID:108340496	1843.27	PREDICTED: dnaJ protein homolog [Vigna angularis]		38	NW_016115334.1.1	2560.44	hypothetical protein VIGAN_UM113500 [Vigna angularis var. angularis]		38	GeneID:108319938	1779.43	hypothetical protein VIGAN_01517700 [Vigna angularis var. angularis]		38	GeneID:108325821	2657.14	PREDICTED: beta-conglycinin, beta chain-like [Vigna angularis]
39	GeneID:108328504	1801.68	PREDICTED: uncharacterized protein LOC108328504 [Vigna angularis]		39	GeneID:108319041	2536.12	PREDICTED: REF/SRPP-like protein At1g67360 [Vigna angularis]		39	GeneID:108341787	1775.09	hypothetical protein LR48_Vigan09g242000 [Vigna angularis]		39	GeneID:108320402	2632.07	PREDICTED: pyruvate decarboxylase 2 [Vigna angularis]
40	GeneID:108329570	1744.83	PREDICTED: probable galactinol--sucrose galactosyltransferase 2 isoform X1 [Vigna angularis]		40	GeneID:108325353	2485.13	PREDICTED: universal stress protein A-like protein [Vigna angularis]		40	GeneID:108341114	1759.4	hypothetical protein VIGAN_08131700 [Vigna angularis var. angularis]		40	GeneID:108322223	2605.05	PREDICTED: ethylene-responsive transcription factor RAP2-3-like [Vigna angularis]
41	GeneID:108322297	1734.21	PREDICTED: protein DEHYDRATION-INDUCED 19 homolog 4-like isoform X1 [Vigna angularis]		41	GeneID:108331533	2331.04	PREDICTED: E3 ubiquitin-protein ligase MIEL1 [Vigna angularis]		41	GeneID:108321344	1732.29	hypothetical protein POPTR_0006s11070g, partial [Populus trichocarpa]		41	GeneID:108326015	2593.14	hypothetical protein SETIT_016746mg [Setaria italica]
42	GeneID:108319942	1709.06	ubiquitin 11 [Phaseolus vulgaris]		42	NC_030638.1.206	2327.13	hypothetical protein GLYMA_13G0180002, partial [Glycine max]		42	GeneID:108347080	1730.47	PREDICTED: non-specific lipid-transfer protein 1 [Vigna angularis]		42	GeneID:108337359	2530.07	PREDICTED: snakin-2-like [Vigna angularis]
43	GeneID:108331419	1695.94	hypothetical protein VIGAN_02163500 [Vigna angularis var. angularis]		43	GeneID:108321344	2261.34	hypothetical protein POPTR_0006s11070g, partial [Populus trichocarpa]		43	GeneID:108330642	1702.94	PREDICTED: dehydrin ERD14 [Vigna angularis]		43	GeneID:108340496	2463.1	PREDICTED: dnaJ protein homolog [Vigna angularis]
44	GeneID:108334266	1687.37	PREDICTED: NADP-dependent malic enzyme-like [Vigna angularis]		44	GeneID:108340496	2205.07	PREDICTED: dnaJ protein homolog [Vigna angularis]		44	GeneID:108325138	1698.3	PREDICTED: probable cysteine protease RD19D [Vigna angularis]		44	NC_030646.1.844	2370.45	senescence-associated protein, putative [Medicago truncatula]
45	GeneID:108320402	1684.71	PREDICTED: pyruvate decarboxylase 2 [Vigna angularis]		45	GeneID:108325821	2165.84	PREDICTED: beta-conglycinin, beta chain-like [Vigna angularis]		45	GeneID:108340199	1695.82	PREDICTED: peptidyl-prolyl cis-trans isomerase 1-like [Vigna angularis]		45	GeneID:108332555	2345.47	*
46	GeneID:108320427	1622.79	hypothetical protein VIGAN_09217800 [Vigna angularis var. angularis]		46	NC_030646.1.843	2162.92	hypothetical protein GLYMA_13G017400 [Glycine max]		46	GeneID:108340496	1687.25	PREDICTED: dnaJ protein homolog [Vigna angularis]		46	GeneID:108333192	2275.63	PREDICTED: late embryogenesis abundant protein 2 [Vigna angularis]
47	GeneID:108345743	1622.26	PREDICTED: probable aquaporin TIP-type alpha [Vigna angularis]		47	NC_030645.1.879	2140.78	hypothetical protein LR48_Vigan09g037000 [Vigna angularis]		47	GeneID:108319942	1686.59	ubiquitin 11 [Phaseolus vulgaris]		47	GeneID:108332395	2250.52	hypothetical protein VIGAN_07122700 [Vigna angularis var. angularis]
48	GeneID:108329743	1545.16	PREDICTED: metallothionein-like protein 2 [Vigna angularis]		48	GeneID:108333593	2085.11	PREDICTED: uncharacterized protein LOC108333593 [Vigna angularis]		48	GeneID:108319720	1684.06	hypothetical protein VIGAN_01184400 [Vigna angularis var. angularis]		48	GeneID:108328504	2163.14	PREDICTED: uncharacterized protein LOC108328504 [Vigna angularis]
49	NC_030643.1.1106	1532.63	PREDICTED: fructose-bisphosphate aldolase, cytoplasmic isozyme [Vigna angularis]		49	NC_030646.1.842	2084.26	hypothetical protein GLYMA_13G013900 [Glycine max]		49	GeneID:108320402	1476.03	PREDICTED: pyruvate decarboxylase 2 [Vigna angularis]		49	GeneID:108331533	2149.07	PREDICTED: E3 ubiquitin-protein ligase MIEL1 [Vigna angularis]
50	GeneID:108341114	1530.49	hypothetical protein VIGAN_08131700 [Vigna angularis var. angularis]		50	GeneID:108326015	2062.48	hypothetical protein SETIT_016746mg [Setaria italica]		50	GeneID:108332555	1471.25	*		50	GeneID:108324856	2123.52	PREDICTED: beta-conglycinin, beta chain-like [Vigna angularis]
51	GeneID:108333946	1520.31	hypothetical protein VIGAN_07219100 [Vigna angularis var. angularis]		51	GeneID:108347080	2016.1	PREDICTED: non-specific lipid-transfer protein 1 [Vigna angularis]		51	GeneID:108342649	1451.76	PREDICTED: uncharacterized protein LOC108342649 isoform X1 [Vigna angularis]		51	GeneID:108321344	2007.23	hypothetical protein POPTR_0006s11070g, partial [Populus trichocarpa]
52	GeneID:108331533	1491.6	PREDICTED: E3 ubiquitin-protein ligase MIEL1 [Vigna angularis]		52	NC_030643.1.1147	2015.95	hypothetical protein LR48_Vigan07g211000 [Vigna angularis]		52	GeneID:108320427	1401.47	hypothetical protein VIGAN_09217800 [Vigna angularis var. angularis]		52	GeneID:108326243	1991.8	PREDICTED: probable aquaporin TIP-type alpha [Vigna angularis]
53	GeneID:108334175	1488.82	PREDICTED: phosphoglycerate kinase, cytosolic [Vigna angularis]		53	GeneID:108334266	1988.36	PREDICTED: NADP-dependent malic enzyme-like [Vigna angularis]		53	GeneID:108335227	1393.03	PREDICTED: RING-H2 finger protein ATL8-like [Vigna angularis]		53	GeneID:108342864	1986.02	hypothetical protein TanjilG_03599 [Lupinus angustifolius]
54	GeneID:108330173	1465.57	PREDICTED: repetitive proline-rich cell wall protein 2-like [Vigna angularis]		54	GeneID:108332395	1973.74	hypothetical protein VIGAN_07122700 [Vigna angularis var. angularis]		54	GeneID:108333946	1381.26	hypothetical protein VIGAN_07219100 [Vigna angularis var. angularis]		54	GeneID:108326852	1968.85	hypothetical protein VIGAN_04242400 [Vigna angularis var. angularis]
55	GeneID:108338099	1451.41	PREDICTED: mitochondrial fission 1 protein A-like [Vigna angularis]		55	GeneID:108326243	1922.04	PREDICTED: probable aquaporin TIP-type alpha [Vigna angularis]		55	NC_030643.1.155	1354.29	PREDICTED: abscisic acid receptor PYL4 [Vigna angularis]		55	GeneID:108338341	1876.47	PREDICTED: uncharacterized protein LOC108338341 [Vigna angularis]
56	GeneID:108322405	1439.99	PREDICTED: embryonic protein DC-8-like [Vigna angularis]		56	GeneID:108332555	1921.3	*		56	GeneID:108345534	1336.96	PREDICTED: probable 2-oxoglutarate-dependent dioxygenase At3g49630 isoform X1 [Vigna angularis]		56	GeneID:108323409	1837.54	PREDICTED: histidine kinase 4-like [Vigna angularis]
57	GeneID:108325382	1418.08	hypothetical protein GLYMA_10G258500 [Glycine max]		57	GeneID:108340701	1898.6	PREDICTED: uncharacterized protein LOC108340701 [Vigna angularis]		57	GeneID:108322223	1329.47	PREDICTED: ethylene-responsive transcription factor RAP2-3-like [Vigna angularis]		57	GeneID:108329896	1804.14	PREDICTED: caffeoylshikimate esterase-like [Vigna angularis]
58	GeneID:108333192	1375.1	PREDICTED: late embryogenesis abundant protein 2 [Vigna angularis]		58	GeneID:108322297	1836.73	PREDICTED: protein DEHYDRATION-INDUCED 19 homolog 4-like isoform X1 [Vigna angularis]		58	GeneID:108319013	1324.73	PREDICTED: cysteine proteinase inhibitor B [Vigna angularis]		58	GeneID:108320031	1802.54	PREDICTED: Bowman-Birk type proteinase inhibitors I-A, I-B, and I-A' [Vigna angularis]
59	GeneID:108340199	1372.31	PREDICTED: peptidyl-prolyl cis-trans isomerase 1-like [Vigna angularis]		59	NC_030645.1.1265	1817.86	hypothetical protein GLYMA_13G0188001, partial [Glycine max]		59	NW_016151536.1.1	1301.45	hypothetical protein LR48_Vigan2382s000100 [Vigna angularis]		59	GeneID:108340701	1782.08	PREDICTED: uncharacterized protein LOC108340701 [Vigna angularis]
60	GeneID:108319309	1368.8	hypothetical protein SETIT_017023mg [Setaria italica]		60	NC_030643.1.1106	1793.83	PREDICTED: fructose-bisphosphate aldolase, cytoplasmic isozyme [Vigna angularis]		60	NC_030637.1.1174	1290.8	hypothetical protein LR48_Vigan01g022500 [Vigna angularis]		60	GeneID:108333593	1753.66	PREDICTED: uncharacterized protein LOC108333593 [Vigna angularis]
61	GeneID:108346147	1356.3	Stress-associated endoplasmic reticulum protein 2 [Cajanus cajan]		61	GeneID:108319938	1778.56	hypothetical protein VIGAN_01517700 [Vigna angularis var. angularis]		61	GeneID:108319061	1288.1	PREDICTED: selenium-binding protein 1 [Vigna angularis]		61	GeneID:108337278	1730.24	PREDICTED: glutathione S-transferase F9-like [Vigna angularis]
62	GeneID:108333593	1350.99	PREDICTED: uncharacterized protein LOC108333593 [Vigna angularis]		62	GeneID:108325820	1777.91	PREDICTED: beta-conglycinin, alpha chain-like [Vigna angularis]		62	GeneID:108325382	1257.84	hypothetical protein GLYMA_10G258500 [Glycine max]		62	GeneID:108345534	1713.1	PREDICTED: probable 2-oxoglutarate-dependent dioxygenase At3g49630 isoform X1 [Vigna angularis]
63	NC_030637.1.1174	1305.61	hypothetical protein LR48_Vigan01g022500 [Vigna angularis]		63	GeneID:108322223	1765.55	PREDICTED: ethylene-responsive transcription factor RAP2-3-like [Vigna angularis]		63	NC_030643.1.1106	1252.98	PREDICTED: fructose-bisphosphate aldolase, cytoplasmic isozyme [Vigna angularis]		63	GeneID:108334175	1708.88	PREDICTED: phosphoglycerate kinase, cytosolic [Vigna angularis]
64	GeneID:108322223	1299.05	PREDICTED: ethylene-responsive transcription factor RAP2-3-like [Vigna angularis]		64	GeneID:108324856	1736.07	PREDICTED: beta-conglycinin, beta chain-like [Vigna angularis]		64	NW_016114998.1.1	1247.97	hypothetical protein TanjilG_03817 [Lupinus angustifolius]		64	GeneID:108325820	1685.02	PREDICTED: beta-conglycinin, alpha chain-like [Vigna angularis]
65	GeneID:108341787	1289.22	hypothetical protein LR48_Vigan09g242000 [Vigna angularis]		65	GeneID:108340558	1717.39	PREDICTED: early nodulin-93-like [Vigna angularis]		65	NC_030646.1.844	1233.63	senescence-associated protein, putative [Medicago truncatula]		65	NC_030643.1.1106	1682.01	PREDICTED: fructose-bisphosphate aldolase, cytoplasmic isozyme [Vigna angularis]
66	GeneID:108319041	1287.71	PREDICTED: REF/SRPP-like protein At1g67360 [Vigna angularis]		66	GeneID:108325866	1705.95	PREDICTED: glycinin G4-like [Vigna angularis]		66	NC_030637.1.439	1228.27	hypothetical protein VIGAN_01303000 [Vigna angularis var. angularis]		66	NC_030646.1.842	1679.11	hypothetical protein GLYMA_13G013900 [Glycine max]
67	GeneID:108345534	1272.31	PREDICTED: probable 2-oxoglutarate-dependent dioxygenase At3g49630 isoform X1 [Vigna angularis]		67	GeneID:108333946	1672.27	hypothetical protein VIGAN_07219100 [Vigna angularis var. angularis]		67	GeneID:108340701	1214.9	PREDICTED: uncharacterized protein LOC108340701 [Vigna angularis]		67	GeneID:108322297	1675.7	PREDICTED: protein DEHYDRATION-INDUCED 19 homolog 4-like isoform X1 [Vigna angularis]
68	GeneID:108346010	1193.83	hypothetical protein SOVF_076870 [Spinacia oleracea]		68	GeneID:108320427	1639.92	hypothetical protein VIGAN_09217800 [Vigna angularis var. angularis]		68	GeneID:108322297	1205.01	PREDICTED: protein DEHYDRATION-INDUCED 19 homolog 4-like isoform X1 [Vigna angularis]		68	GeneID:108342649	1659.75	PREDICTED: uncharacterized protein LOC108342649 isoform X1 [Vigna angularis]
69	GeneID:108330642	1181.24	PREDICTED: dehydrin ERD14 [Vigna angularis]		69	GeneID:108321636	1541.12	PREDICTED: NAC domain-containing protein 83-like [Vigna angularis]		69	GeneID:108329743	1186.52	PREDICTED: metallothionein-like protein 2 [Vigna angularis]		69	GeneID:108340558	1650.38	PREDICTED: early nodulin-93-like [Vigna angularis]
70	GeneID:108346204	1177	PREDICTED: uncharacterized protein LOC108346204 [Vigna angularis]		70	GeneID:108334175	1527.68	PREDICTED: phosphoglycerate kinase, cytosolic [Vigna angularis]		70	GeneID:108334686	1182.69	PREDICTED: pathogenesis-related protein 2-like [Vigna angularis]		70	GeneID:108340199	1623.47	PREDICTED: peptidyl-prolyl cis-trans isomerase 1-like [Vigna angularis]
71	NW_016114998.1.1	1161.13	hypothetical protein TanjilG_03817 [Lupinus angustifolius]		71	GeneID:108323409	1510.34	PREDICTED: histidine kinase 4-like [Vigna angularis]		71	GeneID:108335054	1168.86	PREDICTED: uncharacterized protein At2g23090 [Vigna angularis]		71	NC_030638.1.206	1613.08	hypothetical protein GLYMA_13G0180002, partial [Glycine max]
72	NC_030645.1.879	1147.69	hypothetical protein LR48_Vigan09g037000 [Vigna angularis]		72	GeneID:108337278	1467.72	PREDICTED: glutathione S-transferase F9-like [Vigna angularis]		72	GeneID:108329896	1166.75	PREDICTED: caffeoylshikimate esterase-like [Vigna angularis]		72	GeneID:108330587	1596.17	PREDICTED: temperature-induced lipocalin-1-like [Vigna angularis]
73	GeneID:108319013	1132.2	PREDICTED: cysteine proteinase inhibitor B [Vigna angularis]		73	GeneID:108340199	1466.81	PREDICTED: peptidyl-prolyl cis-trans isomerase 1-like [Vigna angularis]		73	GeneID:108342864	1129.94	hypothetical protein TanjilG_03599 [Lupinus angustifolius]		73	GeneID:108321636	1588.14	PREDICTED: NAC domain-containing protein 83-like [Vigna angularis]
74	NC_030646.1.844	1119.52	senescence-associated protein, putative [Medicago truncatula]		74	GeneID:108326852	1456.09	hypothetical protein VIGAN_04242400 [Vigna angularis var. angularis]		74	GeneID:108342725	1127.8	PREDICTED: superoxide dismutase [Cu-Zn] [Vigna angularis]		74	GeneID:108333946	1578.14	hypothetical protein VIGAN_07219100 [Vigna angularis var. angularis]
75	GeneID:108332395	1099.59	hypothetical protein VIGAN_07122700 [Vigna angularis var. angularis]		75	GeneID:108342725	1442.57	PREDICTED: superoxide dismutase [Cu-Zn] [Vigna angularis]		75	GeneID:108332395	1114.52	hypothetical protein VIGAN_07122700 [Vigna angularis var. angularis]		75	GeneID:108341787	1570.04	hypothetical protein LR48_Vigan09g242000 [Vigna angularis]
76	GeneID:108325995	1090.5	PREDICTED: heat shock cognate 70 kDa protein 2-like [Vigna angularis]		76	GeneID:108337359	1429.64	PREDICTED: snakin-2-like [Vigna angularis]		76	GeneID:108337129	1102.49	PREDICTED: snakin-2-like [Vigna angularis]		76	GeneID:108329570	1537.37	PREDICTED: probable galactinol--sucrose galactosyltransferase 2 isoform X1 [Vigna angularis]
77	GeneID:108335054	1087.35	PREDICTED: uncharacterized protein At2g23090 [Vigna angularis]		77	GeneID:108345534	1416.54	PREDICTED: probable 2-oxoglutarate-dependent dioxygenase At3g49630 isoform X1 [Vigna angularis]		77	GeneID:108328504	1097.26	PREDICTED: uncharacterized protein LOC108328504 [Vigna angularis]		77	NC_030637.1.1437	1521.45	hypothetical protein VIGAN_01255000 [Vigna angularis var. angularis]
78	GeneID:108342864	1056.8	hypothetical protein TanjilG_03599 [Lupinus angustifolius]		78	GeneID:108335894	1407.89	hypothetical protein VIGAN_10165000, partial [Vigna angularis var. angularis]		78	GeneID:108346879	1091.83	PREDICTED: non-specific lipid-transfer protein 1-like [Vigna angularis]		78	NC_030646.1.843	1509.1	hypothetical protein GLYMA_13G017400 [Glycine max]
79	GeneID:108340713	1027.02	PREDICTED: protein DETOXIFICATION 40-like [Vigna angularis]		79	GeneID:108326594	1374.42	hypothetical protein VIGAN_08288900 [Vigna angularis var. angularis]		79	GeneID:108334266	1087.9	PREDICTED: NADP-dependent malic enzyme-like [Vigna angularis]		79	GeneID:108331419	1487.84	hypothetical protein VIGAN_02163500 [Vigna angularis var. angularis]
80	GeneID:108341926	1024.41	PREDICTED: ubiquitin-like protein 5 [Cicer arietinum]		80	GeneID:108326594	1374.42	hypothetical protein VIGAN_08288900 [Vigna angularis var. angularis]		80	GeneID:108333593	1077.06	PREDICTED: uncharacterized protein LOC108333593 [Vigna angularis]		80	GeneID:108325380	1484.1	hypothetical protein VIGAN_08064700 [Vigna angularis var. angularis]
81	GeneID:108337560	1015.43	PREDICTED: uncharacterized protein LOC108337560 [Vigna angularis]		81	GeneID:108330642	1359.41	PREDICTED: dehydrin ERD14 [Vigna angularis]		81	GeneID:108346147	1041.21	Stress-associated endoplasmic reticulum protein 2 [Cajanus cajan]		81	NC_030645.1.1265	1483.15	hypothetical protein GLYMA_13G0188001, partial [Glycine max]
82	GeneID:108342725	1013.84	PREDICTED: superoxide dismutase [Cu-Zn] [Vigna angularis]		82	NC_030645.1.912	1341.12	hypothetical protein VIGAN_UM113500 [Vigna angularis var. angularis]		82	GeneID:108345743	1002.24	PREDICTED: probable aquaporin TIP-type alpha [Vigna angularis]		82	GeneID:108319013	1473.81	PREDICTED: cysteine proteinase inhibitor B [Vigna angularis]
					83	NW_016114873.1.2	1317.92	hypothetical protein MTR_0055s0030 [Medicago truncatula]							83	GeneID:108319942	1472.86	ubiquitin 11 [Phaseolus vulgaris]
					84	GeneID:108319309	1308.55	hypothetical protein SETIT_017023mg [Setaria italica]							84	GeneID:108319055	1455.66	PREDICTED: pyruvate kinase, cytosolic isozyme [Vigna angularis]
					85	GeneID:108319055	1274.93	PREDICTED: pyruvate kinase, cytosolic isozyme [Vigna angularis]							85	GeneID:108320427	1453.33	hypothetical protein VIGAN_09217800 [Vigna angularis var. angularis]
					86	GeneID:108329570	1274.82	PREDICTED: probable galactinol--sucrose galactosyltransferase 2 isoform X1 [Vigna angularis]							86	GeneID:108335894	1430.49	hypothetical protein VIGAN_10165000, partial [Vigna angularis var. angularis]
					87	GeneID:108324617	1237.77	PREDICTED: late embryogenesis abundant protein D-29 isoform X1 [Vigna angularis]							87	GeneID:108342725	1414.18	PREDICTED: superoxide dismutase [Cu-Zn] [Vigna angularis]
					88	NC_030637.1.1174	1225.55	hypothetical protein LR48_Vigan01g022500 [Vigna angularis]							88	GeneID:108324617	1393.47	PREDICTED: late embryogenesis abundant protein D-29 isoform X1 [Vigna angularis]
					89	GeneID:108341787	1219.29	hypothetical protein LR48_Vigan09g242000 [Vigna angularis]							89	GeneID:108338099	1389.88	PREDICTED: mitochondrial fission 1 protein A-like [Vigna angularis]
					90	GeneID:108338943	1212.74	PREDICTED: extra-large guanine nucleotide-binding protein 1-like [Vigna angularis]							90	NC_030637.1.439	1389.37	hypothetical protein VIGAN_01303000 [Vigna angularis var. angularis]
					91	GeneID:108329896	1181.69	PREDICTED: caffeoylshikimate esterase-like [Vigna angularis]							91	GeneID:108326594	1367.41	hypothetical protein VIGAN_08288900 [Vigna angularis var. angularis]
					92	GeneID:108338099	1180.05	PREDICTED: mitochondrial fission 1 protein A-like [Vigna angularis]							92	GeneID:108326594	1367.41	hypothetical protein VIGAN_08288900 [Vigna angularis var. angularis]
					93	GeneID:108334686	1163.54	PREDICTED: pathogenesis-related protein 2-like [Vigna angularis]							93	NC_030643.1.1147	1353.74	hypothetical protein LR48_Vigan07g211000 [Vigna angularis]
					94	GeneID:108346147	1159.59	Stress-associated endoplasmic reticulum protein 2 [Cajanus cajan]							94	GeneID:108330642	1281.11	PREDICTED: dehydrin ERD14 [Vigna angularis]
					95	GeneID:108324855	1152.67	PREDICTED: beta-conglycinin, beta chain-like [Vigna angularis]							95	GeneID:108347080	1237.15	PREDICTED: non-specific lipid-transfer protein 1 [Vigna angularis]
					96	GeneID:108335054	1152.2	PREDICTED: uncharacterized protein At2g23090 [Vigna angularis]							96	GeneID:108335227	1231.38	PREDICTED: RING-H2 finger protein ATL8-like [Vigna angularis]
					97	GeneID:108337909	1148.77	PREDICTED: uncharacterized protein LOC108337909 [Vigna angularis]							97	GeneID:108340072	1187.93	PREDICTED: uncharacterized protein LOC108340072 [Vigna angularis]
					98	GeneID:108331419	1136.12	hypothetical protein VIGAN_02163500 [Vigna angularis var. angularis]							98	NC_030645.1.912	1174.29	hypothetical protein VIGAN_UM113500 [Vigna angularis var. angularis]
					99	NC_030637.1.439	1132.7	hypothetical protein VIGAN_01303000 [Vigna angularis var. angularis]							99	GeneID:108338943	1149.69	PREDICTED: extra-large guanine nucleotide-binding protein 1-like [Vigna angularis]
					100	GeneID:108335227	1128.8	PREDICTED: RING-H2 finger protein ATL8-like [Vigna angularis]							100	GeneID:108324855	1131.71	PREDICTED: beta-conglycinin, beta chain-like [Vigna angularis]
					101	GeneID:108341926	1092.36	PREDICTED: ubiquitin-like protein 5 [Cicer arietinum]							101	NW_016114873.1.2	1131.17	hypothetical protein MTR_0055s0030 [Medicago truncatula]
					102	GeneID:108338341	1090.12	PREDICTED: uncharacterized protein LOC108338341 [Vigna angularis]							102	GeneID:108319309	1118.75	hypothetical protein SETIT_017023mg [Setaria italica]
					103	GeneID:108333335	1054.54	PREDICTED: uncharacterized protein LOC108333335 [Vigna angularis]							103	GeneID:108321306	1110.76	PREDICTED: MLO-like protein 4 isoform X2 [Vigna angularis]
					104	GeneID:108319013	1044.75	PREDICTED: cysteine proteinase inhibitor B [Vigna angularis]							104	GeneID:108338893	1077.03	PREDICTED: uncharacterized protein LOC108338893 [Vigna angularis]
					105	GeneID:108346879	1040.37	PREDICTED: non-specific lipid-transfer protein 1-like [Vigna angularis]							105	GeneID:108319938	1076.28	hypothetical protein VIGAN_01517700 [Vigna angularis var. angularis]
					106	GeneID:108325995	1031.85	PREDICTED: heat shock cognate 70 kDa protein 2-like [Vigna angularis]							106	GeneID:108341926	1076.06	PREDICTED: ubiquitin-like protein 5 [Cicer arietinum]
					107	GeneID:108324857	1029.13	hypothetical protein VIGAN_08066600 [Vigna angularis var. angularis]							107	GeneID:108335054	1059.21	PREDICTED: uncharacterized protein At2g23090 [Vigna angularis]
					108	GeneID:108320031	1005.66	PREDICTED: Bowman-Birk type proteinase inhibitors I-A, I-B, and I-A' [Vigna angularis]							108	GeneID:108343345	1050.12	hypothetical protein VIGAN_01432600 [Vigna angularis var. angularis]
															109	GeneID:108320180	1025.48	PREDICTED: heat shock 70 kDa protein [Vigna angularis]
															110	NC_030637.1.1174	1004.67	hypothetical protein LR48_Vigan01g022500 [Vigna angularis]
															111	GeneID:108346147	1001.81	Stress-associated endoplasmic reticulum protein 2 [Cajanus cajan]
