# Supplementary material for: Characterization of Drought-Responsive Transcriptome During Seed Germination in Adzuki Bean (Vigna angularis L.) by PacBio SMRT and Illumina Sequencing
Source: Front Genet. 2020 Aug 31;11:996. doi: 10.3389/fgene.2020.00996 (PMC7489039; doi:10.3389/fgene.2020.00996)
Supplement: FIGURE S1 — Schematic of the seven groups of PacBio isoforms. (a) Isoforms have been annotated in the IWGSC RefSeq v1.0. (b) Novel isoforms that contain multiple exons and have different splice sites and introns compared with annotated isoforms in the IWGSC RefSeq v1.0. (c) Novel isoforms that contain multiple exons sequentially shared the introns of the annotated isoforms in the IWGSC RefSeq v1.0. (d) Novel isoforms that contain multiple exons sequentially contained the introns of the annotated isoforms in the IWGSC RefSeq v1.0. (e) Novel isoforms that contained a single exon and the annotated isoforms that contained multiple exons, or vice versa. (f) Novel isoforms derived from novel gene loci. (g) Novel isoforms that were non-overlapping with known isoforms in the same gene loci. [file Data_Sheet_1.zip › Supplementary figures and tables/Supplementary Table S14.xls]

## Sheet: Sheet2
Table S10. The list of DEGs. "1" represents the gene is differentially expressed gene (DEG) in the comparison samples. The genes whose names start with “N” were newly discovered in the PacBio data.
GeneID	17033-CK VS 17033-T	17235-CK VS 17235-T	17O33-T VS 17235-T	17033-CK VS 17235-CK	NR_protein_accession	NR_defination		GO(biological_process)	GO(cellular_component)	GO(molecular_function)	KO_ID|KO_name|Hyperlink	Pathway_ID(KEGG_pathway)	KOG_ID(Abbreviation)(KOG_Description)	Swiss-Prot_ID	Swiss-Prot_Annotation
GeneID:108326142	1				XP_017414932.1	PREDICTED: transketolase, chloroplastic [Vigna angularis]		GO:0008152(metabolic process)	*	GO:0003824(catalytic activity);GO:0004802(transketolase activity)	K00615|E2.2.1.1, tktA, tktB|http://www.genome.jp/dbget-bin/www_bget?ko:K00615	ko00030(Pentose phosphate pathway);ko00710(Carbon fixation in photosynthetic organisms);ko01230(Biosynthesis of amino acids);ko01200(Carbon metabolism)	KOG0523(G)(Transketolase)	sp|Q43848|TKTC_SOLTU;sp|Q42676|TKTC_CRAPL	sp|Q43848|TKTC_SOLTU Transketolase, chloroplastic OS=Solanum tuberosum PE=2 SV=1;sp|Q42676|TKTC_CRAPL Transketolase, chloroplastic (Fragment) OS=Craterostigma plantagineum GN=TKT3 PE=1 SV=1
NC_030642.1.344	1				XP_017427687.1	PREDICTED: ankyrin repeat-containing protein At2g01680-like [Vigna angularis]		*	GO:0016021(integral component of membrane);GO:0016020(membrane)	*	*	*	KOG0504(R)(FOG: Ankyrin repeat)	sp|Q9ZU96|Y2168_ARATH	sp|Q9ZU96|Y2168_ARATH Ankyrin repeat-containing protein At2g01680 OS=Arabidopsis thaliana GN=At2g01680 PE=2 SV=1
GeneID:108333397	1				XP_017424319.1	PREDICTED: TBC1 domain family member 5 homolog A-like [Vigna angularis]		*	*	*	*	*	*	*	*
GeneID:108318937	1				XP_017405419.1	PREDICTED: LOW QUALITY PROTEIN: DNA polymerase alpha subunit B-like, partial [Vigna angularis]		GO:0006260(DNA replication)	GO:0005634(nucleus)	GO:0003677(DNA binding);GO:0003887(DNA-directed DNA polymerase activity)	K02321|POLA2|http://www.genome.jp/dbget-bin/www_bget?ko:K02321	ko03030(DNA replication);ko00230(Purine metabolism);ko00240(Pyrimidine metabolism)	KOG1625(L)(DNA polymerase alpha-primase complex, polymerase-associated subunit B)	sp|Q58D13|DPOA2_BOVIN	sp|Q58D13|DPOA2_BOVIN DNA polymerase alpha subunit B OS=Bos taurus GN=POLA2 PE=2 SV=1
GeneID:108337543	1				XP_017429586.1	PREDICTED: probable glucan 1,3-beta-glucosidase A [Vigna angularis]		GO:0008152(metabolic process);GO:0005975(carbohydrate metabolic process);GO:0007015(actin filament organization)	*	GO:0051015(actin filament binding);GO:0004553(hydrolase activity, hydrolyzing O-glycosyl compounds);GO:0016798(hydrolase activity, acting on glycosyl bonds);GO:0016787(hydrolase activity)	*	*	*	sp|Q12725|EXG_YARLI	sp|Q12725|EXG_YARLI Glucan 1,3-beta-glucosidase OS=Yarrowia lipolytica (strain CLIB 122 / E 150) GN=EXG1 PE=3 SV=2
GeneID:108337441	1				XP_017429460.1	PREDICTED: cytochrome b561 and DOMON domain-containing protein At2g04850 [Vigna angularis]		GO:0055114(oxidation-reduction process)	GO:0016021(integral component of membrane);GO:0016020(membrane)	*	*	*	*	sp|Q9SJ74|B561G_ARATH	sp|Q9SJ74|B561G_ARATH Cytochrome b561 and DOMON domain-containing protein At2g04850 OS=Arabidopsis thaliana GN=At2g04850 PE=2 SV=2
GeneID:108324016	1				XP_017412284.1	PREDICTED: uncharacterized protein LOC108324016 isoform X1 [Vigna angularis]		GO:0009966(regulation of signal transduction)	GO:0016020(membrane);GO:0016021(integral component of membrane);GO:0005737(cytoplasm)	GO:0008270(zinc ion binding);GO:0004842(ubiquitin-protein transferase activity)	*	*	*	sp|Q7M3S9|RNGB_DICDI	sp|Q7M3S9|RNGB_DICDI RING finger protein B OS=Dictyostelium discoideum GN=rngB PE=2 SV=2
GeneID:108318856	1				BAT78106.1	hypothetical protein VIGAN_02074600 [Vigna angularis var. angularis]		*	GO:0005737(cytoplasm);GO:0005634(nucleus)	*	*	*	*	sp|Q9SNC6|PUB13_ARATH	sp|Q9SNC6|PUB13_ARATH U-box domain-containing protein 13 OS=Arabidopsis thaliana GN=PUB13 PE=1 SV=1
GeneID:108333139	1				XP_017423974.1	PREDICTED: serine carboxypeptidase-like 51 [Vigna angularis]		GO:0006508(proteolysis);GO:0051603(proteolysis involved in cellular protein catabolic process)	*	GO:0008233(peptidase activity);GO:0004185(serine-type carboxypeptidase activity);GO:0016787(hydrolase activity);GO:0004180(carboxypeptidase activity)	K09646|SCPEP1|http://www.genome.jp/dbget-bin/www_bget?ko:K09646	*	KOG1283(O)(Serine carboxypeptidases)	sp|Q67Y83|SCP51_ARATH	sp|Q67Y83|SCP51_ARATH Serine carboxypeptidase-like 51 OS=Arabidopsis thaliana GN=SCPL51 PE=2 SV=2
GeneID:108341974	1				XP_017435163.1	PREDICTED: membrin-11-like [Vigna angularis]		GO:0006810(transport);GO:0006623(protein targeting to vacuole);GO:0042147(retrograde transport, endosome to Golgi);GO:0006896(Golgi to vacuole transport);GO:0048280(vesicle fusion with Golgi apparatus);GO:0006891(intra-Golgi vesicle-mediated transport);GO:0006888(ER to Golgi vesicle-mediated transport)	GO:0016021(integral component of membrane);GO:0016020(membrane);GO:0005794(Golgi apparatus);GO:0031902(late endosome membrane);GO:0031201(SNARE complex);GO:0012507(ER to Golgi transport vesicle membrane);GO:0005789(endoplasmic reticulum membrane)	GO:0005484(SNAP receptor activity);GO:0000149(SNARE binding)	K08496|GOSR2, BOS1|http://www.genome.jp/dbget-bin/www_bget?ko:K08496	ko04130(SNARE interactions in vesicular transport)	KOG3251(U)(Golgi SNAP receptor complex member)	sp|Q9SJL6|MEM11_ARATH	sp|Q9SJL6|MEM11_ARATH Membrin-11 OS=Arabidopsis thaliana GN=MEMB11 PE=1 SV=1
GeneID:108346205	1				BAT72855.1	hypothetical protein VIGAN_01029700 [Vigna angularis var. angularis]		*	GO:0016020(membrane);GO:0016021(integral component of membrane)	*	*	*	KOG1021(GMW)(Acetylglucosaminyltransferase EXT1/exostosin 1)	sp|Q9FFN2|GLYT3_ARATH	sp|Q9FFN2|GLYT3_ARATH Probable glycosyltransferase At5g03795 OS=Arabidopsis thaliana GN=At5g03795 PE=3 SV=2
GeneID:108318691	1				XP_017411878.1	PREDICTED: uncharacterized protein LOC108318691 isoform X1 [Vigna angularis]		*	GO:0016021(integral component of membrane);GO:0016020(membrane)	GO:0003676(nucleic acid binding);GO:0008270(zinc ion binding);GO:0046872(metal ion binding)	*	*	*	*	*
GeneID:108320002	1				XP_017406830.1	PREDICTED: L-ascorbate oxidase-like [Vigna angularis]		GO:0055114(oxidation-reduction process)	GO:0005576(extracellular region)	GO:0005507(copper ion binding);GO:0016491(oxidoreductase activity);GO:0046872(metal ion binding);GO:0016722(oxidoreductase activity, oxidizing metal ions)	K00423|E1.10.3.3|http://www.genome.jp/dbget-bin/www_bget?ko:K00423	ko00053(Ascorbate and aldarate metabolism)	KOG1263(Q)(Multicopper oxidases)	sp|Q40588|ASO_TOBAC;sp|P14133|ASO_CUCSA	sp|Q40588|ASO_TOBAC L-ascorbate oxidase OS=Nicotiana tabacum GN=AAO PE=2 SV=1;sp|P14133|ASO_CUCSA L-ascorbate oxidase OS=Cucumis sativus PE=1 SV=1
GeneID:108343842	1				XP_017437738.1	PREDICTED: uncharacterized protein LOC108343842 [Vigna angularis]		*	*	*	*	*	*	*	*
GeneID:108328115	1				XP_017417409.1	PREDICTED: ethylene-responsive transcription factor ERF060 [Vigna angularis]		GO:0006351(transcription, DNA-templated);GO:0006355(regulation of transcription, DNA-templated)	GO:0005634(nucleus)	GO:0003677(DNA binding);GO:0003700(transcription factor activity, sequence-specific DNA binding)	K09286|EREBP|http://www.genome.jp/dbget-bin/www_bget?ko:K09286	*	*	sp|O65665|ERF60_ARATH	sp|O65665|ERF60_ARATH Ethylene-responsive transcription factor ERF060 OS=Arabidopsis thaliana GN=ERF060 PE=2 SV=1
GeneID:108335284	1				XP_017426757.1	PREDICTED: glucan endo-1,3-beta-glucosidase 5-like [Vigna angularis]		GO:0008152(metabolic process);GO:0005975(carbohydrate metabolic process)	GO:0046658(anchored component of plasma membrane);GO:0016021(integral component of membrane);GO:0016020(membrane)	GO:0004553(hydrolase activity, hydrolyzing O-glycosyl compounds);GO:0016798(hydrolase activity, acting on glycosyl bonds);GO:0016787(hydrolase activity);GO:0030247(polysaccharide binding)	*	*	*	sp|Q9M088|E135_ARATH	sp|Q9M088|E135_ARATH Glucan endo-1,3-beta-glucosidase 5 OS=Arabidopsis thaliana GN=At4g31140 PE=1 SV=1
GeneID:108343025	1				XP_017436531.1	PREDICTED: mannan endo-1,4-beta-mannosidase 7-like [Vigna angularis]		GO:0008152(metabolic process);GO:0005975(carbohydrate metabolic process);GO:0046355(mannan catabolic process)	*	GO:0004553(hydrolase activity, hydrolyzing O-glycosyl compounds);GO:0016798(hydrolase activity, acting on glycosyl bonds);GO:0016787(hydrolase activity);GO:0016985(mannan endo-1,4-beta-mannosidase activity)	K19355|MAN|http://www.genome.jp/dbget-bin/www_bget?ko:K19355	ko00051(Fructose and mannose metabolism)	*	sp|Q9FJZ3|MAN7_ARATH	sp|Q9FJZ3|MAN7_ARATH Mannan endo-1,4-beta-mannosidase 7 OS=Arabidopsis thaliana GN=MAN7 PE=2 SV=1
GeneID:108347643	1				XP_017442517.1	PREDICTED: probable methyltransferase PMT16 [Vigna angularis]		GO:0032259(methylation)	GO:0016020(membrane);GO:0016021(integral component of membrane);GO:0005802(trans-Golgi network);GO:0005768(endosome);GO:0005774(vacuolar membrane)	GO:0008168(methyltransferase activity);GO:0008757(S-adenosylmethionine-dependent methyltransferase activity);GO:0016740(transferase activity)	*	*	*	sp|Q9ZPH9|PMTF_ARATH	sp|Q9ZPH9|PMTF_ARATH Probable methyltransferase PMT15 OS=Arabidopsis thaliana GN=At4g00750 PE=2 SV=1
GeneID:108322715	1				XP_017410393.1	PREDICTED: uncharacterized protein LOC108322715 isoform X1 [Vigna angularis]		*	*	GO:0016787(hydrolase activity)	K06889|K06889|http://www.genome.jp/dbget-bin/www_bget?ko:K06889	*	*	*	*
GeneID:108342518	1				XP_017435792.1	PREDICTED: classical arabinogalactan protein 25 [Vigna angularis]		*	GO:0016020(membrane);GO:0016021(integral component of membrane)	*	*	*	*	*	*
NC_030639.1.38	1				XP_017418752.1	PREDICTED: protein-tyrosine-phosphatase MKP1 isoform X2 [Vigna angularis]		GO:0006470(protein dephosphorylation);GO:0016311(dephosphorylation)	*	GO:0004725(protein tyrosine phosphatase activity);GO:0016791(phosphatase activity);GO:0016787(hydrolase activity);GO:0008138(protein tyrosine/serine/threonine phosphatase activity)	*	*	KOG1716(V)(Dual specificity phosphatase)	sp|Q9C5S1|MKP1_ARATH	sp|Q9C5S1|MKP1_ARATH Protein-tyrosine-phosphatase MKP1 OS=Arabidopsis thaliana GN=MKP1 PE=1 SV=1
GeneID:108321939	1				BAT88615.1	hypothetical protein VIGAN_05215400 [Vigna angularis var. angularis]		*	*	*	*	*	*	*	*
NC_030647.1.404	1				XP_017442426.1	PREDICTED: uncharacterized protein LOC108347590 isoform X2 [Vigna angularis]		*	*	*	*	*	*	*	*
GeneID:108328193	1				BAT84829.1	hypothetical protein VIGAN_04229100 [Vigna angularis var. angularis]		GO:0006072(glycerol-3-phosphate metabolic process);GO:0005975(carbohydrate metabolic process);GO:0046168(glycerol-3-phosphate catabolic process);GO:0055114(oxidation-reduction process)	GO:0009331(glycerol-3-phosphate dehydrogenase complex)	GO:0016491(oxidoreductase activity);GO:0042803(protein homodimerization activity);GO:0016616(oxidoreductase activity, acting on the CH-OH group of donors, NAD or NADP as acceptor);GO:0051287(NAD binding);GO:0004367(glycerol-3-phosphate dehydrogenase [NAD+] activity)	K00006|GPD1|http://www.genome.jp/dbget-bin/www_bget?ko:K00006	ko00564(Glycerophospholipid metabolism)	KOG2711(C)(Glycerol-3-phosphate dehydrogenase/dihydroxyacetone 3-phosphate reductase)	sp|P52425|GPDA_CUPLA	sp|P52425|GPDA_CUPLA Glycerol-3-phosphate dehydrogenase [NAD(+)] OS=Cuphea lanceolata GN=GPDH PE=2 SV=1
GeneID:108321541	1				XP_017408806.1	PREDICTED: protein TORNADO 1 isoform X1 [Vigna angularis]		GO:0007264(small GTPase mediated signal transduction)	*	GO:0005525(GTP binding)	*	*	*	sp|Q9FJ57|TRN1_ARATH	sp|Q9FJ57|TRN1_ARATH Protein TORNADO 1 OS=Arabidopsis thaliana GN=TRN1 PE=2 SV=1
GeneID:108328957	1				XP_017418376.1	PREDICTED: NHL repeat-containing protein 2 isoform X1 [Vigna angularis]		GO:0008152(metabolic process)	*	GO:0016787(hydrolase activity)	*	*	KOG2177(O)(Predicted E3 ubiquitin ligase)	sp|Q8BZW8|NHLC2_MOUSE;sp|A4IF69|NHLC2_BOVIN	sp|Q8BZW8|NHLC2_MOUSE NHL repeat-containing protein 2 OS=Mus musculus GN=Nhlrc2 PE=1 SV=1;sp|A4IF69|NHLC2_BOVIN NHL repeat-containing protein 2 OS=Bos taurus GN=NHLRC2 PE=2 SV=1
GeneID:108336166	1				XP_017427986.1	PREDICTED: uncharacterized protein LOC108336166 isoform X1 [Vigna angularis]		*	*	*	*	*	*	*	*
GeneID:108342843	1				XP_017436183.1	PREDICTED: GDSL esterase/lipase At1g28590-like [Vigna angularis]		*	*	GO:0016788(hydrolase activity, acting on ester bonds)	*	*	*	sp|Q8RXT9|GDL8_ARATH	sp|Q8RXT9|GDL8_ARATH GDSL esterase/lipase At1g28590 OS=Arabidopsis thaliana GN=At1g28590 PE=2 SV=2
NC_030638.1.1014	1				KOM34859.1	hypothetical protein LR48_Vigan02g100900 [Vigna angularis]		GO:0006950(response to stress);GO:0006457(protein folding)	*	GO:0051082(unfolded protein binding);GO:0005524(ATP binding)	K04079|htpG, HSP90A|http://www.genome.jp/dbget-bin/www_bget?ko:K04079	ko04141(Protein processing in endoplasmic reticulum);ko04626(Plant-pathogen interaction)	KOG0020(O)(Endoplasmic reticulum glucose-regulated protein (GRP94/endoplasmin), HSP90 family)	sp|P51819|HSP83_IPONI	sp|P51819|HSP83_IPONI Heat shock protein 83 OS=Ipomoea nil GN=HSP83A PE=2 SV=1
NC_030638.1.22	1				XP_014511127.1	PREDICTED: enoyl-CoA delta isomerase 2, peroxisomal-like [Vigna radiata var. radiata]		GO:0008152(metabolic process)	*	GO:0003824(catalytic activity)	*	*	*	sp|O23299|ECI2_ARATH	sp|O23299|ECI2_ARATH Enoyl-CoA delta isomerase 2, peroxisomal OS=Arabidopsis thaliana GN=ECI2 PE=1 SV=1
GeneID:108342416	1				XP_017435679.1	PREDICTED: putative cyclin-A3-1 isoform X1 [Vigna angularis]		*	GO:0005634(nucleus)	*	K06627|CCNA|http://www.genome.jp/dbget-bin/www_bget?ko:K06627	*	KOG0653(D)(Cyclin B and related kinase-activating proteins)	sp|Q9FMH5|CCA31_ARATH	sp|Q9FMH5|CCA31_ARATH Putative cyclin-A3-1 OS=Arabidopsis thaliana GN=CYCA3-1 PE=3 SV=1
GeneID:108347918	1				XP_017442869.1	PREDICTED: VAN3-binding protein-like [Vigna angularis]		*	*	*	*	*	*	sp|Q8W4K5|VAB_ARATH	sp|Q8W4K5|VAB_ARATH VAN3-binding protein OS=Arabidopsis thaliana GN=VAB PE=1 SV=1
GeneID:108337706	1				XP_017429770.1	PREDICTED: probable calcium-binding protein CML44 [Vigna angularis]		*	*	GO:0005509(calcium ion binding)	K13448|CML|http://www.genome.jp/dbget-bin/www_bget?ko:K13448	ko04626(Plant-pathogen interaction)	*	sp|Q9LPK5|CML44_ARATH	sp|Q9LPK5|CML44_ARATH Probable calcium-binding protein CML44 OS=Arabidopsis thaliana GN=CML44 PE=2 SV=2
GeneID:108323481	1				XP_017411443.1	PREDICTED: UDP-glycosyltransferase 74F1-like [Vigna angularis]		GO:0008152(metabolic process);GO:0052696(flavonoid glucuronidation);GO:0009813(flavonoid biosynthetic process)	GO:0043231(intracellular membrane-bounded organelle)	GO:0016758(transferase activity, transferring hexosyl groups);GO:0080044(quercetin 7-O-glucosyltransferase activity);GO:0016740(transferase activity);GO:0016757(transferase activity, transferring glycosyl groups);GO:0080043(quercetin 3-O-glucosyltransferase activity)	K13691|SGT1|http://www.genome.jp/dbget-bin/www_bget?ko:K13691	*	*	sp|O22820|U74F1_ARATH;sp|Q9SYK9|U74E2_ARATH;sp|O22822|U74F2_ARATH	sp|O22820|U74F1_ARATH UDP-glycosyltransferase 74F1 OS=Arabidopsis thaliana GN=UGT74F1 PE=1 SV=1;sp|Q9SYK9|U74E2_ARATH UDP-glycosyltransferase 74E2 OS=Arabidopsis thaliana GN=UGT74E2 PE=1 SV=1;sp|O22822|U74F2_ARATH UDP-glycosyltransferase 74F2 OS=Arabidopsis thaliana GN=UGT74F2 PE=1 SV=1
NW_016115061.1.7	1				BAT88447.1	hypothetical protein VIGAN_05194300 [Vigna angularis var. angularis]		*	*	*	*	*	*	*	*
GeneID:108342680	1				XP_017435926.1	PREDICTED: uncharacterized protein LOC108342639 [Vigna angularis]		*	*	*	*	*	*	sp|K7TQE3|HIP_MAIZE	sp|K7TQE3|HIP_MAIZE HSP-interacting protein OS=Zea mays GN=HIP PE=1 SV=1
GeneID:108331267	1				XP_017421405.1	PREDICTED: auxin-responsive protein SAUR72 [Vigna angularis]		GO:0009733(response to auxin)	*	*	K14488|SAUR|http://www.genome.jp/dbget-bin/www_bget?ko:K14488	ko04075(Plant hormone signal transduction)	*	sp|Q9SGU2|SAU71_ARATH	sp|Q9SGU2|SAU71_ARATH Auxin-responsive protein SAUR71 OS=Arabidopsis thaliana GN=SAUR71 PE=2 SV=1
GeneID:108339815	1				XP_017432513.1	PREDICTED: mitochondrial inner membrane protease subunit 1-like [Vigna angularis]		GO:0006508(proteolysis);GO:0006627(protein processing involved in protein targeting to mitochondrion);GO:0006465(signal peptide processing);GO:0033108(mitochondrial respiratory chain complex assembly)	GO:0016020(membrane);GO:0016021(integral component of membrane);GO:0042720(mitochondrial inner membrane peptidase complex)	GO:0008236(serine-type peptidase activity);GO:0004252(serine-type endopeptidase activity)	K09647|IMP1|http://www.genome.jp/dbget-bin/www_bget?ko:K09647	ko03060(Protein export)	KOG1568(OU)(Mitochondrial inner membrane protease, subunit IMP2)	sp|Q9CQU8|IMP1L_MOUSE	sp|Q9CQU8|IMP1L_MOUSE Mitochondrial inner membrane protease subunit 1 OS=Mus musculus GN=Immp1l PE=1 SV=1
GeneID:108341300	1				XP_017434489.1	PREDICTED: 1-aminocyclopropane-1-carboxylate synthase CMA101-like [Vigna angularis]		GO:0009058(biosynthetic process)	*	GO:0003824(catalytic activity);GO:0030170(pyridoxal phosphate binding)	K01762|ACS|http://www.genome.jp/dbget-bin/www_bget?ko:K01762	ko00270(Cysteine and methionine metabolism)	KOG0256(T)(1-aminocyclopropane-1-carboxylate synthase, and related proteins)	sp|Q00257|1A12_CUCMA	sp|Q00257|1A12_CUCMA 1-aminocyclopropane-1-carboxylate synthase CMA101 OS=Cucurbita maxima GN=ACS2 PE=2 SV=1
NC_030637.1.766	1				XP_017419280.1	PREDICTED: UPF0051 protein ABCI8, chloroplastic-like [Vigna angularis]		GO:0016226(iron-sulfur cluster assembly)	*	*	*	*	*	sp|Q9ZS97|AB8I_ARATH	sp|Q9ZS97|AB8I_ARATH UPF0051 protein ABCI8, chloroplastic OS=Arabidopsis thaliana GN=ABCI8 PE=2 SV=1
NC_030643.1.700	1				XP_017428989.1	PREDICTED: ATPase WRNIP1 [Vigna angularis]		GO:0006260(DNA replication)	*	GO:0003677(DNA binding);GO:0005524(ATP binding)	K07478|ycaJ|http://www.genome.jp/dbget-bin/www_bget?ko:K07478	*	KOG0989(L)(Replication factor C, subunit RFC4)	sp|P0AAZ4|RARA_ECOLI	sp|P0AAZ4|RARA_ECOLI Replication-associated recombination protein A OS=Escherichia coli (strain K12) GN=rarA PE=1 SV=1
GeneID:108331005	1				XP_017421100.1	PREDICTED: albumin-1 [Vigna angularis]		GO:0009405(pathogenesis)	*	GO:0045735(nutrient reservoir activity)	*	*	*	sp|Q9ZQX0|ALB1_GLYSO	sp|Q9ZQX0|ALB1_GLYSO Albumin-1 OS=Glycine soja PE=3 SV=1
GeneID:108342944	1				XP_017436378.1	PREDICTED: cellulose synthase A catalytic subunit 6 [UDP-forming]-like isoform X1 [Vigna angularis]		GO:0030244(cellulose biosynthetic process);GO:0071555(cell wall organization)	GO:0005886(plasma membrane);GO:0016021(integral component of membrane);GO:0016020(membrane)	GO:0016740(transferase activity);GO:0016760(cellulose synthase (UDP-forming) activity);GO:0016757(transferase activity, transferring glycosyl groups);GO:0008270(zinc ion binding);GO:0046872(metal ion binding)	K10999|CESA|http://www.genome.jp/dbget-bin/www_bget?ko:K10999	*	*	sp|O48947|CESA2_ARATH;sp|Q94JQ6|CESA6_ARATH	sp|O48947|CESA2_ARATH Cellulose synthase A catalytic subunit 2 [UDP-forming] OS=Arabidopsis thaliana GN=CESA2 PE=1 SV=1;sp|Q94JQ6|CESA6_ARATH Cellulose synthase A catalytic subunit 6 [UDP-forming] OS=Arabidopsis thaliana GN=CESA6 PE=1 SV=2
GeneID:108336300	1				XP_017428195.1	PREDICTED: uncharacterized protein LOC108336300 isoform X1 [Vigna angularis]		*	*	*	*	*	*	sp|Q9FY51|HPAT3_ARATH	sp|Q9FY51|HPAT3_ARATH Hydroxyproline O-arabinosyltransferase 3 OS=Arabidopsis thaliana GN=HPAT3 PE=1 SV=1
GeneID:108329484	1				XP_017419191.1	PREDICTED: anaphase-promoting complex subunit 2 [Vigna angularis]		GO:0006511(ubiquitin-dependent protein catabolic process);GO:0042787(protein ubiquitination involved in ubiquitin-dependent protein catabolic process)	GO:0005680(anaphase-promoting complex)	GO:0031625(ubiquitin protein ligase binding);GO:0061630(ubiquitin protein ligase activity)	K03349|APC2|http://www.genome.jp/dbget-bin/www_bget?ko:K03349	ko04120(Ubiquitin mediated proteolysis)	KOG2165(DO)(Anaphase-promoting complex (APC), subunit 2)	sp|Q8H1U5|APC2_ARATH	sp|Q8H1U5|APC2_ARATH Anaphase-promoting complex subunit 2 OS=Arabidopsis thaliana GN=APC2 PE=1 SV=1
GeneID:108331744	1				XP_017422138.1	PREDICTED: uncharacterized protein ycf39 [Vigna angularis]		GO:0010207(photosystem II assembly);GO:0006413(translational initiation)	GO:0009534(chloroplast thylakoid);GO:0009507(chloroplast)	GO:0003743(translation initiation factor activity)	*	*	*	sp|P48279|YCF39_CYAPA	sp|P48279|YCF39_CYAPA Uncharacterized protein ycf39 OS=Cyanophora paradoxa GN=ycf39 PE=3 SV=1
GeneID:108337225	1				XP_017429198.1	PREDICTED: zinc-finger homeodomain protein 6-like [Vigna angularis]		*	*	GO:0003677(DNA binding)	*	*	*	sp|Q9FRL5|ZHD5_ARATH	sp|Q9FRL5|ZHD5_ARATH Zinc-finger homeodomain protein 5 OS=Arabidopsis thaliana GN=ZHD5 PE=1 SV=1
GeneID:108341245	1				XP_014524136.1	PREDICTED: uncharacterized protein LOC106780365 [Vigna radiata var. radiata]		*	*	*	K14808|DDX54, DBP10|http://www.genome.jp/dbget-bin/www_bget?ko:K14808	*	*	*	*
GeneID:108343161	1				XP_014518820.1	PREDICTED: probable polyamine oxidase 4 [Vigna radiata var. radiata]		GO:0055114(oxidation-reduction process)	*	GO:0016491(oxidoreductase activity)	K17839|PAO4, PAO3, PAO2|http://www.genome.jp/dbget-bin/www_bget?ko:K17839	ko00330(Arginine and proline metabolism);ko00410(beta-Alanine metabolism)	KOG0029(Q)(Amine oxidase)	sp|Q8H191|PAO4_ARATH	sp|Q8H191|PAO4_ARATH Probable polyamine oxidase 4 OS=Arabidopsis thaliana GN=PAO4 PE=1 SV=1
GeneID:108334187	1				XP_017425382.1	PREDICTED: aldehyde dehydrogenase family 3 member F1, partial [Vigna angularis]		GO:0008152(metabolic process);GO:0055114(oxidation-reduction process);GO:0006081(cellular aldehyde metabolic process)	*	GO:0004030(aldehyde dehydrogenase [NAD(P)+] activity);GO:0016620(oxidoreductase activity, acting on the aldehyde or oxo group of donors, NAD or NADP as acceptor);GO:0016491(oxidoreductase activity);GO:0004028(3-chloroallyl aldehyde dehydrogenase activity);GO:0004029(aldehyde dehydrogenase (NAD) activity)	K00128|E1.2.1.3|http://www.genome.jp/dbget-bin/www_bget?ko:K00128	ko00330(Arginine and proline metabolism);ko00340(Histidine metabolism);ko00310(Lysine degradation);ko00380(Tryptophan metabolism);ko00280(Valine, leucine and isoleucine degradation);ko00053(Ascorbate and aldarate metabolism);ko00010(Glycolysis / Gluconeogenesis);ko00620(Pyruvate metabolism);ko00071(Fatty acid degradation);ko00561(Glycerolipid metabolism);ko00410(beta-Alanine metabolism)	KOG2456(C)(Aldehyde dehydrogenase)	sp|Q70E96|AL3F1_ARATH	sp|Q70E96|AL3F1_ARATH Aldehyde dehydrogenase family 3 member F1 OS=Arabidopsis thaliana GN=ALDH3F1 PE=2 SV=2
GeneID:108321821	1				KOM28616.1	hypothetical protein LR48_Vigan561s000600 [Vigna angularis]		GO:0006355(regulation of transcription, DNA-templated);GO:0045893(positive regulation of transcription, DNA-templated);GO:0030154(cell differentiation)	GO:0005634(nucleus);GO:0005667(transcription factor complex)	GO:0003677(DNA binding);GO:0003700(transcription factor activity, sequence-specific DNA binding);GO:0008270(zinc ion binding);GO:0043565(sequence-specific DNA binding);GO:0001228(transcriptional activator activity, RNA polymerase II transcription regulatory region sequence-specific binding);GO:0003682(chromatin binding);GO:0001085(RNA polymerase II transcription factor binding);GO:0000977(RNA pol…	*	*	*	sp|P69781|GAT12_ARATH	sp|P69781|GAT12_ARATH GATA transcription factor 12 OS=Arabidopsis thaliana GN=GATA12 PE=2 SV=1
NC_030637.1.15	1				BAT73165.1	hypothetical protein VIGAN_01062700 [Vigna angularis var. angularis]		GO:0006351(transcription, DNA-templated);GO:0006355(regulation of transcription, DNA-templated)	GO:0005634(nucleus)	GO:0003677(DNA binding);GO:0003700(transcription factor activity, sequence-specific DNA binding)	*	*	*	sp|Q9FH54|EF114_ARATH	sp|Q9FH54|EF114_ARATH Ethylene-responsive transcription factor ERF114 OS=Arabidopsis thaliana GN=ERF114 PE=1 SV=1
GeneID:108321178	1				BAT97961.1	hypothetical protein VIGAN_09155600 [Vigna angularis var. angularis]		GO:0006511(ubiquitin-dependent protein catabolic process)	GO:0005737(cytoplasm)	GO:0005524(ATP binding);GO:0000166(nucleotide binding);GO:0061630(ubiquitin protein ligase activity);GO:0031625(ubiquitin protein ligase binding);GO:0016874(ligase activity)	K10576|UBE2H, UBC8|http://www.genome.jp/dbget-bin/www_bget?ko:K10576	ko04120(Ubiquitin mediated proteolysis)	KOG0416(O)(Ubiquitin-protein ligase)	sp|P16577|UBC4_WHEAT;sp|P42750|UBC6_ARATH	sp|P16577|UBC4_WHEAT Ubiquitin-conjugating enzyme E2-23 kDa OS=Triticum aestivum GN=UBC4 PE=1 SV=1;sp|P42750|UBC6_ARATH Ubiquitin-conjugating enzyme E2 6 OS=Arabidopsis thaliana GN=UBC6 PE=2 SV=2
GeneID:108334990	1				XP_014507031.1	PREDICTED: probable trehalose-phosphate phosphatase J [Vigna radiata var. radiata]		GO:0005992(trehalose biosynthetic process)	*	GO:0003824(catalytic activity);GO:0004805(trehalose-phosphatase activity);GO:0016787(hydrolase activity)	K01087|otsB|http://www.genome.jp/dbget-bin/www_bget?ko:K01087	ko00500(Starch and sucrose metabolism)	KOG1050(G)(Trehalose-6-phosphate synthase component TPS1 and related subunits)	sp|Q5HZ05|TPPJ_ARATH	sp|Q5HZ05|TPPJ_ARATH Probable trehalose-phosphate phosphatase J OS=Arabidopsis thaliana GN=TPPJ PE=1 SV=1
GeneID:108340931	1				XP_017433990.1	PREDICTED: 65-kDa microtubule-associated protein 1-like [Vigna angularis]		GO:0000226(microtubule cytoskeleton organization);GO:0000910(cytokinesis)	*	GO:0008017(microtubule binding)	K16732|PRC1|http://www.genome.jp/dbget-bin/www_bget?ko:K16732	*	*	sp|Q9FLP0|MA651_ARATH	sp|Q9FLP0|MA651_ARATH 65-kDa microtubule-associated protein 1 OS=Arabidopsis thaliana GN=MAP65-1 PE=1 SV=1
GeneID:108343562	1				XP_017437405.1	PREDICTED: caffeoyl-CoA O-methyltransferase [Vigna angularis]		GO:0032259(methylation);GO:0009805(coumarin biosynthetic process);GO:0009699(phenylpropanoid biosynthetic process);GO:0009809(lignin biosynthetic process)	*	GO:0008171(O-methyltransferase activity);GO:0042409(caffeoyl-CoA O-methyltransferase activity);GO:0016740(transferase activity);GO:0008168(methyltransferase activity);GO:0046872(metal ion binding)	K00588|E2.1.1.104|http://www.genome.jp/dbget-bin/www_bget?ko:K00588	ko00360(Phenylalanine metabolism);ko00941(Flavonoid biosynthesis);ko00940(Phenylpropanoid biosynthesis);ko00945(Stilbenoid, diarylheptanoid and gingerol biosynthesis)	KOG1663(Q)(O-methyltransferase)	sp|Q40313|CAMT_MEDSA;sp|O04899|CAMT5_TOBAC	sp|Q40313|CAMT_MEDSA Caffeoyl-CoA O-methyltransferase OS=Medicago sativa GN=CCOMT PE=1 SV=1;sp|O04899|CAMT5_TOBAC Caffeoyl-CoA O-methyltransferase 5 OS=Nicotiana tabacum GN=CCOAOMT5 PE=2 SV=1
GeneID:108332279	1				XP_017422934.1	PREDICTED: G-type lectin S-receptor-like serine/threonine-protein kinase SD2-5 [Vigna angularis]		GO:0016310(phosphorylation);GO:0006468(protein phosphorylation)	GO:0016020(membrane);GO:0016021(integral component of membrane);GO:0005886(plasma membrane)	GO:0004672(protein kinase activity);GO:0004674(protein serine/threonine kinase activity);GO:0016301(kinase activity);GO:0016740(transferase activity);GO:0005524(ATP binding);GO:0000166(nucleotide binding);GO:0031625(ubiquitin protein ligase binding)	*	*	*	sp|Q8RWZ5|SD25_ARATH	sp|Q8RWZ5|SD25_ARATH G-type lectin S-receptor-like serine/threonine-protein kinase SD2-5 OS=Arabidopsis thaliana GN=SD25 PE=1 SV=1
GeneID:108331749	1				XP_017422144.1	PREDICTED: auxin-responsive protein IAA9-like isoform X1 [Vigna angularis]		GO:0009734(auxin-activated signaling pathway);GO:0006351(transcription, DNA-templated);GO:0006355(regulation of transcription, DNA-templated)	GO:0005634(nucleus)	*	K14484|IAA|http://www.genome.jp/dbget-bin/www_bget?ko:K14484	ko04075(Plant hormone signal transduction)	*	sp|Q38827|IAA9_ARATH	sp|Q38827|IAA9_ARATH Auxin-responsive protein IAA9 OS=Arabidopsis thaliana GN=IAA9 PE=1 SV=1
GeneID:108331210	1				XP_017421346.1	PREDICTED: auxin-induced protein 6B-like [Vigna angularis]		GO:0009733(response to auxin)	*	*	K14488|SAUR|http://www.genome.jp/dbget-bin/www_bget?ko:K14488	ko04075(Plant hormone signal transduction)	*	sp|Q9ZUZ3|SAU32_ARATH	sp|Q9ZUZ3|SAU32_ARATH Auxin-responsive protein SAUR32 OS=Arabidopsis thaliana GN=SAUR32 PE=2 SV=1
GeneID:108329195	1				KOM56062.1	hypothetical protein LR48_Vigan10g195400 [Vigna angularis]		*	*	*	*	*	*	sp|P10978|POLX_TOBAC	sp|P10978|POLX_TOBAC Retrovirus-related Pol polyprotein from transposon TNT 1-94 OS=Nicotiana tabacum PE=2 SV=1
GeneID:108333218	1				BAT92072.1	hypothetical protein VIGAN_07073200 [Vigna angularis var. angularis]		*	GO:0016020(membrane);GO:0016021(integral component of membrane)	GO:0016787(hydrolase activity)	*	*	*	*	*
GeneID:108337067	1				XP_017428998.1	PREDICTED: pollen-specific protein SF21 [Vigna angularis]		*	GO:0016021(integral component of membrane);GO:0016020(membrane)	*	*	*	*	sp|O23969|SF21_HELAN	sp|O23969|SF21_HELAN Pollen-specific protein SF21 OS=Helianthus annuus GN=SF21 PE=2 SV=1
GeneID:108345733	1				XP_017439945.1	PREDICTED: leucine-rich repeat extensin-like protein 4 isoform X1 [Vigna angularis]		*	*	*	*	*	*	sp|Q9LHF1|LRX4_ARATH	sp|Q9LHF1|LRX4_ARATH Leucine-rich repeat extensin-like protein 4 OS=Arabidopsis thaliana GN=LRX4 PE=1 SV=1
GeneID:108338620	1				XP_017431101.1	PREDICTED: BEL1-like homeodomain protein 7 [Vigna angularis]		GO:0006355(regulation of transcription, DNA-templated)	GO:0005634(nucleus)	GO:0003677(DNA binding)	*	*	KOG0773(K)(Transcription factor MEIS1 and related HOX domain proteins)	sp|O65685|BLH6_ARATH;sp|Q9SIW1|BLH7_ARATH	sp|O65685|BLH6_ARATH BEL1-like homeodomain protein 6 OS=Arabidopsis thaliana GN=BLH6 PE=1 SV=1;sp|Q9SIW1|BLH7_ARATH BEL1-like homeodomain protein 7 OS=Arabidopsis thaliana GN=BLH7 PE=2 SV=1
GeneID:108321816	1				XP_017409172.1	PREDICTED: tRNA (guanine-N(7)-)-methyltransferase [Vigna angularis]		GO:0030488(tRNA methylation);GO:0008033(tRNA processing);GO:0032259(methylation);GO:0006400(tRNA modification);GO:0036265(RNA (guanine-N7)-methylation)	GO:0005634(nucleus);GO:0043527(tRNA methyltransferase complex)	GO:0008176(tRNA (guanine-N7-)-methyltransferase activity);GO:0016740(transferase activity);GO:0008168(methyltransferase activity);GO:0000049(tRNA binding);GO:0003723(RNA binding)	K03439|trmB, METTL1|http://www.genome.jp/dbget-bin/www_bget?ko:K03439	*	KOG3115(R)(Methyltransferase-like protein)	sp|Q8GXB7|TRMB_ARATH	sp|Q8GXB7|TRMB_ARATH tRNA (guanine-N(7)-)-methyltransferase OS=Arabidopsis thaliana GN=At5g24840 PE=2 SV=1
GeneID:108337378	1				XP_017429390.1	PREDICTED: E3 ubiquitin-protein ligase At4g11680-like [Vigna angularis]		GO:0043161(proteasome-mediated ubiquitin-dependent protein catabolic process)	GO:0016021(integral component of membrane);GO:0016020(membrane)	GO:0061630(ubiquitin protein ligase activity);GO:0008270(zinc ion binding);GO:0046872(metal ion binding);GO:0016874(ligase activity)	*	*	KOG0800(O)(FOG: Predicted E3 ubiquitin ligase)	sp|Q93Z92|RING4_ARATH	sp|Q93Z92|RING4_ARATH E3 ubiquitin-protein ligase At4g11680 OS=Arabidopsis thaliana GN=At4g11680 PE=2 SV=1
GeneID:108334252	1				XP_014501686.1	PREDICTED: probable protein phosphatase 2C 39 isoform X1 [Vigna radiata var. radiata]		GO:0006470(protein dephosphorylation)	*	GO:0004722(protein serine/threonine phosphatase activity);GO:0004721(phosphoprotein phosphatase activity);GO:0046872(metal ion binding);GO:0003824(catalytic activity);GO:0016787(hydrolase activity);GO:0043169(cation binding)	K17506|PPM1L, PP2CE|http://www.genome.jp/dbget-bin/www_bget?ko:K17506	*	KOG0698(T)(Serine/threonine protein phosphatase)	sp|Q9LDA7|P2C39_ARATH	sp|Q9LDA7|P2C39_ARATH Probable protein phosphatase 2C 39 OS=Arabidopsis thaliana GN=At3g15260 PE=2 SV=1
GeneID:108326342	1				BAT96058.1	hypothetical protein VIGAN_08293100 [Vigna angularis var. angularis]		*	GO:0005737(cytoplasm)	GO:0003924(GTPase activity);GO:0000166(nucleotide binding);GO:0005525(GTP binding)	K03531|ftsZ|http://www.genome.jp/dbget-bin/www_bget?ko:K03531	*	*	sp|O82533|FTZ21_ARATH	sp|O82533|FTZ21_ARATH Cell division protein FtsZ homolog 2-1, chloroplastic OS=Arabidopsis thaliana GN=FTSZ2-1 PE=1 SV=2
GeneID:108327976	1				XP_017417218.1	PREDICTED: uncharacterized protein LOC108327976 [Vigna angularis]		*	*	*	*	*	*	*	*
GeneID:108335994	1				XP_017427748.1	PREDICTED: rop guanine nucleotide exchange factor 14 [Vigna angularis]		*	*	GO:0005089(Rho guanyl-nucleotide exchange factor activity)	*	*	*	sp|Q56WM6|ROGFE_ARATH	sp|Q56WM6|ROGFE_ARATH Rop guanine nucleotide exchange factor 14 OS=Arabidopsis thaliana GN=ROPGEF14 PE=1 SV=1
GeneID:108334237	1				XP_017425463.1	PREDICTED: probable serine/threonine-protein kinase Cx32, chloroplastic isoform X1 [Vigna angularis]		*	*	*	*	*	*	sp|P27450|CST_ARATH	sp|P27450|CST_ARATH Probable serine/threonine-protein kinase CST OS=Arabidopsis thaliana GN=CST PE=1 SV=2
GeneID:108326046	1				XP_017414775.1	PREDICTED: MDIS1-interacting receptor like kinase 1-like [Vigna angularis]		GO:0016310(phosphorylation);GO:0006468(protein phosphorylation)	GO:0016021(integral component of membrane);GO:0016020(membrane)	GO:0004672(protein kinase activity);GO:0005524(ATP binding);GO:0004674(protein serine/threonine kinase activity);GO:0016301(kinase activity);GO:0016740(transferase activity);GO:0000166(nucleotide binding)	*	*	*	sp|Q9M0G7|MIK1_ARATH	sp|Q9M0G7|MIK1_ARATH MDIS1-interacting receptor like kinase 1 OS=Arabidopsis thaliana GN=MIK1 PE=1 SV=1
GeneID:108334241	1				XP_017425464.1	PREDICTED: stress response protein nst1 [Vigna angularis]		GO:0010207(photosystem II assembly)	GO:0009507(chloroplast)	*	*	*	*	*	*
GeneID:108338292	1				XP_017430570.1	PREDICTED: alcohol dehydrogenase 1-like [Vigna angularis]		GO:0055114(oxidation-reduction process)	*	GO:0008270(zinc ion binding);GO:0046872(metal ion binding);GO:0016491(oxidoreductase activity)	K18857|ADH1|http://www.genome.jp/dbget-bin/www_bget?ko:K18857	ko00350(Tyrosine metabolism);ko00010(Glycolysis / Gluconeogenesis);ko00071(Fatty acid degradation);ko00592(alpha-Linolenic acid metabolism)	KOG0022(Q)(Alcohol dehydrogenase, class III)	sp|P13603|ADH1_TRIRP;sp|P00333|ADH1_MAIZE	sp|P13603|ADH1_TRIRP Alcohol dehydrogenase 1 OS=Trifolium repens GN=ADH1 PE=2 SV=1;sp|P00333|ADH1_MAIZE Alcohol dehydrogenase 1 OS=Zea mays GN=ADH1 PE=2 SV=1
GeneID:108346331	1				XP_017440879.1	PREDICTED: CBS domain-containing protein CBSCBSPB5-like isoform X1 [Vigna angularis]		*	GO:0016021(integral component of membrane);GO:0016020(membrane)	*	*	*	*	sp|Q0WLC7|Y5053_ARATH;sp|P0DH79|Y5064_ARATH	sp|Q0WLC7|Y5053_ARATH CBS domain-containing protein CBSCBSPB4 OS=Arabidopsis thaliana GN=CBSCBSPB4 PE=1 SV=2;sp|P0DH79|Y5064_ARATH CBS domain-containing protein CBSCBSPB5 OS=Arabidopsis thaliana GN=CBSCBSPB5 PE=1 SV=1
GeneID:108336374	1				XP_017428292.1	PREDICTED: probable LRR receptor-like serine/threonine-protein kinase At4g26540 [Vigna angularis]		GO:0016310(phosphorylation);GO:0006468(protein phosphorylation)	GO:0016020(membrane);GO:0016021(integral component of membrane)	GO:0004672(protein kinase activity);GO:0004674(protein serine/threonine kinase activity);GO:0016301(kinase activity);GO:0016740(transferase activity);GO:0005524(ATP binding);GO:0000166(nucleotide binding)	*	*	*	sp|C0LGR3|Y4265_ARATH	sp|C0LGR3|Y4265_ARATH Probable LRR receptor-like serine/threonine-protein kinase At4g26540 OS=Arabidopsis thaliana GN=At4g26540 PE=1 SV=1
GeneID:108333021	1				XP_017423821.1	PREDICTED: gibberellin 2-beta-dioxygenase 1-like [Vigna angularis]		GO:0055114(oxidation-reduction process);GO:0009416(response to light stimulus);GO:0045487(gibberellin catabolic process)	*	GO:0005506(iron ion binding);GO:0016491(oxidoreductase activity);GO:0046872(metal ion binding);GO:0052634(C-19 gibberellin 2-beta-dioxygenase activity)	K04125|E1.14.11.13|http://www.genome.jp/dbget-bin/www_bget?ko:K04125	ko00904(Diterpenoid biosynthesis)	*	sp|Q9SQ80|G2OX1_PEA	sp|Q9SQ80|G2OX1_PEA Gibberellin 2-beta-dioxygenase 1 OS=Pisum sativum GN=GA2OX1 PE=1 SV=1
GeneID:108320914	1				XP_017408002.1	PREDICTED: phosphatidylinositol 4-kinase gamma 4-like isoform X1 [Vigna angularis]		*	*	GO:0016301(kinase activity)	*	*	KOG0001(OR)(Ubiquitin and ubiquitin-like proteins)	sp|Q9ZPY9|P4KG4_ARATH	sp|Q9ZPY9|P4KG4_ARATH Phosphatidylinositol 4-kinase gamma 4 OS=Arabidopsis thaliana GN=PI4KG4 PE=1 SV=1
GeneID:108340256	1				XP_017432992.1	PREDICTED: traB domain-containing protein-like isoform X1 [Vigna angularis]		*	GO:0016020(membrane);GO:0016021(integral component of membrane)	*	*	*	KOG2860(T)(Uncharacterized conserved protein, contains TraB domain)	sp|Q99JY4|TRABD_MOUSE	sp|Q99JY4|TRABD_MOUSE TraB domain-containing protein OS=Mus musculus GN=Trabd PE=1 SV=1
NC_030637.1.100	1				BAT73416.1	hypothetical protein VIGAN_01089500 [Vigna angularis var. angularis]		*	*	*	*	*	*	*	*
GeneID:108334084	1				XP_017425203.1	PREDICTED: actin-like [Vigna angularis]		*	*	GO:0005524(ATP binding);GO:0000166(nucleotide binding)	K10355|ACTF|http://www.genome.jp/dbget-bin/www_bget?ko:K10355	*	KOG0676(Z)(Actin and related proteins)	sp|O81221|ACT_GOSHI	sp|O81221|ACT_GOSHI Actin OS=Gossypium hirsutum PE=3 SV=1
GeneID:108341076	1				XP_017434182.1	PREDICTED: gamma-glutamyl peptidase 3-like [Vigna angularis]		GO:0006541(glutamine metabolic process)	*	GO:0016740(transferase activity)	*	*	KOG3179(F)(Predicted glutamine synthetase)	sp|O82225|GGP5_ARATH	sp|O82225|GGP5_ARATH Gamma-glutamyl peptidase 5 OS=Arabidopsis thaliana GN=GGP5 PE=2 SV=1
GeneID:108338913	1				XP_017431473.1	PREDICTED: MLP-like protein 28 [Vigna angularis]		GO:0009607(response to biotic stimulus);GO:0006952(defense response)	*	*	*	*	*	sp|Q9SSK9|MLP28_ARATH	sp|Q9SSK9|MLP28_ARATH MLP-like protein 28 OS=Arabidopsis thaliana GN=MLP28 PE=1 SV=1
GeneID:108325534	1				XP_017414109.1	PREDICTED: uncharacterized protein LOC108325534 [Vigna angularis]		*	*	*	*	*	*	*	*
GeneID:108320934	1				XP_014519941.1	PREDICTED: cytochrome c [Vigna radiata var. radiata]		GO:0055114(oxidation-reduction process);GO:0006122(mitochondrial electron transport, ubiquinol to cytochrome c);GO:0006123(mitochondrial electron transport, cytochrome c to oxygen)	GO:0070469(respiratory chain);GO:0005739(mitochondrion);GO:0005758(mitochondrial intermembrane space)	GO:0020037(heme binding);GO:0046872(metal ion binding);GO:0009055(electron carrier activity)	K08738|CYC|http://www.genome.jp/dbget-bin/www_bget?ko:K08738	ko00920(Sulfur metabolism)	KOG3453(C)(Cytochrome c)	sp|Q9T0G2|CYC2_ARATH;sp|P00053|CYC_CANSA;sp|P00051|CYC_CUCMA	sp|Q9T0G2|CYC2_ARATH Cytochrome c-2 OS=Arabidopsis thaliana GN=CYTC-2 PE=1 SV=1;sp|P00053|CYC_CANSA Cytochrome c OS=Cannabis sativa PE=1 SV=1;sp|P00051|CYC_CUCMA Cytochrome c OS=Cucurbita maxima PE=1 SV=1
GeneID:108332107	1				XP_017422714.1	PREDICTED: NEDD8 ultimate buster 1 [Vigna angularis]		*	*	*	*	*	KOG2561(OT)(Adaptor protein NUB1, contains UBA domain)	sp|P54729|NUB1_MOUSE;sp|Q9Y5A7|NUB1_HUMAN	sp|P54729|NUB1_MOUSE NEDD8 ultimate buster 1 OS=Mus musculus GN=Nub1 PE=1 SV=2;sp|Q9Y5A7|NUB1_HUMAN NEDD8 ultimate buster 1 OS=Homo sapiens GN=NUB1 PE=1 SV=2
GeneID:108338382	1				XP_017430713.1	PREDICTED: uncharacterized protein At1g04910-like isoform X1 [Vigna angularis]		*	GO:0005737(cytoplasm)	*	*	*	*	sp|Q8W486|Y1491_ARATH	sp|Q8W486|Y1491_ARATH Uncharacterized protein At1g04910 OS=Arabidopsis thaliana GN=At1g04910 PE=2 SV=1
GeneID:108327876	1				XP_017417090.1	PREDICTED: uncharacterized protein LOC108327876 [Vigna angularis]		GO:0006487(protein N-linked glycosylation)	GO:0016021(integral component of membrane);GO:0016020(membrane)	GO:0003830(beta-1,4-mannosylglycoprotein 4-beta-N-acetylglucosaminyltransferase activity);GO:0016740(transferase activity);GO:0016757(transferase activity, transferring glycosyl groups)	K00737|MGAT3|http://www.genome.jp/dbget-bin/www_bget?ko:K00737	ko00510(N-Glycan biosynthesis)	*	sp|Q02527|MGAT3_RAT	sp|Q02527|MGAT3_RAT Beta-1,4-mannosyl-glycoprotein 4-beta-N-acetylglucosaminyltransferase OS=Rattus norvegicus GN=Mgat3 PE=1 SV=2
GeneID:108332744	1				XP_017423542.1	PREDICTED: L-galactose dehydrogenase [Vigna angularis]		*	*	*	K17744|GalDH|http://www.genome.jp/dbget-bin/www_bget?ko:K17744	ko00053(Ascorbate and aldarate metabolism)	KOG1575(C)(Voltage-gated shaker-like K+ channel, subunit beta/KCNAB)	sp|O81884|GALDH_ARATH	sp|O81884|GALDH_ARATH L-galactose dehydrogenase OS=Arabidopsis thaliana GN=LGALDH PE=1 SV=1
GeneID:108331216	1				XP_017421352.1	PREDICTED: auxin-responsive protein SAUR21-like [Vigna angularis]		GO:0009733(response to auxin)	*	*	K14488|SAUR|http://www.genome.jp/dbget-bin/www_bget?ko:K14488	ko04075(Plant hormone signal transduction)	*	sp|Q9FK62|SAU24_ARATH	sp|Q9FK62|SAU24_ARATH Auxin-responsive protein SAUR24 OS=Arabidopsis thaliana GN=SAUR24 PE=2 SV=1
GeneID:108332108	1				XP_017422717.1	PREDICTED: DNA-directed RNA polymerase III subunit RPC8-like isoform X2 [Vigna angularis]		GO:0006351(transcription, DNA-templated);GO:0006384(transcription initiation from RNA polymerase III promoter)	GO:0005666(DNA-directed RNA polymerase III complex)	GO:0003899(DNA-directed 5'-3' RNA polymerase activity);GO:0001056(RNA polymerase III activity)	K03022|RPC8, POLR3H|http://www.genome.jp/dbget-bin/www_bget?ko:K03022	ko03020(RNA polymerase);ko00230(Purine metabolism);ko00240(Pyrimidine metabolism)	KOG3297(K)(DNA-directed RNA polymerase subunit E')	sp|Q9D2C6|RPC8_MOUSE;sp|Q9Y535|RPC8_HUMAN;sp|P35718|RPC8_YEAST	sp|Q9D2C6|RPC8_MOUSE DNA-directed RNA polymerase III subunit RPC8 OS=Mus musculus GN=Polr3h PE=1 SV=2;sp|Q9Y535|RPC8_HUMAN DNA-directed RNA polymerase III subunit RPC8 OS=Homo sapiens GN=POLR3H PE=1 SV=1;sp|P35718|RPC8_YEAST DNA-directed RNA polymerase III subunit RPC8 OS=Saccharomyces cerevisiae (strain ATCC 204508 / S288c) GN=RPC25 PE=1 SV=1
GeneID:108342720	1				XP_017436005.1	PREDICTED: nudix hydrolase 14, chloroplastic [Vigna angularis]		*	*	GO:0016787(hydrolase activity)	K18447|NUDX14|http://www.genome.jp/dbget-bin/www_bget?ko:K18447	ko00051(Fructose and mannose metabolism);ko00500(Starch and sucrose metabolism);ko00230(Purine metabolism)	*	sp|Q9SZ63|NUD14_ARATH	sp|Q9SZ63|NUD14_ARATH Nudix hydrolase 14, chloroplastic OS=Arabidopsis thaliana GN=NUDT14 PE=1 SV=2
GeneID:108325432	1				KOM35423.1	hypothetical protein LR48_Vigan02g157300 [Vigna angularis]		*	*	GO:0003677(DNA binding)	*	*	*	*	*
GeneID:108337709	1				XP_017429773.1	PREDICTED: protein PPLZ02-like [Vigna angularis]		GO:0006351(transcription, DNA-templated);GO:0006355(regulation of transcription, DNA-templated)	GO:0005634(nucleus)	GO:0003677(DNA binding);GO:0003700(transcription factor activity, sequence-specific DNA binding)	*	*	*	sp|Q94AW5|ERF03_ARATH	sp|Q94AW5|ERF03_ARATH Ethylene-responsive transcription factor ERF003 OS=Arabidopsis thaliana GN=ERF003 PE=2 SV=1
GeneID:108334967	1				XP_017426375.1	PREDICTED: importin-9 [Vigna angularis]		GO:0006886(intracellular protein transport);GO:0006606(protein import into nucleus)	GO:0005829(cytosol);GO:0005635(nuclear envelope)	GO:0008536(Ran GTPase binding);GO:0008565(protein transporter activity)	K20224|IPO9, RANBP9|http://www.genome.jp/dbget-bin/www_bget?ko:K20224	*	KOG1991(YU)(Nuclear transport receptor RANBP7/RANBP8 (importin beta superfamily))	sp|Q96P70|IPO9_HUMAN	sp|Q96P70|IPO9_HUMAN Importin-9 OS=Homo sapiens GN=IPO9 PE=1 SV=3
GeneID:108344814	1				XP_017438805.1	PREDICTED: pentatricopeptide repeat-containing protein At5g15340, mitochondrial [Vigna angularis]		*	*	GO:0008270(zinc ion binding)	*	*	*	sp|Q9LXE8|PP386_ARATH	sp|Q9LXE8|PP386_ARATH Pentatricopeptide repeat-containing protein At5g15340, mitochondrial OS=Arabidopsis thaliana GN=PCMP-H91 PE=2 SV=1
GeneID:108338351	1				*	*		*	*	*	*	*	*	*	*
GeneID:108335142	1				XP_017426573.1	PREDICTED: soyasapogenol B glucuronide galactosyltransferase-like [Vigna angularis]		GO:0008152(metabolic process);GO:0052696(flavonoid glucuronidation);GO:0009813(flavonoid biosynthetic process)	GO:0043231(intracellular membrane-bounded organelle)	GO:0016740(transferase activity);GO:0016757(transferase activity, transferring glycosyl groups);GO:0016758(transferase activity, transferring hexosyl groups);GO:0102240(soyasapogenol B glucuronide galactosyltransferase activity);GO:0080044(quercetin 7-O-glucosyltransferase activity);GO:0080043(quercetin 3-O-glucosyltransferase activity)	K18822|UGT73P2|http://www.genome.jp/dbget-bin/www_bget?ko:K18822	*	*	sp|D4Q9Z4|SGT2_SOYBN	sp|D4Q9Z4|SGT2_SOYBN Soyasapogenol B glucuronide galactosyltransferase OS=Glycine max GN=GmSGT2 PE=1 SV=1
GeneID:108321919	1				XP_017409321.1	PREDICTED: GDSL esterase/lipase At5g55050-like [Vigna angularis]		*	*	GO:0016788(hydrolase activity, acting on ester bonds)	*	*	*	sp|Q9FIA1|GDL87_ARATH	sp|Q9FIA1|GDL87_ARATH GDSL esterase/lipase At5g55050 OS=Arabidopsis thaliana GN=At5g55050 PE=2 SV=1
NC_030646.1.390	1				KOM25577.1	hypothetical protein LR48_Vigan118s002700 [Vigna angularis]		*	*	*	*	*	*	*	*
NC_030638.1.23	1				XP_017412643.1	PREDICTED: putative SWI/SNF-related matrix-associated actin-dependent regulator of chromatin subfamily A member 3-like 3 isoform X1 [Vigna angularis]		*	*	GO:0016818(hydrolase activity, acting on acid anhydrides, in phosphorus-containing anhydrides);GO:0003676(nucleic acid binding);GO:0008270(zinc ion binding);GO:0046872(metal ion binding);GO:0005524(ATP binding)	K15505|RAD5|http://www.genome.jp/dbget-bin/www_bget?ko:K15505	*	KOG1001(KL)(Helicase-like transcription factor HLTF/DNA helicase RAD5, DEAD-box superfamily)	sp|Q9FIY7|SM3L3_ARATH	sp|Q9FIY7|SM3L3_ARATH Putative SWI/SNF-related matrix-associated actin-dependent regulator of chromatin subfamily A member 3-like 3 OS=Arabidopsis thaliana GN=At5g43530 PE=3 SV=1
GeneID:108339642	1				XP_017432305.1	PREDICTED: probable L-type lectin-domain containing receptor kinase VII.2 [Vigna angularis]		GO:0006468(protein phosphorylation)	GO:0016021(integral component of membrane);GO:0016020(membrane)	GO:0004672(protein kinase activity);GO:0005524(ATP binding);GO:0004674(protein serine/threonine kinase activity);GO:0030246(carbohydrate binding);GO:0000166(nucleotide binding)	*	*	*	sp|O49445|LRK72_ARATH;sp|Q9S9U1|LRK71_ARATH	sp|O49445|LRK72_ARATH Probable L-type lectin-domain containing receptor kinase VII.2 OS=Arabidopsis thaliana GN=LECRK72 PE=3 SV=2;sp|Q9S9U1|LRK71_ARATH L-type lectin-domain containing receptor kinase VII.1 OS=Arabidopsis thaliana GN=LECRK71 PE=2 SV=1
GeneID:108338558	1				XP_014502202.1	PREDICTED: probable galacturonosyltransferase-like 9 [Vigna radiata var. radiata]		GO:0000271(polysaccharide biosynthetic process)	GO:0005794(Golgi apparatus)	GO:0016740(transferase activity);GO:0016757(transferase activity, transferring glycosyl groups)	*	*	*	sp|O04536|GATL9_ARATH;sp|O48684|GATL8_ARATH	sp|O04536|GATL9_ARATH Probable galacturonosyltransferase-like 9 OS=Arabidopsis thaliana GN=GATL9 PE=2 SV=1;sp|O48684|GATL8_ARATH Probable galacturonosyltransferase-like 8 OS=Arabidopsis thaliana GN=GATL8 PE=2 SV=1
GeneID:108342173	1				XP_017435383.1	PREDICTED: uncharacterized protein LOC108342173 [Vigna angularis]		*	*	*	*	*	*	*	*
GeneID:108324979	1				XP_017413434.1	PREDICTED: protein SIEVE ELEMENT OCCLUSION B-like [Vigna angularis]		*	*	*	*	*	*	sp|Q9SS87|SEOB_ARATH	sp|Q9SS87|SEOB_ARATH Protein SIEVE ELEMENT OCCLUSION B OS=Arabidopsis thaliana GN=SEOB PE=1 SV=1
GeneID:108325486	1				XP_017414055.1	PREDICTED: ACD11 homolog protein [Vigna angularis]		GO:0046836(glycolipid transport)	GO:0005737(cytoplasm);GO:0005634(nucleus)	GO:0051861(glycolipid binding);GO:0017089(glycolipid transporter activity)	*	*	KOG4189(S)(Uncharacterized conserved protein)	sp|Q8L7U7|ACDH_ARATH	sp|Q8L7U7|ACDH_ARATH ACD11 homolog protein OS=Arabidopsis thaliana GN=At4g39670 PE=2 SV=1
GeneID:108332193	1				BAT78546.1	hypothetical protein VIGAN_02123600 [Vigna angularis var. angularis]		*	*	*	*	*	*	sp|Q9LX15|DFC_ARATH;sp|O49813|OLEE1_BETPN	sp|Q9LX15|DFC_ARATH Protein DOWNSTREAM OF FLC OS=Arabidopsis thaliana GN=DFC PE=2 SV=1;sp|O49813|OLEE1_BETPN Olee1-like protein OS=Betula pendula PE=2 SV=1
GeneID:108347504	1				XP_017442274.1	PREDICTED: NADP-dependent alkenal double bond reductase P1-like [Vigna angularis]		GO:0055114(oxidation-reduction process)	*	GO:0008270(zinc ion binding);GO:0016491(oxidoreductase activity)	*	*	KOG1196(R)(Predicted NAD-dependent oxidoreductase)	sp|Q39172|AER_ARATH	sp|Q39172|AER_ARATH NADPH-dependent oxidoreductase 2-alkenal reductase OS=Arabidopsis thaliana GN=AER PE=1 SV=1
NC_030640.1.1217	1				XP_017422451.1	PREDICTED: probable beta-1,4-xylosyltransferase IRX9H [Vigna angularis]		GO:0010417(glucuronoxylan biosynthetic process);GO:0009834(plant-type secondary cell wall biogenesis);GO:0010584(pollen exine formation)	GO:0016021(integral component of membrane);GO:0016020(membrane);GO:0005794(Golgi apparatus)	GO:0015018(galactosylgalactosylxylosylprotein 3-beta-glucuronosyltransferase activity);GO:0042285(xylosyltransferase activity);GO:0016740(transferase activity);GO:0016757(transferase activity, transferring glycosyl groups)	*	*	*	sp|Q9SXC4|IRX9H_ARATH	sp|Q9SXC4|IRX9H_ARATH Probable beta-1,4-xylosyltransferase IRX9H OS=Arabidopsis thaliana GN=IRX9H PE=2 SV=2
GeneID:108329944	1				XP_017419830.1	PREDICTED: protein argonaute PNH1-like [Vigna angularis]		*	*	GO:0003676(nucleic acid binding)	K11593|ELF2C, AGO|http://www.genome.jp/dbget-bin/www_bget?ko:K11593	*	KOG1041(J)(Translation initiation factor 2C (eIF-2C) and related proteins)	sp|Q69VD5|PNH1_ORYSJ	sp|Q69VD5|PNH1_ORYSJ Protein argonaute PNH1 OS=Oryza sativa subsp. japonica GN=PHN1 PE=2 SV=1
GeneID:108334216	1				XP_017425418.1	PREDICTED: telomere repeat-binding protein 5 isoform X1 [Vigna angularis]		*	*	GO:0003677(DNA binding)	*	*	*	sp|Q6R0E3|TRP5_ARATH	sp|Q6R0E3|TRP5_ARATH Telomere repeat-binding protein 5 OS=Arabidopsis thaliana GN=TRP5 PE=1 SV=2
GeneID:108320496	1				XP_017407413.1	PREDICTED: auxin-responsive protein IAA27-like [Vigna angularis]		GO:0009734(auxin-activated signaling pathway);GO:0006351(transcription, DNA-templated);GO:0006355(regulation of transcription, DNA-templated)	GO:0005634(nucleus)	*	K14484|IAA|http://www.genome.jp/dbget-bin/www_bget?ko:K14484	ko04075(Plant hormone signal transduction)	*	sp|Q9ZSY8|IAA27_ARATH	sp|Q9ZSY8|IAA27_ARATH Auxin-responsive protein IAA27 OS=Arabidopsis thaliana GN=IAA27 PE=1 SV=1
GeneID:108331930	1				XP_017422447.1	PREDICTED: histone-lysine N-methyltransferase ASHR3 [Vigna angularis]		GO:0032259(methylation)	GO:0005634(nucleus);GO:0016021(integral component of membrane);GO:0016020(membrane);GO:0000785(chromatin)	GO:0016740(transferase activity);GO:0018024(histone-lysine N-methyltransferase activity);GO:0008168(methyltransferase activity);GO:0008270(zinc ion binding)	K11423|SETD2, SET2|http://www.genome.jp/dbget-bin/www_bget?ko:K11423	ko00310(Lysine degradation)	KOG1081(K)(Transcription factor NSD1 and related SET domain proteins)	sp|Q949T8|ASHR3_ARATH	sp|Q949T8|ASHR3_ARATH Histone-lysine N-methyltransferase ASHR3 OS=Arabidopsis thaliana GN=ASHR3 PE=1 SV=1
GeneID:108345523	1				KOM56818.1	hypothetical protein LR48_Vigan10g271000 [Vigna angularis]		*	*	GO:0003723(RNA binding)	*	*	*	sp|Q8L7C2|CFM2_ARATH	sp|Q8L7C2|CFM2_ARATH CRM-domain containing factor CFM2, chloroplastic OS=Arabidopsis thaliana GN=CFM2 PE=1 SV=1
GeneID:108322662	1				XP_017410307.1	PREDICTED: L-ascorbate oxidase homolog [Vigna angularis]		GO:0055114(oxidation-reduction process)	GO:0009505(plant-type cell wall);GO:0009506(plasmodesma)	GO:0005507(copper ion binding);GO:0016491(oxidoreductase activity);GO:0016722(oxidoreductase activity, oxidizing metal ions)	*	*	*	sp|Q00624|ASOL_BRANA	sp|Q00624|ASOL_BRANA L-ascorbate oxidase homolog OS=Brassica napus GN=Bp10 PE=2 SV=1
NC_030638.1.36	1				XP_017415727.1	PREDICTED: NDR1/HIN1-like protein 12 [Vigna angularis]		GO:0006952(defense response)	GO:0016020(membrane);GO:0016021(integral component of membrane);GO:0046658(anchored component of plasma membrane);GO:0009506(plasmodesma)	GO:0004871(signal transducer activity)	*	*	*	sp|Q9SRN0|NHL1_ARATH	sp|Q9SRN0|NHL1_ARATH NDR1/HIN1-like protein 1 OS=Arabidopsis thaliana GN=NHL1 PE=2 SV=1
GeneID:108347478	1				XP_017442235.1	PREDICTED: uncharacterized calcium-binding protein At1g02270-like isoform X1 [Vigna angularis]		*	*	GO:0005509(calcium ion binding)	*	*	*	sp|O81916|YC22_ARATH	sp|O81916|YC22_ARATH Uncharacterized calcium-binding protein At1g02270 OS=Arabidopsis thaliana GN=At1g02270 PE=2 SV=2
NC_030643.1.145	1				XP_017429693.1	PREDICTED: glycine-rich protein DOT1-like isoform X1 [Vigna angularis]		*	*	*	*	*	*	*	*
GeneID:108321696	1				XP_017409012.1	PREDICTED: somatic embryogenesis receptor kinase 1-like [Vigna angularis]		GO:0016310(phosphorylation)	*	GO:0019199(transmembrane receptor protein kinase activity);GO:0016301(kinase activity)	*	*	*	sp|Q9FPJ5|LRR1_ARATH	sp|Q9FPJ5|LRR1_ARATH Leucine-rich repeat protein 1 OS=Arabidopsis thaliana GN=LRR1 PE=1 SV=1
GeneID:108324248	1				XP_017412624.1	PREDICTED: uncharacterized protein LOC108324248 [Vigna angularis]		*	GO:0016020(membrane);GO:0016021(integral component of membrane)	*	*	*	KOG1127(A)(TPR repeat-containing protein)	sp|O78458|YCF37_GUITH	sp|O78458|YCF37_GUITH Uncharacterized protein ycf37 OS=Guillardia theta GN=ycf37 PE=3 SV=1
GeneID:108328073	1				XP_017417350.1	PREDICTED: uncharacterized protein LOC108328073 [Vigna angularis]		*	*	*	*	*	*	*	*
NC_030645.1.162	1				XP_017435475.1	PREDICTED: protein IRX15-LIKE-like [Vigna angularis]		GO:0045492(xylan biosynthetic process)	GO:0016020(membrane);GO:0016021(integral component of membrane)	*	*	*	*	sp|Q9FH92|IX15L_ARATH	sp|Q9FH92|IX15L_ARATH Protein IRX15-LIKE OS=Arabidopsis thaliana GN=IRX15-L PE=2 SV=1
GeneID:108327745	1				XP_017416927.1	PREDICTED: UDP-arabinopyranose mutase 1 [Vigna angularis]		GO:0030244(cellulose biosynthetic process);GO:0033356(UDP-L-arabinose metabolic process);GO:0009832(plant-type cell wall biogenesis)	GO:0005829(cytosol);GO:0005794(Golgi apparatus)	GO:0016866(intramolecular transferase activity);GO:0052691(UDP-arabinopyranose mutase activity)	K13379|RGP, UTM|http://www.genome.jp/dbget-bin/www_bget?ko:K13379	ko00520(Amino sugar and nucleotide sugar metabolism)	*	sp|Q8H8T0|RGP1_ORYSJ	sp|Q8H8T0|RGP1_ORYSJ UDP-arabinopyranose mutase 1 OS=Oryza sativa subsp. japonica GN=UAM1 PE=1 SV=1
GeneID:108324970	1				XP_017413421.1	PREDICTED: phytosulfokine receptor 2 [Vigna angularis]		GO:0006468(protein phosphorylation);GO:0016310(phosphorylation)	GO:0016021(integral component of membrane);GO:0016020(membrane)	GO:0004672(protein kinase activity);GO:0005524(ATP binding);GO:0004674(protein serine/threonine kinase activity);GO:0000166(nucleotide binding);GO:0016301(kinase activity)	K04730|IRAK1|http://www.genome.jp/dbget-bin/www_bget?ko:K04730	*	*	sp|Q9FN37|PSKR2_ARATH	sp|Q9FN37|PSKR2_ARATH Phytosulfokine receptor 2 OS=Arabidopsis thaliana GN=PSKR2 PE=2 SV=1
NC_030638.1.688	1				XP_017412365.1	PREDICTED: protein NUCLEAR FUSION DEFECTIVE 4-like [Vigna angularis]		GO:0055085(transmembrane transport)	GO:0016020(membrane);GO:0016021(integral component of membrane)	*	*	*	*	sp|F4I9E1|NFD4_ARATH	sp|F4I9E1|NFD4_ARATH Protein NUCLEAR FUSION DEFECTIVE 4 OS=Arabidopsis thaliana GN=NFD4 PE=3 SV=1
GeneID:108340300	1				XP_017433072.1	PREDICTED: rac-like GTP-binding protein RAC1 [Vigna angularis]		GO:0007264(small GTPase mediated signal transduction)	*	GO:0005525(GTP binding)	K04392|RAC1|http://www.genome.jp/dbget-bin/www_bget?ko:K04392	ko04145(Phagosome)	KOG0393(R)(Ras-related small GTPase, Rho type)	sp|Q38937|RAC5_ARATH	sp|Q38937|RAC5_ARATH Rac-like GTP-binding protein ARAC5 OS=Arabidopsis thaliana GN=ARAC5 PE=1 SV=1
GeneID:108333499	1				XP_014499457.1	PREDICTED: scarecrow-like protein 3 [Vigna radiata var. radiata]		GO:0006351(transcription, DNA-templated);GO:0006355(regulation of transcription, DNA-templated)	GO:0005634(nucleus)	GO:0000989(transcription factor activity, transcription factor binding);GO:0043565(sequence-specific DNA binding);GO:0003700(transcription factor activity, sequence-specific DNA binding)	*	*	*	sp|Q9SS03|DIR21_ARATH;sp|Q67YM6|DIR11_ARATH;sp|F4J4N3|DIR17_ARATH;sp|Q9LPR8|SCL3_ARATH	sp|Q9SS03|DIR21_ARATH Dirigent protein 21 OS=Arabidopsis thaliana GN=DIR21 PE=3 SV=1;sp|Q67YM6|DIR11_ARATH Dirigent protein 11 OS=Arabidopsis thaliana GN=DIR11 PE=2 SV=1;sp|F4J4N3|DIR17_ARATH Dirigent protein 17 OS=Arabidopsis thaliana GN=DIR17 PE=2 SV=1;sp|Q9LPR8|SCL3_ARATH Scarecrow-like protein 3 OS=Arabidopsis thaliana GN=SCL3 PE=2 SV=1
GeneID:108335210	1				XP_017426663.1	PREDICTED: glucan endo-1,3-beta-glucosidase 13 [Vigna angularis]		GO:0005975(carbohydrate metabolic process)	GO:0046658(anchored component of plasma membrane)	GO:0004553(hydrolase activity, hydrolyzing O-glycosyl compounds);GO:0016787(hydrolase activity);GO:0030247(polysaccharide binding)	*	*	*	sp|O65399|E131_ARATH	sp|O65399|E131_ARATH Glucan endo-1,3-beta-glucosidase 1 OS=Arabidopsis thaliana GN=At1g11820 PE=1 SV=3
GeneID:108318908	1				XP_017405386.1	PREDICTED: putative RING-H2 finger protein ATL21A [Vigna angularis]		*	GO:0016021(integral component of membrane);GO:0016020(membrane)	GO:0008270(zinc ion binding);GO:0046872(metal ion binding);GO:0030247(polysaccharide binding)	*	*	*	sp|P0CH01|AT21A_ARATH	sp|P0CH01|AT21A_ARATH Putative RING-H2 finger protein ATL21A OS=Arabidopsis thaliana GN=ATL21A PE=3 SV=1
GeneID:108328989	1				KOM36783.1	hypothetical protein LR48_Vigan03g016400 [Vigna angularis]		*	*	*	*	*	*	sp|P81760|TL17_ARATH	sp|P81760|TL17_ARATH Thylakoid lumenal 17.4 kDa protein, chloroplastic OS=Arabidopsis thaliana GN=TL17 PE=1 SV=2
GeneID:108344704	1				XP_017438654.1	PREDICTED: enolase [Vigna angularis]		GO:0006096(glycolytic process)	GO:0000015(phosphopyruvate hydratase complex)	GO:0000287(magnesium ion binding);GO:0004634(phosphopyruvate hydratase activity)	K01689|ENO, eno|http://www.genome.jp/dbget-bin/www_bget?ko:K01689	ko03018(RNA degradation);ko00010(Glycolysis / Gluconeogenesis);ko01230(Biosynthesis of amino acids);ko01200(Carbon metabolism)	KOG2670(G)(Enolase)	sp|Q42971|ENO_ORYSJ	sp|Q42971|ENO_ORYSJ Enolase OS=Oryza sativa subsp. japonica GN=ENO1 PE=1 SV=2
GeneID:108323851	1				XP_017412124.1	PREDICTED: calcium-binding mitochondrial carrier protein SCaMC-2-B-like [Vigna angularis]		GO:0006810(transport);GO:0055085(transmembrane transport);GO:0006412(translation)	GO:0016020(membrane);GO:0016021(integral component of membrane)	GO:0005509(calcium ion binding);GO:0003735(structural constituent of ribosome)	K14684|SLC25A23S|http://www.genome.jp/dbget-bin/www_bget?ko:K14684	*	KOG0752(C)(Mitochondrial solute carrier protein);KOG0036(F)(Predicted mitochondrial carrier protein)	sp|Q5XH95|SCMC2_XENTR;sp|Q8BMD8|SCMC1_MOUSE	sp|Q5XH95|SCMC2_XENTR Calcium-binding mitochondrial carrier protein SCaMC-2 OS=Xenopus tropicalis GN=slc25a25 PE=2 SV=1;sp|Q8BMD8|SCMC1_MOUSE Calcium-binding mitochondrial carrier protein SCaMC-1 OS=Mus musculus GN=Slc25a24 PE=1 SV=1
GeneID:108340677	1				XP_017433684.1	PREDICTED: putative serine/threonine-protein kinase [Vigna angularis]		GO:0006468(protein phosphorylation)	GO:0005886(plasma membrane)	GO:0004672(protein kinase activity);GO:0004674(protein serine/threonine kinase activity);GO:0005524(ATP binding);GO:0000166(nucleotide binding)	*	*	*	sp|C0LGH2|Y1561_ARATH	sp|C0LGH2|Y1561_ARATH Probable LRR receptor-like serine/threonine-protein kinase At1g56130 OS=Arabidopsis thaliana GN=At1g56130 PE=2 SV=2
GeneID:108342490	1				XP_017435763.1	PREDICTED: taxadiene 5-alpha hydroxylase-like [Vigna angularis]		GO:0055114(oxidation-reduction process);GO:0016126(sterol biosynthetic process)	GO:0016020(membrane);GO:0016021(integral component of membrane)	GO:0004497(monooxygenase activity);GO:0016705(oxidoreductase activity, acting on paired donors, with incorporation or reduction of molecular oxygen);GO:0020037(heme binding);GO:0046872(metal ion binding);GO:0005506(iron ion binding);GO:0016491(oxidoreductase activity);GO:0000249(C-22 sterol desaturase activity)	K07437|CYP26A|http://www.genome.jp/dbget-bin/www_bget?ko:K07437	*	*	sp|Q6WG30|T5H_TAXCU	sp|Q6WG30|T5H_TAXCU Taxadiene 5-alpha hydroxylase OS=Taxus cuspidata PE=1 SV=2
GeneID:108335181	1				XP_017426624.1	PREDICTED: probable protein phosphatase 2C 78 [Vigna angularis]		GO:0006470(protein dephosphorylation)	*	GO:0003824(catalytic activity);GO:0004722(protein serine/threonine phosphatase activity);GO:0016787(hydrolase activity);GO:0004721(phosphoprotein phosphatase activity);GO:0043169(cation binding);GO:0046872(metal ion binding)	K01102|PDP|http://www.genome.jp/dbget-bin/www_bget?ko:K01102	*	KOG0700(T)(Protein phosphatase 2C/pyruvate dehydrogenase (lipoamide) phosphatase);KOG0698(T)(Serine/threonine protein phosphatase)	sp|Q2QN36|P2C78_ORYSJ;sp|O81760|P2C63_ARATH	sp|Q2QN36|P2C78_ORYSJ Probable protein phosphatase 2C 78 OS=Oryza sativa subsp. japonica GN=Os12g0580900 PE=2 SV=1;sp|O81760|P2C63_ARATH Probable protein phosphatase 2C 63 OS=Arabidopsis thaliana GN=At4g33920 PE=2 SV=1
GeneID:108321944	1				XP_017409353.1	PREDICTED: small heat shock protein, chloroplastic-like [Vigna angularis]		*	*	*	K13993|HSP20|http://www.genome.jp/dbget-bin/www_bget?ko:K13993	ko04141(Protein processing in endoplasmic reticulum)	*	sp|P31170|HS25P_ARATH	sp|P31170|HS25P_ARATH 25.3 kDa heat shock protein, chloroplastic OS=Arabidopsis thaliana GN=HSP25.3 PE=2 SV=1
GeneID:108342184	1				XP_017435395.1	PREDICTED: soyasaponin III rhamnosyltransferase-like [Vigna angularis]		GO:0008152(metabolic process);GO:0052696(flavonoid glucuronidation);GO:0009813(flavonoid biosynthetic process)	GO:0043231(intracellular membrane-bounded organelle)	GO:0016758(transferase activity, transferring hexosyl groups);GO:0080044(quercetin 7-O-glucosyltransferase activity);GO:0016740(transferase activity);GO:0102241(soyasaponin III rhamnosyltransferase activity);GO:0016757(transferase activity, transferring glycosyl groups);GO:0080043(quercetin 3-O-glucosyltransferase activity)	K18823|UGT91H4|http://www.genome.jp/dbget-bin/www_bget?ko:K18823	*	*	sp|D4Q9Z5|SGT3_SOYBN	sp|D4Q9Z5|SGT3_SOYBN Soyasaponin III rhamnosyltransferase OS=Glycine max GN=GmSGT3 PE=1 SV=1
GeneID:108321422	1				XP_017408656.1	PREDICTED: two-component response regulator ARR17 [Vigna angularis]		GO:0000160(phosphorelay signal transduction system)	*	*	K14492|ARR-A|http://www.genome.jp/dbget-bin/www_bget?ko:K14492	ko04075(Plant hormone signal transduction)	*	sp|Q9ZWS9|ARR3_ARATH	sp|Q9ZWS9|ARR3_ARATH Two-component response regulator ARR3 OS=Arabidopsis thaliana GN=ARR3 PE=2 SV=1
GeneID:108347279	1				XP_017441936.1	PREDICTED: uncharacterized protein LOC108347279 [Vigna angularis]		*	GO:0016020(membrane);GO:0016021(integral component of membrane)	*	*	*	*	*	*
GeneID:108340908	1				XP_017433963.1	PREDICTED: DELLA protein GAI-like [Vigna angularis]		GO:0006351(transcription, DNA-templated);GO:0006355(regulation of transcription, DNA-templated);GO:0009938(negative regulation of gibberellic acid mediated signaling pathway);GO:0009867(jasmonic acid mediated signaling pathway);GO:2000377(regulation of reactive oxygen species metabolic process);GO:0009863(salicylic acid mediated signaling pathway);GO:0009737(response to abscisic acid);GO:0042538(…	GO:0005634(nucleus)	GO:0003700(transcription factor activity, sequence-specific DNA binding);GO:0043565(sequence-specific DNA binding)	K14494|DELLA|http://www.genome.jp/dbget-bin/www_bget?ko:K14494	ko04075(Plant hormone signal transduction)	*	sp|Q9LQT8|GAI_ARATH	sp|Q9LQT8|GAI_ARATH DELLA protein GAI OS=Arabidopsis thaliana GN=GAI PE=1 SV=1
GeneID:108328450	1				XP_017417809.1	PREDICTED: uncharacterized protein LOC108328450 [Vigna angularis]		*	*	*	*	*	*	*	*
GeneID:15382735	1				YP_001122797.1	photosystem I assembly protein ycf3 [Phaseolus vulgaris]		GO:0015979(photosynthesis)	GO:0009579(thylakoid);GO:0016020(membrane);GO:0009536(plastid);GO:0009535(chloroplast thylakoid membrane);GO:0009507(chloroplast);GO:0042651(thylakoid membrane)	*	*	*	*	sp|A4GG96|YCF3_PHAVU	sp|A4GG96|YCF3_PHAVU Photosystem I assembly protein Ycf3 OS=Phaseolus vulgaris GN=ycf3 PE=3 SV=1
NC_030645.1.248	1				BAT97668.1	hypothetical protein VIGAN_09118300, partial [Vigna angularis var. angularis]		*	*	*	*	*	*	*	*
GeneID:108336025	1				XP_017427796.1	PREDICTED: chaperone protein dnaJ 16 isoform X1 [Vigna angularis]		*	*	*	*	*	KOG0712(O)(Molecular chaperone (DnaJ superfamily))	sp|Q8VXV4|DNJ16_ARATH	sp|Q8VXV4|DNJ16_ARATH Chaperone protein dnaJ 16 OS=Arabidopsis thaliana GN=ATJ16 PE=2 SV=1
GeneID:108346287	1				XP_017440816.1	PREDICTED: receptor protein kinase-like protein ZAR1 [Vigna angularis]		GO:0006468(protein phosphorylation)	GO:0016020(membrane);GO:0016021(integral component of membrane)	GO:0004672(protein kinase activity);GO:0005524(ATP binding)	*	*	*	sp|Q9ZU46|ZAR1_ARATH	sp|Q9ZU46|ZAR1_ARATH Receptor protein kinase-like protein ZAR1 OS=Arabidopsis thaliana GN=ZAR1 PE=1 SV=1
GeneID:108334051	1				XP_017425148.1	PREDICTED: UDP-glycosyltransferase TURAN isoform X1 [Vigna angularis]		GO:0006486(protein glycosylation)	GO:0005783(endoplasmic reticulum)	GO:0016757(transferase activity, transferring glycosyl groups);GO:0000030(mannosyltransferase activity)	K03842|ALG1|http://www.genome.jp/dbget-bin/www_bget?ko:K03842	ko00510(N-Glycan biosynthesis)	KOG2941(O)(Beta-1,4-mannosyltransferase)	sp|Q8L7M0|TUN_ARATH	sp|Q8L7M0|TUN_ARATH UDP-glycosyltransferase TURAN OS=Arabidopsis thaliana GN=TUN PE=2 SV=1
GeneID:108328037	1				XP_017417300.1	PREDICTED: protein COBRA-like [Vigna angularis]		GO:0016049(cell growth);GO:0010215(cellulose microfibril organization)	GO:0031225(anchored component of membrane)	*	*	*	*	sp|Q94KT8|COBRA_ARATH	sp|Q94KT8|COBRA_ARATH Protein COBRA OS=Arabidopsis thaliana GN=COB PE=2 SV=1
GeneID:108342993	1				XP_017436478.1	PREDICTED: dual specificity protein phosphatase PHS1-like isoform X2 [Vigna angularis]		GO:0006470(protein dephosphorylation);GO:0016311(dephosphorylation)	*	GO:0016301(kinase activity);GO:0016791(phosphatase activity);GO:0008138(protein tyrosine/serine/threonine phosphatase activity)	K14165|K14165|http://www.genome.jp/dbget-bin/www_bget?ko:K14165	*	KOG1716(V)(Dual specificity phosphatase)	sp|Q75QN6|DPHS1_ARATH	sp|Q75QN6|DPHS1_ARATH Dual specificity protein phosphatase PHS1 OS=Arabidopsis thaliana GN=PHS1 PE=1 SV=1
GeneID:108333284	1				XP_017424177.1	PREDICTED: uncharacterized protein LOC108333284 isoform X1 [Vigna angularis]		*	*	*	*	*	*	*	*
GeneID:108324037	1				XP_017412321.1	PREDICTED: F-box protein At1g67340 [Vigna angularis]		*	*	*	*	*	*	sp|Q9FYF9|FB76_ARATH	sp|Q9FYF9|FB76_ARATH F-box protein At1g67340 OS=Arabidopsis thaliana GN=At1g67340 PE=1 SV=1
GeneID:108321302	1				XP_017408505.1	PREDICTED: protein MID1-COMPLEMENTING ACTIVITY 1-like [Vigna angularis]		*	*	*	*	*	*	sp|Q8L7E9|MCAC1_ARATH	sp|Q8L7E9|MCAC1_ARATH Protein MID1-COMPLEMENTING ACTIVITY 1 OS=Arabidopsis thaliana GN=MCA1 PE=1 SV=1
GeneID:108343070	1				XP_017436605.1	PREDICTED: uncharacterized protein LOC108343070 [Vigna angularis]		*	*	*	*	*	*	*	*
GeneID:108336621	1				XP_017428586.1	PREDICTED: copper transport protein ATX1-like isoform X1 [Vigna angularis]		GO:0030001(metal ion transport);GO:0046916(cellular transition metal ion homeostasis)	GO:0005737(cytoplasm)	GO:0046872(metal ion binding);GO:0046914(transition metal ion binding)	*	*	*	sp|B3H6D0|HIP45_ARATH	sp|B3H6D0|HIP45_ARATH Heavy metal-associated isoprenylated plant protein 45 OS=Arabidopsis thaliana GN=HIPP45 PE=3 SV=1
GeneID:108337285	1				XP_017429265.1	PREDICTED: protein YLS9-like [Vigna angularis]		*	GO:0016020(membrane);GO:0016021(integral component of membrane)	*	*	*	*	sp|Q9ZVD2|NHL13_ARATH	sp|Q9ZVD2|NHL13_ARATH NDR1/HIN1-like protein 13 OS=Arabidopsis thaliana GN=NHL13 PE=2 SV=1
GeneID:108345234	1				XP_017439306.1	PREDICTED: uncharacterized protein LOC108345234 isoform X1 [Vigna angularis]		GO:0032147(activation of protein kinase activity);GO:0060236(regulation of mitotic spindle organization)	GO:0005874(microtubule);GO:0005819(spindle)	*	*	*	*	*	*
GeneID:108340827	1				XP_017433909.1	PREDICTED: uncharacterized protein LOC108340827 [Vigna angularis]		*	*	*	*	*	*	*	*
GeneID:108331198	1				XP_017421333.1	PREDICTED: uncharacterized protein At4g30180-like [Vigna angularis]		*	*	*	*	*	*	sp|Q9SUM5|BH146_ARATH	sp|Q9SUM5|BH146_ARATH Transcription factor bHLH146 OS=Arabidopsis thaliana GN=BHLH146 PE=2 SV=1
GeneID:108324354	1				XP_017412786.1	PREDICTED: pentatricopeptide repeat-containing protein At5g08305 isoform X1 [Vigna angularis]		*	*	*	*	*	*	sp|P0C8Q7|PP369_ARATH	sp|P0C8Q7|PP369_ARATH Pentatricopeptide repeat-containing protein At5g08305 OS=Arabidopsis thaliana GN=PCMP-E105 PE=2 SV=1
GeneID:108337910	1				XP_017429989.1	PREDICTED: auxin-responsive protein SAUR72-like [Vigna angularis]		GO:0009733(response to auxin)	*	*	K14488|SAUR|http://www.genome.jp/dbget-bin/www_bget?ko:K14488	ko04075(Plant hormone signal transduction)	*	sp|O65695|SAU50_ARATH	sp|O65695|SAU50_ARATH Auxin-responsive protein SAUR50 OS=Arabidopsis thaliana GN=SAUR50 PE=1 SV=1
GeneID:108327863	1				XP_017417075.1	PREDICTED: uncharacterized protein At3g28850-like [Vigna angularis]		GO:0045454(cell redox homeostasis)	*	GO:0009055(electron carrier activity);GO:0015035(protein disulfide oxidoreductase activity)	*	*	KOG2824(O)(Glutaredoxin-related protein)	sp|Q9LH89|Y3885_ARATH	sp|Q9LH89|Y3885_ARATH Uncharacterized protein At3g28850 OS=Arabidopsis thaliana GN=At3g28850 PE=4 SV=1
GeneID:108335622	1				XP_017427143.1	PREDICTED: uncharacterized protein LOC108335622 [Vigna angularis]		*	GO:0016021(integral component of membrane);GO:0016020(membrane)	*	*	*	*	*	*
NW_016115013.1.25	1				KOM25939.1	hypothetical protein LR48_Vigan205s007600 [Vigna angularis]		*	*	*	*	*	*	*	*
GeneID:108334364	1				BAT73232.1	hypothetical protein VIGAN_01069900 [Vigna angularis var. angularis]		GO:0010224(response to UV-B)	*	GO:0009881(photoreceptor activity);GO:0042803(protein homodimerization activity)	*	*	KOG1426(S)(FOG: RCC1 domain);KOG0941(O)(E3 ubiquitin protein ligase)	sp|Q9FN03|UVR8_ARATH	sp|Q9FN03|UVR8_ARATH Ultraviolet-B receptor UVR8 OS=Arabidopsis thaliana GN=UVR8 PE=1 SV=1
GeneID:108325327	1				XP_017413874.1	PREDICTED: signal peptidase complex subunit 3B-like [Vigna angularis]		GO:0006465(signal peptide processing)	GO:0005787(signal peptidase complex);GO:0016021(integral component of membrane)	GO:0008233(peptidase activity)	K12948|SPCS3, SPC3|http://www.genome.jp/dbget-bin/www_bget?ko:K12948	ko03060(Protein export)	KOG3372(U)(Signal peptidase complex subunit)	sp|Q53YF3|SPC3B_ARATH	sp|Q53YF3|SPC3B_ARATH Signal peptidase complex subunit 3B OS=Arabidopsis thaliana GN=At5g27430 PE=2 SV=1
GeneID:108320132	1				XP_017406966.1	PREDICTED: glucan endo-1,3-beta-glucosidase 3 [Vigna angularis]		GO:0008152(metabolic process);GO:0005975(carbohydrate metabolic process)	GO:0016021(integral component of membrane);GO:0016020(membrane);GO:0046658(anchored component of plasma membrane)	GO:0004553(hydrolase activity, hydrolyzing O-glycosyl compounds);GO:0016798(hydrolase activity, acting on glycosyl bonds);GO:0016787(hydrolase activity);GO:0030247(polysaccharide binding)	K19891|GN1_2_3|http://www.genome.jp/dbget-bin/www_bget?ko:K19891	ko00500(Starch and sucrose metabolism)	*	sp|Q9ZU91|E133_ARATH	sp|Q9ZU91|E133_ARATH Glucan endo-1,3-beta-glucosidase 3 OS=Arabidopsis thaliana GN=At2g01630 PE=1 SV=2
GeneID:108324787	1				XP_017413205.1	PREDICTED: cysteine-rich receptor-like protein kinase 29 [Vigna angularis]		GO:0006468(protein phosphorylation);GO:0016310(phosphorylation)	GO:0016020(membrane);GO:0016021(integral component of membrane)	GO:0004672(protein kinase activity);GO:0004674(protein serine/threonine kinase activity);GO:0005524(ATP binding);GO:0016301(kinase activity)	*	*	*	sp|Q9C5S8|CRK5_ARATH	sp|Q9C5S8|CRK5_ARATH Cysteine-rich receptor-like protein kinase 5 OS=Arabidopsis thaliana GN=CRK5 PE=1 SV=1
GeneID:108324007	1				XP_017412274.1	PREDICTED: putative transporter arsB [Vigna angularis]		GO:0055085(transmembrane transport);GO:0015700(arsenite transport);GO:0098656(anion transmembrane transport)	GO:0016020(membrane);GO:0016021(integral component of membrane)	GO:0015105(arsenite transmembrane transporter activity);GO:0005215(transporter activity)	*	*	*	sp|Q54GU0|ARSB_DICDI	sp|Q54GU0|ARSB_DICDI Putative transporter arsB OS=Dictyostelium discoideum GN=arsB PE=2 SV=1
GeneID:108337211	1				XP_017429171.1	PREDICTED: septum-promoting GTP-binding protein 1 isoform X1 [Vigna angularis]		GO:0007264(small GTPase mediated signal transduction)	*	GO:0005525(GTP binding)	K07976|RAB|http://www.genome.jp/dbget-bin/www_bget?ko:K07976	*	KOG1673(R)(Ras GTPases)	sp|P87027|SPG1_SCHPO	sp|P87027|SPG1_SCHPO Septum-promoting GTP-binding protein 1 OS=Schizosaccharomyces pombe (strain 972 / ATCC 24843) GN=spg1 PE=1 SV=1
GeneID:108325049	1				XP_017413529.1	PREDICTED: anthocyanidin 3-O-glucosyltransferase 5-like [Vigna angularis]		GO:0008152(metabolic process);GO:0052696(flavonoid glucuronidation);GO:0009813(flavonoid biosynthetic process)	GO:0043231(intracellular membrane-bounded organelle)	GO:0016740(transferase activity);GO:0016757(transferase activity, transferring glycosyl groups);GO:0016758(transferase activity, transferring hexosyl groups);GO:0080044(quercetin 7-O-glucosyltransferase activity);GO:0080043(quercetin 3-O-glucosyltransferase activity)	K12356|UGT72E|http://www.genome.jp/dbget-bin/www_bget?ko:K12356	ko00940(Phenylpropanoid biosynthesis)	*	sp|Q40287|UFOG5_MANES	sp|Q40287|UFOG5_MANES Anthocyanidin 3-O-glucosyltransferase 5 OS=Manihot esculenta GN=GT5 PE=2 SV=1
GeneID:108332070	1				XP_017422665.1	PREDICTED: peroxidase 5-like [Vigna angularis]		GO:0042744(hydrogen peroxide catabolic process);GO:0055114(oxidation-reduction process);GO:0006979(response to oxidative stress)	GO:0005576(extracellular region)	GO:0020037(heme binding);GO:0046872(metal ion binding);GO:0016491(oxidoreductase activity);GO:0004601(peroxidase activity)	K00430|E1.11.1.7|http://www.genome.jp/dbget-bin/www_bget?ko:K00430	ko00940(Phenylpropanoid biosynthesis)	*	sp|A7QEU4|PER5_VITVI	sp|A7QEU4|PER5_VITVI Peroxidase 5 OS=Vitis vinifera GN=GSVIVT00037159001 PE=1 SV=2
GeneID:108318749	1				XP_017411935.1	PREDICTED: importin-9-like [Vigna angularis]		GO:0006886(intracellular protein transport);GO:0006606(protein import into nucleus)	GO:0005829(cytosol);GO:0005635(nuclear envelope)	GO:0008536(Ran GTPase binding);GO:0008565(protein transporter activity)	K20224|IPO9, RANBP9|http://www.genome.jp/dbget-bin/www_bget?ko:K20224	*	KOG2274(UY)(Predicted importin 9)	sp|Q91YE6|IPO9_MOUSE	sp|Q91YE6|IPO9_MOUSE Importin-9 OS=Mus musculus GN=Ipo9 PE=1 SV=3
GeneID:108325527	1				XP_014513109.1	PREDICTED: glutathione S-transferase F13 [Vigna radiata var. radiata]		GO:0006749(glutathione metabolic process)	GO:0005737(cytoplasm)	GO:0016740(transferase activity);GO:0004364(glutathione transferase activity)	K00799|GST, gst|http://www.genome.jp/dbget-bin/www_bget?ko:K00799	ko00480(Glutathione metabolism)	KOG0867(O)(Glutathione S-transferase)	sp|Q9LZI9|GSTFD_ARATH	sp|Q9LZI9|GSTFD_ARATH Glutathione S-transferase F13 OS=Arabidopsis thaliana GN=GSTF13 PE=3 SV=1
GeneID:108320646	1				XP_017407628.1	PREDICTED: inorganic pyrophosphatase 2 [Vigna angularis]		GO:0008152(metabolic process)	*	GO:0016791(phosphatase activity)	K13248|PHOSPHO2|http://www.genome.jp/dbget-bin/www_bget?ko:K13248	ko00750(Vitamin B6 metabolism)	KOG3120(R)(Predicted haloacid dehalogenase-like hydrolase)	sp|Q9FZ62|PPSP2_ARATH	sp|Q9FZ62|PPSP2_ARATH Inorganic pyrophosphatase 2 OS=Arabidopsis thaliana GN=At1g17710 PE=2 SV=1
GeneID:108338995	1				KYP33520.1	Pol polyprotein, partial [Cajanus cajan]		*	*	*	*	*	*	*	*
NC_030639.1.1099	1				*	*		*	*	*	*	*	*	*	*
GeneID:108339962	1				XP_017432682.1	PREDICTED: lignin-forming anionic peroxidase-like [Vigna angularis]		GO:0042744(hydrogen peroxide catabolic process);GO:0055114(oxidation-reduction process);GO:0006979(response to oxidative stress)	GO:0005576(extracellular region)	GO:0020037(heme binding);GO:0046872(metal ion binding);GO:0016491(oxidoreductase activity);GO:0004601(peroxidase activity)	K00430|E1.11.1.7|http://www.genome.jp/dbget-bin/www_bget?ko:K00430	ko00940(Phenylpropanoid biosynthesis)	*	sp|Q02200|PERX_NICSY	sp|Q02200|PERX_NICSY Lignin-forming anionic peroxidase OS=Nicotiana sylvestris PE=2 SV=1
GeneID:108333501	1				XP_017424456.1	PREDICTED: zinc finger protein WIP2-like [Vigna angularis]		*	*	GO:0003676(nucleic acid binding);GO:0046872(metal ion binding)	*	*	*	sp|Q9SVY1|ZWIP2_ARATH	sp|Q9SVY1|ZWIP2_ARATH Zinc finger protein WIP2 OS=Arabidopsis thaliana GN=WIP2 PE=1 SV=1
GeneID:108343946	1				XP_017437892.1	PREDICTED: putative uncharacterized protein DDB_G0287975 [Vigna angularis]		GO:0007064(mitotic sister chromatid cohesion)	GO:0031390(Ctf18 RFC-like complex)	*	K11270|CTF8|http://www.genome.jp/dbget-bin/www_bget?ko:K11270	*	*	*	*
GeneID:108328874	1				XP_017418245.1	PREDICTED: ferredoxin-dependent glutamate synthase, chloroplastic isoform X1 [Vigna angularis]		GO:0008152(metabolic process);GO:0006537(glutamate biosynthetic process);GO:0055114(oxidation-reduction process);GO:0006807(nitrogen compound metabolic process)	*	GO:0015930(glutamate synthase activity);GO:0003824(catalytic activity);GO:0016638(oxidoreductase activity, acting on the CH-NH2 group of donors);GO:0016491(oxidoreductase activity)	K00284|E1.4.7.1|http://www.genome.jp/dbget-bin/www_bget?ko:K00284	ko00630(Glyoxylate and dicarboxylate metabolism);ko00910(Nitrogen metabolism)	KOG0399(E)(Glutamate synthase)	sp|Q43155|GLTB_SPIOL	sp|Q43155|GLTB_SPIOL Ferredoxin-dependent glutamate synthase, chloroplastic OS=Spinacia oleracea GN=FdGOGAT PE=1 SV=3
GeneID:108330239	1				XP_017420228.1	PREDICTED: ribosome biogenesis protein BOP1 homolog [Vigna angularis]		GO:0006364(rRNA processing);GO:0042254(ribosome biogenesis);GO:0042273(ribosomal large subunit biogenesis);GO:0000463(maturation of LSU-rRNA from tricistronic rRNA transcript (SSU-rRNA, 5.8S rRNA, LSU-rRNA));GO:0000466(maturation of 5.8S rRNA from tricistronic rRNA transcript (SSU-rRNA, 5.8S rRNA, LSU-rRNA))	GO:0005730(nucleolus);GO:0005654(nucleoplasm);GO:0005634(nucleus);GO:0030687(preribosome, large subunit precursor);GO:0070545(PeBoW complex)	GO:0043021(ribonucleoprotein complex binding)	K14824|ERB1, BOP1|http://www.genome.jp/dbget-bin/www_bget?ko:K14824	*	KOG0266(R)(WD40 repeat-containing protein)	sp|F4IH25|BOP1_ARATH	sp|F4IH25|BOP1_ARATH Ribosome biogenesis protein BOP1 homolog OS=Arabidopsis thaliana GN=BOP1 PE=1 SV=1
GeneID:108347054	1				XP_017441657.1	PREDICTED: heme-binding-like protein At3g10130, chloroplastic [Vigna angularis]		*	*	*	*	*	*	sp|Q9SR77|HBPL1_ARATH	sp|Q9SR77|HBPL1_ARATH Heme-binding-like protein At3g10130, chloroplastic OS=Arabidopsis thaliana GN=At3g10130 PE=2 SV=1
GeneID:108337327	1				XP_017429317.1	PREDICTED: UBP1-associated proteins 1C [Vigna angularis]		*	*	GO:0003676(nucleic acid binding);GO:0008270(zinc ion binding)	K15263|LYER|http://www.genome.jp/dbget-bin/www_bget?ko:K15263	*	KOG2186(D)(Cell growth-regulating nucleolar protein)	sp|O64571|UBA1C_ARATH	sp|O64571|UBA1C_ARATH UBP1-associated proteins 1C OS=Arabidopsis thaliana GN=UBA1C PE=3 SV=2
GeneID:108346664	1				XP_017441216.1	PREDICTED: UPF0481 protein At3g47200-like [Vigna angularis]		*	GO:0016020(membrane);GO:0016021(integral component of membrane)	*	*	*	*	sp|Q9SD53|Y3720_ARATH	sp|Q9SD53|Y3720_ARATH UPF0481 protein At3g47200 OS=Arabidopsis thaliana GN=At3g47200 PE=2 SV=1
GeneID:108328828	1				XP_017418204.1	PREDICTED: receptor-like protein kinase FERONIA [Vigna angularis]		GO:0006468(protein phosphorylation);GO:0016310(phosphorylation)	GO:0016020(membrane);GO:0016021(integral component of membrane)	GO:0004672(protein kinase activity);GO:0004674(protein serine/threonine kinase activity);GO:0005524(ATP binding);GO:0016301(kinase activity)	*	*	*	sp|Q9SCZ4|FERON_ARATH	sp|Q9SCZ4|FERON_ARATH Receptor-like protein kinase FERONIA OS=Arabidopsis thaliana GN=FER PE=1 SV=1
GeneID:108347443	1				XP_017442172.1	PREDICTED: nucleolin 1-like isoform X1 [Vigna angularis]		*	*	GO:0003676(nucleic acid binding);GO:0000166(nucleotide binding)	K11294|NCL, NSR1|http://www.genome.jp/dbget-bin/www_bget?ko:K11294	*	KOG0123(AJ)(Polyadenylate-binding protein (RRM superfamily))	sp|Q7XTT4|NUCL2_ORYSJ;sp|Q9FVQ1|NUCL1_ARATH	sp|Q7XTT4|NUCL2_ORYSJ Nucleolin 2 OS=Oryza sativa subsp. japonica GN=Os04g0620700 PE=2 SV=2;sp|Q9FVQ1|NUCL1_ARATH Nucleolin 1 OS=Arabidopsis thaliana GN=NUCL1 PE=1 SV=1
GeneID:108324155	1				XP_017412494.1	PREDICTED: amino-acid permease BAT1-like [Vigna angularis]		GO:0006865(amino acid transport);GO:0055085(transmembrane transport);GO:0003333(amino acid transmembrane transport);GO:0089711(L-glutamate transmembrane transport);GO:0015812(gamma-aminobutyric acid transport);GO:1903401(L-lysine transmembrane transport)	GO:0016020(membrane);GO:0016021(integral component of membrane);GO:0005887(integral component of plasma membrane)	GO:0015171(amino acid transmembrane transporter activity);GO:0005313(L-glutamate transmembrane transporter activity);GO:0015189(L-lysine transmembrane transporter activity);GO:0015297(antiporter activity);GO:0015181(arginine transmembrane transporter activity);GO:0015185(gamma-aminobutyric acid transmembrane transporter activity);GO:0015180(L-alanine transmembrane transporter activity)	*	*	KOG1289(E)(Amino acid transporters)	sp|B9EXZ6|BAT1_ORYSJ;sp|Q9ZU50|BAT1_ARATH	sp|B9EXZ6|BAT1_ORYSJ Amino-acid permease BAT1 homolog OS=Oryza sativa subsp. japonica GN=BAT1 PE=2 SV=1;sp|Q9ZU50|BAT1_ARATH Amino-acid permease BAT1 OS=Arabidopsis thaliana GN=BAT1 PE=2 SV=2
GeneID:108323332	1				XP_017411244.1	PREDICTED: 3-epi-6-deoxocathasterone 23-monooxygenase [Vigna angularis]		GO:0055114(oxidation-reduction process);GO:0016125(sterol metabolic process);GO:0007275(multicellular organism development);GO:0016132(brassinosteroid biosynthetic process);GO:0010268(brassinosteroid homeostasis)	GO:0016021(integral component of membrane);GO:0016020(membrane)	GO:0004497(monooxygenase activity);GO:0016705(oxidoreductase activity, acting on paired donors, with incorporation or reduction of molecular oxygen);GO:0020037(heme binding);GO:0046872(metal ion binding);GO:0005506(iron ion binding);GO:0016491(oxidoreductase activity);GO:0016709(oxidoreductase activity, acting on paired donors, with incorporation or reduction of molecular oxygen, NAD(P)H as one d…	K12638|CYP90D1|http://www.genome.jp/dbget-bin/www_bget?ko:K12638	ko00905(Brassinosteroid biosynthesis)	*	sp|Q94IA6|C90D1_ARATH	sp|Q94IA6|C90D1_ARATH 3-epi-6-deoxocathasterone 23-monooxygenase OS=Arabidopsis thaliana GN=CYP90D1 PE=2 SV=1
GeneID:108332489	1				XP_017423268.1	PREDICTED: cyclin-D3-2-like [Vigna angularis]		*	GO:0005634(nucleus)	*	K14505|CYCD3|http://www.genome.jp/dbget-bin/www_bget?ko:K14505	ko04075(Plant hormone signal transduction)	KOG0656(D)(G1/S-specific cyclin D)	sp|Q9FGQ7|CCD32_ARATH;sp|Q9SN11|CCD33_ARATH	sp|Q9FGQ7|CCD32_ARATH Cyclin-D3-2 OS=Arabidopsis thaliana GN=CYCD3-2 PE=1 SV=1;sp|Q9SN11|CCD33_ARATH Cyclin-D3-3 OS=Arabidopsis thaliana GN=CYCD3-3 PE=2 SV=1
NC_030642.1.210	1				XP_017426532.1	PREDICTED: F-box protein SKIP31 isoform X2 [Vigna angularis]		*	*	*	*	*	*	*	*
GeneID:108326965	1				XP_017416092.1	PREDICTED: uncharacterized protein LOC108326965 [Vigna angularis]		GO:0005975(carbohydrate metabolic process)	GO:0046658(anchored component of plasma membrane)	GO:0004553(hydrolase activity, hydrolyzing O-glycosyl compounds);GO:0030247(polysaccharide binding)	*	*	*	sp|O65399|E131_ARATH	sp|O65399|E131_ARATH Glucan endo-1,3-beta-glucosidase 1 OS=Arabidopsis thaliana GN=At1g11820 PE=1 SV=3
GeneID:108325356	1				XP_017413908.1	PREDICTED: CRIB domain-containing protein RIC1-like [Vigna angularis]		*	*	*	*	*	*	sp|Q1PF35|RIC6_ARATH	sp|Q1PF35|RIC6_ARATH CRIB domain-containing protein RIC6 OS=Arabidopsis thaliana GN=RIC6 PE=1 SV=1
GeneID:108332068	1				BAT79636.1	hypothetical protein VIGAN_02255100 [Vigna angularis var. angularis]		*	GO:0016021(integral component of membrane);GO:0016020(membrane)	*	*	*	KOG3292(S)(Predicted membrane protein)	sp|O13737|YDR2_SCHPO;sp|P25338|YGB0_YEAST	sp|O13737|YDR2_SCHPO Uncharacterized endoplasmic reticulum membrane protein C16E8.02 OS=Schizosaccharomyces pombe (strain 972 / ATCC 24843) GN=SPAC16E8.02 PE=4 SV=2;sp|P25338|YGB0_YEAST Uncharacterized endoplasmic reticulum membrane protein YGL010W OS=Saccharomyces cerevisiae (strain ATCC 204508 / S288c) GN=YGL010W PE=1 SV=2
GeneID:108341239	1				XP_017434420.1	PREDICTED: dehydration-responsive element-binding protein 2D [Vigna angularis]		GO:0006351(transcription, DNA-templated);GO:0006355(regulation of transcription, DNA-templated);GO:0045893(positive regulation of transcription, DNA-templated)	GO:0005634(nucleus)	GO:0003677(DNA binding);GO:0003700(transcription factor activity, sequence-specific DNA binding);GO:0043565(sequence-specific DNA binding);GO:0044212(transcription regulatory region DNA binding)	*	*	*	sp|Q9LQZ2|DRE2D_ARATH	sp|Q9LQZ2|DRE2D_ARATH Dehydration-responsive element-binding protein 2D OS=Arabidopsis thaliana GN=DREB2D PE=2 SV=1
GeneID:108337105	1				XP_017429051.1	PREDICTED: phytoene synthase 2, chloroplastic-like [Vigna angularis]		GO:0009058(biosynthetic process)	*	GO:0016740(transferase activity);GO:0016765(transferase activity, transferring alkyl or aryl (other than methyl) groups)	K02291|crtB|http://www.genome.jp/dbget-bin/www_bget?ko:K02291	ko00906(Carotenoid biosynthesis)	*	sp|Q9SSU8|PSY_DAUCA	sp|Q9SSU8|PSY_DAUCA Phytoene synthase, chloroplastic OS=Daucus carota GN=PSY PE=2 SV=1
GeneID:108322263	1				XP_017409778.1	PREDICTED: protein LlR18B-like [Vigna angularis]		GO:0009607(response to biotic stimulus);GO:0006952(defense response);GO:0009738(abscisic acid-activated signaling pathway);GO:0080163(regulation of protein serine/threonine phosphatase activity)	GO:0005737(cytoplasm);GO:0005634(nucleus)	GO:0004872(receptor activity);GO:0004864(protein phosphatase inhibitor activity);GO:0010427(abscisic acid binding)	*	*	*	sp|Q06931|ABR17_PEA	sp|Q06931|ABR17_PEA ABA-responsive protein ABR17 OS=Pisum sativum PE=2 SV=1
GeneID:108342266	1				XP_017435506.1	PREDICTED: ethylene-responsive transcription factor ERF062 [Vigna angularis]		GO:0006351(transcription, DNA-templated);GO:0006355(regulation of transcription, DNA-templated)	GO:0005634(nucleus)	GO:0003677(DNA binding);GO:0003700(transcription factor activity, sequence-specific DNA binding)	*	*	*	sp|Q9SVQ0|ERF62_ARATH	sp|Q9SVQ0|ERF62_ARATH Ethylene-responsive transcription factor ERF062 OS=Arabidopsis thaliana GN=ERF062 PE=2 SV=1
GeneID:108343495	1				XP_017437301.1	PREDICTED: 14-3-3-like protein GF14 iota [Vigna angularis]		*	*	GO:0019904(protein domain specific binding)	K06630|YWHAE|http://www.genome.jp/dbget-bin/www_bget?ko:K06630	*	KOG0841(O)(Multifunctional chaperone (14-3-3 family))	sp|Q9C5W6|14312_ARATH	sp|Q9C5W6|14312_ARATH 14-3-3-like protein GF14 iota OS=Arabidopsis thaliana GN=GRF12 PE=2 SV=1
GeneID:108333337	1				XP_017424240.1	PREDICTED: putative cyclin-D6-1 [Vigna angularis]		GO:0051726(regulation of cell cycle)	GO:0005634(nucleus)	*	K18812|CYCD6|http://www.genome.jp/dbget-bin/www_bget?ko:K18812	*	*	sp|Q9ZR04|CCD61_ARATH	sp|Q9ZR04|CCD61_ARATH Putative cyclin-D6-1 OS=Arabidopsis thaliana GN=CYCD6-1 PE=3 SV=1
GeneID:108345701	1				XP_017439882.1	PREDICTED: uncharacterized protein LOC108345701 isoform X1 [Vigna angularis]		*	*	*	*	*	KOG1616(G)(Protein involved in Snf1 protein kinase complex assembly)	sp|Q94AX2|PTST_ARATH	sp|Q94AX2|PTST_ARATH Protein PTST, chloroplastic OS=Arabidopsis thaliana GN=PTST PE=1 SV=1
NW_016114940.1.2	1				XP_017406869.1	PREDICTED: uncharacterized WD repeat-containing protein alr2800 [Vigna angularis]		*	*	*	*	*	KOG0281(S)(Beta-TrCP (transducin repeats containing)/Slimb proteins)	sp|O48716|JGB_ARATH	sp|O48716|JGB_ARATH Protein JINGUBANG OS=Arabidopsis thaliana GN=JGB PE=1 SV=1
GeneID:108343173	1				XP_017436767.1	PREDICTED: peroxidase E5-like [Vigna angularis]		GO:0042744(hydrogen peroxide catabolic process);GO:0055114(oxidation-reduction process);GO:0006979(response to oxidative stress)	GO:0005576(extracellular region)	GO:0020037(heme binding);GO:0046872(metal ion binding);GO:0016491(oxidoreductase activity);GO:0004601(peroxidase activity)	K00430|E1.11.1.7|http://www.genome.jp/dbget-bin/www_bget?ko:K00430	ko00940(Phenylpropanoid biosynthesis)	*	sp|P24102|PER22_ARATH	sp|P24102|PER22_ARATH Peroxidase 22 OS=Arabidopsis thaliana GN=PER22 PE=1 SV=2
GeneID:108346927	1				XP_017441489.1	PREDICTED: filament-like plant protein 7 [Vigna angularis]		*	*	*	*	*	*	sp|Q9SLN1|FPP7_ARATH	sp|Q9SLN1|FPP7_ARATH Filament-like plant protein 7 OS=Arabidopsis thaliana GN=FPP7 PE=3 SV=2
GeneID:108345767	1				XP_017439996.1	PREDICTED: uncharacterized protein LOC108345767 [Vigna angularis]		GO:0015031(protein transport)	*	*	K19476|IST1|http://www.genome.jp/dbget-bin/www_bget?ko:K19476	ko04144(Endocytosis)	KOG2027(Z)(Spindle pole body protein)	sp|Q54I39|IST1L_DICDI;sp|Q5R6G8|IST1_PONAB;sp|Q568Z6|IST1_RAT	sp|Q54I39|IST1L_DICDI IST1-like protein OS=Dictyostelium discoideum GN=DDB_G0289029 PE=3 SV=1;sp|Q5R6G8|IST1_PONAB IST1 homolog OS=Pongo abelii GN=IST1 PE=2 SV=1;sp|Q568Z6|IST1_RAT IST1 homolog OS=Rattus norvegicus GN=Ist1 PE=2 SV=1
GeneID:108328361	1				XP_017417710.1	PREDICTED: non-specific lipid-transfer protein 1-like [Vigna angularis]		GO:0006810(transport);GO:0006869(lipid transport)	GO:0016021(integral component of membrane);GO:0016020(membrane)	GO:0008289(lipid binding)	*	*	*	sp|Q9M5X7|NLTP_MALDO	sp|Q9M5X7|NLTP_MALDO Non-specific lipid-transfer protein OS=Malus domestica GN=MALD3 PE=1 SV=1
GeneID:108329798	1				XP_017419677.1	PREDICTED: LOW QUALITY PROTEIN: transcription factor DIVARICATA [Vigna angularis]		GO:0006351(transcription, DNA-templated);GO:0006355(regulation of transcription, DNA-templated)	GO:0005634(nucleus)	GO:0003677(DNA binding)	*	*	*	sp|Q8S9H7|DIV_ANTMA	sp|Q8S9H7|DIV_ANTMA Transcription factor DIVARICATA OS=Antirrhinum majus GN=DIVARICATA PE=2 SV=1
GeneID:108345570	1				XP_017439665.1	PREDICTED: phragmoplast orienting kinesin 2 [Vigna angularis]		GO:0007018(microtubule-based movement)	*	GO:0008017(microtubule binding);GO:0005524(ATP binding);GO:0000166(nucleotide binding);GO:0003777(microtubule motor activity)	K10400|KIF15|http://www.genome.jp/dbget-bin/www_bget?ko:K10400	*	KOG0245(Z)(Kinesin-like protein)	sp|Q27IK6|KN12D_ARATH	sp|Q27IK6|KN12D_ARATH Kinesin-like protein KIN-12D OS=Arabidopsis thaliana GN=KIN12D PE=2 SV=1
GeneID:108327113	1				XP_017416331.1	PREDICTED: uncharacterized protein LOC108327113 [Vigna angularis]		*	*	GO:0051082(unfolded protein binding);GO:0031072(heat shock protein binding)	*	*	*	*	*
GeneID:108323832	1				XP_017412096.1	PREDICTED: probable nucleoredoxin 1 [Vigna angularis]		GO:0045454(cell redox homeostasis)	*	GO:0016853(isomerase activity)	K17609|NXN|http://www.genome.jp/dbget-bin/www_bget?ko:K17609	*	KOG2501(R)(Thioredoxin, nucleoredoxin and related proteins)	sp|O80763|NRX1_ARATH	sp|O80763|NRX1_ARATH Probable nucleoredoxin 1 OS=Arabidopsis thaliana GN=At1g60420 PE=1 SV=1
GeneID:108327763	1				XP_017416950.1	PREDICTED: (+)-neomenthol dehydrogenase-like [Vigna angularis]		*	*	GO:0016491(oxidoreductase activity)	K15095|E1.1.1.208|http://www.genome.jp/dbget-bin/www_bget?ko:K15095	ko00902(Monoterpenoid biosynthesis)	KOG1208(Q)(Dehydrogenases with different specificities (related to short-chain alcohol dehydrogenases))	sp|Q9M2E2|SDR1_ARATH	sp|Q9M2E2|SDR1_ARATH (+)-neomenthol dehydrogenase OS=Arabidopsis thaliana GN=SDR1 PE=1 SV=1
GeneID:108319141	1				BAT89787.1	hypothetical protein VIGAN_06084900 [Vigna angularis var. angularis]		GO:0006351(transcription, DNA-templated);GO:0006355(regulation of transcription, DNA-templated)	GO:0005634(nucleus)	GO:0003700(transcription factor activity, sequence-specific DNA binding);GO:0043565(sequence-specific DNA binding)	*	*	*	sp|Q8S4W7|GAI1_VITVI	sp|Q8S4W7|GAI1_VITVI DELLA protein GAI1 OS=Vitis vinifera GN=GAI1 PE=2 SV=1
NW_016115088.1.30	1				KOM29155.1	hypothetical protein LR48_Vigan635s008000 [Vigna angularis]		*	*	*	*	*	*	*	*
GeneID:108333872	1				XP_017424835.1	PREDICTED: endo-1,3;1,4-beta-D-glucanase-like isoform X1 [Vigna angularis]		*	*	GO:0016787(hydrolase activity)	*	*	*	sp|Q9ZT66|E134_MAIZE	sp|Q9ZT66|E134_MAIZE Endo-1,3;1,4-beta-D-glucanase OS=Zea mays PE=1 SV=1
GeneID:108347363	1				XP_017442031.1	PREDICTED: protein LHY-like [Vigna angularis]		GO:0006351(transcription, DNA-templated);GO:0006355(regulation of transcription, DNA-templated)	GO:0005634(nucleus)	GO:0003677(DNA binding)	K12133|LHY|http://www.genome.jp/dbget-bin/www_bget?ko:K12133	ko04712(Circadian rhythm - plant)	*	sp|Q6R0H1|LHY_ARATH;sp|P92973|CCA1_ARATH	sp|Q6R0H1|LHY_ARATH Protein LHY OS=Arabidopsis thaliana GN=LHY PE=1 SV=2;sp|P92973|CCA1_ARATH Protein CCA1 OS=Arabidopsis thaliana GN=CCA1 PE=1 SV=1
GeneID:108347753	1				XP_017442678.1	PREDICTED: plant UBX domain-containing protein 9-like isoform X1 [Vigna angularis]		*	*	*	K18726|FAF2, UBXD8|http://www.genome.jp/dbget-bin/www_bget?ko:K18726	*	KOG1363(T)(Predicted regulator of the ubiquitin pathway (contains UAS and UBX domains))	sp|F4JPR7|PUX8_ARATH	sp|F4JPR7|PUX8_ARATH Plant UBX domain-containing protein 8 OS=Arabidopsis thaliana GN=PUX8 PE=1 SV=1
GeneID:108319376	1				XP_017405977.1	PREDICTED: dihydroceramide fatty acyl 2-hydroxylase FAH1-like [Vigna angularis]		GO:0055114(oxidation-reduction process);GO:0006633(fatty acid biosynthetic process);GO:0006631(fatty acid metabolic process)	GO:0016020(membrane);GO:0016021(integral component of membrane);GO:0005783(endoplasmic reticulum)	GO:0005506(iron ion binding);GO:0016491(oxidoreductase activity);GO:0080132(fatty acid alpha-hydroxylase activity)	K19706|FAH|http://www.genome.jp/dbget-bin/www_bget?ko:K19706	*	KOG0539(I)(Sphingolipid fatty acid hydroxylase)	sp|O48916|FAH1_ARATH	sp|O48916|FAH1_ARATH Dihydroceramide fatty acyl 2-hydroxylase FAH1 OS=Arabidopsis thaliana GN=FAH1 PE=1 SV=1
GeneID:108329259	1				XP_017418882.1	PREDICTED: cellulose synthase-like protein D5 [Vigna angularis]		GO:0030244(cellulose biosynthetic process);GO:0071555(cell wall organization)	GO:0016021(integral component of membrane);GO:0016020(membrane)	GO:0016740(transferase activity);GO:0016760(cellulose synthase (UDP-forming) activity);GO:0016757(transferase activity, transferring glycosyl groups)	K00770|E2.4.2.24|http://www.genome.jp/dbget-bin/www_bget?ko:K00770	ko00520(Amino sugar and nucleotide sugar metabolism)	*	sp|Q9SRW9|CSLD5_ARATH	sp|Q9SRW9|CSLD5_ARATH Cellulose synthase-like protein D5 OS=Arabidopsis thaliana GN=CSLD5 PE=2 SV=1
GeneID:108321334	1				XP_017408549.1	PREDICTED: probable WRKY transcription factor 70 isoform X1 [Vigna angularis]		GO:0006355(regulation of transcription, DNA-templated)	*	GO:0043565(sequence-specific DNA binding);GO:0003700(transcription factor activity, sequence-specific DNA binding)	*	*	*	sp|Q9LY00|WRK70_ARATH	sp|Q9LY00|WRK70_ARATH Probable WRKY transcription factor 70 OS=Arabidopsis thaliana GN=WRKY70 PE=2 SV=1
GeneID:108328038	1				XP_017417301.1	PREDICTED: subtilisin-like protease Glyma18g48580 [Vigna angularis]		GO:0006508(proteolysis)	GO:0005618(cell wall)	GO:0008233(peptidase activity);GO:0008236(serine-type peptidase activity);GO:0016787(hydrolase activity);GO:0004252(serine-type endopeptidase activity)	*	*	*	sp|I1N462|SBT1_SOYBN	sp|I1N462|SBT1_SOYBN Subtilisin-like protease Glyma18g48580 OS=Glycine max GN=Glyma18g48580 PE=1 SV=3
GeneID:108321651	1				XP_017408959.1	PREDICTED: uncharacterized protein LOC108321651 [Vigna angularis]		*	*	*	*	*	*	*	*
GeneID:108330924	1				XP_017421015.1	PREDICTED: auxin transporter-like protein 5 [Vigna angularis]		GO:0003333(amino acid transmembrane transport)	GO:0016021(integral component of membrane);GO:0016020(membrane);GO:0005886(plasma membrane)	GO:0015171(amino acid transmembrane transporter activity)	K13946|AUX1, LAX|http://www.genome.jp/dbget-bin/www_bget?ko:K13946	ko04075(Plant hormone signal transduction)	*	sp|Q8L883|LAX5_MEDTR	sp|Q8L883|LAX5_MEDTR Auxin transporter-like protein 5 OS=Medicago truncatula GN=LAX5 PE=2 SV=1
GeneID:108330677	1				XP_017420676.1	PREDICTED: mini-chromosome maintenance complex-binding protein [Vigna angularis]		*	*	*	*	*	KOG2545(S)(Conserved membrane protein)	sp|Q501D5|MCMBP_ARATH	sp|Q501D5|MCMBP_ARATH Mini-chromosome maintenance complex-binding protein OS=Arabidopsis thaliana GN=ETG1 PE=1 SV=1
GeneID:108319504	1				XP_017406157.1	PREDICTED: DNA polymerase I isoform X1 [Vigna angularis]		*	*	GO:0003677(DNA binding);GO:0003824(catalytic activity)	*	*	*	sp|Q04957|DPO1_BACCA;sp|O52225|DPO1_THEFI;sp|P00582|DPO1_ECOLI	sp|Q04957|DPO1_BACCA DNA polymerase I OS=Bacillus caldotenax GN=polA PE=1 SV=1;sp|O52225|DPO1_THEFI DNA polymerase I, thermostable OS=Thermus filiformis GN=polA PE=1 SV=1;sp|P00582|DPO1_ECOLI DNA polymerase I OS=Escherichia coli (strain K12) GN=polA PE=1 SV=1
GeneID:108325526	1				XP_017414098.1	PREDICTED: CLAVATA3/ESR (CLE)-related protein 27 [Vigna angularis]		*	*	*	*	*	*	*	*
NC_030639.1.1392	1				*	*		*	*	*	*	*	*	*	*
GeneID:108320410	1				XP_014515693.1	PREDICTED: ras-related protein Rab7 [Vigna radiata var. radiata]		GO:0007264(small GTPase mediated signal transduction)	*	GO:0005525(GTP binding)	K07897|RAB7A|http://www.genome.jp/dbget-bin/www_bget?ko:K07897	ko04144(Endocytosis);ko04145(Phagosome)	KOG0394(R)(Ras-related GTPase)	sp|O24461|RAB7_PRUAR	sp|O24461|RAB7_PRUAR Ras-related protein Rab7 OS=Prunus armeniaca PE=2 SV=1
NC_030647.1.217	1				XP_017440755.1	PREDICTED: uncharacterized protein LOC108346244 [Vigna angularis]		*	*	*	*	*	*	*	*
GeneID:108342970	1				XP_017436414.1	PREDICTED: ethylene receptor 2-like [Vigna angularis]		GO:0000160(phosphorelay signal transduction system);GO:0007165(signal transduction);GO:0010105(negative regulation of ethylene-activated signaling pathway);GO:0050896(response to stimulus)	GO:0016021(integral component of membrane);GO:0016020(membrane);GO:0005789(endoplasmic reticulum membrane)	GO:0000155(phosphorelay sensor kinase activity);GO:0004673(protein histidine kinase activity);GO:0051740(ethylene binding);GO:0038199(ethylene receptor activity)	K14509|ETR, ERS|http://www.genome.jp/dbget-bin/www_bget?ko:K14509	ko04016(MAPK signaling pathway - plant);ko04075(Plant hormone signal transduction)	KOG0519(T)(Sensory transduction histidine kinase)	sp|Q0WPQ2|ETR2_ARATH	sp|Q0WPQ2|ETR2_ARATH Ethylene receptor 2 OS=Arabidopsis thaliana GN=ETR2 PE=1 SV=2
GeneID:108331000	1				XP_017421092.1	PREDICTED: putative nuclease HARBI1 [Vigna angularis]		*	*	*	*	*	*	sp|Q94K49|ALP1_ARATH	sp|Q94K49|ALP1_ARATH Protein ANTAGONIST OF LIKE HETEROCHROMATIN PROTEIN 1 OS=Arabidopsis thaliana GN=ALP1 PE=1 SV=1
GeneID:108334115	1				XP_014523158.1	PREDICTED: trifunctional UDP-glucose 4,6-dehydratase/UDP-4-keto-6-deoxy-D-glucose 3,5-epimerase/UDP-4-keto-L-rhamnose-reductase RHM1 [Vigna radiata var. radiata]		GO:0009225(nucleotide-sugar metabolic process)	*	GO:0008460(dTDP-glucose 4,6-dehydratase activity)	K12450|RHM|http://www.genome.jp/dbget-bin/www_bget?ko:K12450	ko00520(Amino sugar and nucleotide sugar metabolism)	KOG0747(G)(Putative NAD+-dependent epimerases)	sp|Q9SYM5|RHM1_ARATH	sp|Q9SYM5|RHM1_ARATH Trifunctional UDP-glucose 4,6-dehydratase/UDP-4-keto-6-deoxy-D-glucose 3,5-epimerase/UDP-4-keto-L-rhamnose-reductase RHM1 OS=Arabidopsis thaliana GN=RHM1 PE=1 SV=1
NC_030639.1.974	1				XP_017419423.1	PREDICTED: uncharacterized protein LOC108329627 [Vigna angularis]		*	GO:0016021(integral component of membrane);GO:0016020(membrane)	*	*	*	*	*	*
GeneID:108327985	1				XP_017417230.1	PREDICTED: short-chain dehydrogenase reductase 2a-like isoform X1 [Vigna angularis]		*	*	*	*	*	KOG0725(R)(Reductases with broad range of substrate specificities)	sp|Q9SCU0|SDR2A_ARATH	sp|Q9SCU0|SDR2A_ARATH Short-chain dehydrogenase reductase 2a OS=Arabidopsis thaliana GN=SDR2a PE=3 SV=1
GeneID:108345052	1				XP_017439099.1	PREDICTED: probable ascorbate-specific transmembrane electron transporter 1 [Vigna angularis]		GO:0055114(oxidation-reduction process)	GO:0016020(membrane);GO:0016021(integral component of membrane)	*	K08360|CYB561|http://www.genome.jp/dbget-bin/www_bget?ko:K08360	*	*	sp|Q8L856|ACFR1_ARATH	sp|Q8L856|ACFR1_ARATH Transmembrane ascorbate ferrireductase 1 OS=Arabidopsis thaliana GN=CYB561A PE=1 SV=1
GeneID:108340113	1				XP_007131999.1	hypothetical protein PHAVU_011G058200g [Phaseolus vulgaris]		*	GO:0016020(membrane);GO:0016021(integral component of membrane)	*	*	*	*	*	*
GeneID:108335860	1				XP_017427538.1	PREDICTED: probable 1-deoxy-D-xylulose-5-phosphate synthase 2, chloroplastic [Vigna angularis]		GO:0008152(metabolic process);GO:0016114(terpenoid biosynthetic process)	*	GO:0008661(1-deoxy-D-xylulose-5-phosphate synthase activity);GO:0003824(catalytic activity)	K01662|dxs|http://www.genome.jp/dbget-bin/www_bget?ko:K01662	ko00730(Thiamine metabolism);ko00900(Terpenoid backbone biosynthesis)	*	sp|Q6YU51|DXS2_ORYSJ	sp|Q6YU51|DXS2_ORYSJ Probable 1-deoxy-D-xylulose-5-phosphate synthase 2, chloroplastic OS=Oryza sativa subsp. japonica GN=Os07g0190000 PE=2 SV=1
NC_030639.1.1169	1				XP_017417072.1	PREDICTED: G-type lectin S-receptor-like serine/threonine-protein kinase At1g11300 isoform X1 [Vigna angularis]		GO:0016310(phosphorylation);GO:0006468(protein phosphorylation);GO:0048544(recognition of pollen)	GO:0016020(membrane);GO:0016021(integral component of membrane)	GO:0004672(protein kinase activity);GO:0004674(protein serine/threonine kinase activity);GO:0016301(kinase activity);GO:0016740(transferase activity);GO:0005524(ATP binding);GO:0000166(nucleotide binding)	*	*	*	sp|Q9SXB8|Y1133_ARATH	sp|Q9SXB8|Y1133_ARATH G-type lectin S-receptor-like serine/threonine-protein kinase At1g11330 OS=Arabidopsis thaliana GN=At1g11330 PE=2 SV=3
GeneID:108345635	1				XP_017439761.1	PREDICTED: uncharacterized protein LOC108345635 [Vigna angularis]		*	GO:0016020(membrane);GO:0016021(integral component of membrane)	*	*	*	*	*	*
GeneID:108341638	1				XP_017434787.1	PREDICTED: mitogen-activated protein kinase kinase kinase A-like [Vigna angularis]		GO:0006468(protein phosphorylation);GO:0016310(phosphorylation)	GO:0016020(membrane);GO:0016021(integral component of membrane);GO:0005737(cytoplasm)	GO:0004672(protein kinase activity);GO:0004674(protein serine/threonine kinase activity);GO:0005524(ATP binding);GO:0000166(nucleotide binding);GO:0004702(signal transducer, downstream of receptor, with serine/threonine kinase activity);GO:0016301(kinase activity)	*	*	KOG0198(T)(MEKK and related serine/threonine protein kinases)	sp|Q54R82|MKKA_DICDI	sp|Q54R82|MKKA_DICDI Mitogen-activated protein kinase kinase kinase A OS=Dictyostelium discoideum GN=mkkA PE=1 SV=2
GeneID:108342548	1				XP_017435827.1	PREDICTED: 3-ketoacyl-CoA synthase 7 [Vigna angularis]		GO:0008152(metabolic process);GO:0006633(fatty acid biosynthetic process)	GO:0016021(integral component of membrane);GO:0016020(membrane)	GO:0003824(catalytic activity);GO:0016747(transferase activity, transferring acyl groups other than amino-acyl groups);GO:0016740(transferase activity);GO:0016746(transferase activity, transferring acyl groups)	K15397|KCS|http://www.genome.jp/dbget-bin/www_bget?ko:K15397	ko00062(Fatty acid elongation)	*	sp|Q9C992|KCS7_ARATH	sp|Q9C992|KCS7_ARATH 3-ketoacyl-CoA synthase 7 OS=Arabidopsis thaliana GN=KCS7 PE=2 SV=1
GeneID:108335761	1				XP_017427390.1	PREDICTED: leucine-rich repeat extensin-like protein 6 [Vigna angularis]		*	*	*	*	*	*	*	*
GeneID:108328721	1				*	*		*	*	*	*	*	*	*	*
GeneID:108328356	1				XP_017417704.1	PREDICTED: WD repeat-containing protein LWD2-like [Vigna angularis]		*	*	*	K11805|WDR68, HAN11|http://www.genome.jp/dbget-bin/www_bget?ko:K11805	*	KOG0290(S)(Conserved WD40 repeat-containing protein AN11)	sp|Q9LPV9|LWD1_ARATH	sp|Q9LPV9|LWD1_ARATH WD repeat-containing protein LWD1 OS=Arabidopsis thaliana GN=LWD1 PE=2 SV=1
GeneID:108325001	1				BAT96487.1	hypothetical protein VIGAN_08343700, partial [Vigna angularis var. angularis]		*	*	*	*	*	*	*	*
GeneID:108343417	1				XP_017437176.1	PREDICTED: uncharacterized protein At4g38062-like isoform X1 [Vigna angularis]		*	*	*	*	*	*	sp|P0CB23|Y4862_ARATH	sp|P0CB23|Y4862_ARATH Uncharacterized protein At4g38062 OS=Arabidopsis thaliana GN=At4g38062 PE=4 SV=1
GeneID:108342418	1				XP_017435682.1	PREDICTED: cationic peroxidase 2-like [Vigna angularis]		GO:0042744(hydrogen peroxide catabolic process);GO:0006979(response to oxidative stress);GO:0055114(oxidation-reduction process);GO:0009664(plant-type cell wall organization)	GO:0005576(extracellular region);GO:0009505(plant-type cell wall)	GO:0016491(oxidoreductase activity);GO:0004601(peroxidase activity);GO:0020037(heme binding);GO:0046872(metal ion binding)	K00430|E1.11.1.7|http://www.genome.jp/dbget-bin/www_bget?ko:K00430	ko00940(Phenylpropanoid biosynthesis)	*	sp|P22196|PER2_ARAHY	sp|P22196|PER2_ARAHY Cationic peroxidase 2 OS=Arachis hypogaea GN=PNC2 PE=2 SV=1
GeneID:108344801	1				XP_017438788.1	PREDICTED: 2-methylene-furan-3-one reductase-like [Vigna angularis]		GO:0055114(oxidation-reduction process)	*	GO:0016491(oxidoreductase activity);GO:0008270(zinc ion binding)	K18980|EO, FaQR|http://www.genome.jp/dbget-bin/www_bget?ko:K18980	*	KOG1198(CR)(Zinc-binding oxidoreductase)	sp|O23939|ENOX_FRAVE	sp|O23939|ENOX_FRAVE 2-methylene-furan-3-one reductase OS=Fragaria vesca GN=EO PE=2 SV=2
GeneID:108330989	1				XP_017421081.1	PREDICTED: transcription initiation factor TFIID subunit 15-like [Vigna angularis]		*	*	GO:0008270(zinc ion binding);GO:0046872(metal ion binding)	*	*	KOG1995(R)(Conserved Zn-finger protein)	sp|O13801|YE04_SCHPO	sp|O13801|YE04_SCHPO Uncharacterized RNA-binding protein C17H9.04c OS=Schizosaccharomyces pombe (strain 972 / ATCC 24843) GN=SPAC17H9.04c PE=1 SV=1
GeneID:108333593	1				XP_017424552.1	PREDICTED: uncharacterized protein LOC108333593 [Vigna angularis]		*	*	*	*	*	*	*	*
GeneID:108343900	1				XP_017437821.1	PREDICTED: uncharacterized protein LOC108343900 [Vigna angularis]		*	*	*	*	*	*	sp|Q9UXR9|DNAJ_METTE	sp|Q9UXR9|DNAJ_METTE Chaperone protein DnaJ OS=Methanosarcina thermophila GN=dnaJ PE=3 SV=1
GeneID:108338838	1				XP_017431368.1	PREDICTED: uncharacterized protein LOC108338838 isoform X1 [Vigna angularis]		GO:0008033(tRNA processing);GO:0009553(embryo sac development);GO:0090502(RNA phosphodiester bond hydrolysis, endonucleolytic);GO:0048868(pollen tube development)	GO:0005655(nucleolar ribonuclease P complex);GO:0005739(mitochondrion);GO:0005634(nucleus)	GO:0004540(ribonuclease activity);GO:0003824(catalytic activity);GO:0004526(ribonuclease P activity);GO:0003723(RNA binding)	K03539|RPP1, RPP30|http://www.genome.jp/dbget-bin/www_bget?ko:K03539	ko03013(RNA transport);ko03008(Ribosome biogenesis in eukaryotes)	KOG2363(J)(Protein subunit of nuclear ribonuclease P (RNase P))	sp|Q3SZ21|RPP30_BOVIN	sp|Q3SZ21|RPP30_BOVIN Ribonuclease P protein subunit p30 OS=Bos taurus GN=RPP30 PE=2 SV=1
GeneID:108333680	1				XP_017424647.1	PREDICTED: phytosulfokines 2-like isoform X1 [Vigna angularis]		GO:0008283(cell proliferation)	GO:0005576(extracellular region)	GO:0008083(growth factor activity)	*	*	*	sp|Q8LA14|PSK6_ARATH	sp|Q8LA14|PSK6_ARATH Putative phytosulfokines 6 OS=Arabidopsis thaliana GN=PSK6 PE=2 SV=2
GeneID:108319841	1				XP_017406617.1	PREDICTED: 7-deoxyloganetic acid glucosyltransferase-like [Vigna angularis]		GO:0008152(metabolic process);GO:0052696(flavonoid glucuronidation);GO:0009813(flavonoid biosynthetic process)	GO:0043231(intracellular membrane-bounded organelle)	GO:0016758(transferase activity, transferring hexosyl groups);GO:0016740(transferase activity);GO:0016757(transferase activity, transferring glycosyl groups);GO:0080044(quercetin 7-O-glucosyltransferase activity);GO:0080043(quercetin 3-O-glucosyltransferase activity)	*	*	*	sp|U3U992|UGT8_CATRO	sp|U3U992|UGT8_CATRO 7-deoxyloganetic acid glucosyltransferase OS=Catharanthus roseus GN=UGT709C2 PE=1 SV=1
GeneID:108326878	1				XP_017415960.1	PREDICTED: GDSL esterase/lipase At1g09390 [Vigna angularis]		*	*	GO:0016788(hydrolase activity, acting on ester bonds);GO:0016787(hydrolase activity)	*	*	*	sp|O80522|GDL2_ARATH	sp|O80522|GDL2_ARATH GDSL esterase/lipase At1g09390 OS=Arabidopsis thaliana GN=At1g09390 PE=2 SV=1
GeneID:108339599	1				P29024.1	RecName: Full=Acidic endochitinase; Flags: Precursor		GO:0008152(metabolic process);GO:0005975(carbohydrate metabolic process);GO:0006032(chitin catabolic process);GO:0000272(polysaccharide catabolic process)	GO:0005576(extracellular region);GO:0005615(extracellular space)	GO:0004553(hydrolase activity, hydrolyzing O-glycosyl compounds);GO:0016798(hydrolase activity, acting on glycosyl bonds);GO:0016787(hydrolase activity);GO:0004568(chitinase activity);GO:0008061(chitin binding)	K01183|E3.2.1.14|http://www.genome.jp/dbget-bin/www_bget?ko:K01183	ko00520(Amino sugar and nucleotide sugar metabolism)	KOG4701(M)(Chitinase)	sp|P29024|CHIA_PHAAN	sp|P29024|CHIA_PHAAN Acidic endochitinase OS=Phaseolus angularis PE=2 SV=1
GeneID:108333002	1				BAT92699.1	hypothetical protein VIGAN_07150500 [Vigna angularis var. angularis]		GO:0006541(glutamine metabolic process)	GO:0005576(extracellular region);GO:0005618(cell wall);GO:0005615(extracellular space)	GO:0003824(catalytic activity);GO:0008242(omega peptidase activity);GO:0016787(hydrolase activity);GO:0034722(gamma-glutamyl-peptidase activity)	K01307|GGH|http://www.genome.jp/dbget-bin/www_bget?ko:K01307	ko00790(Folate biosynthesis)	*	sp|P93164|GGH_SOYBN	sp|P93164|GGH_SOYBN Gamma-glutamyl hydrolase OS=Glycine max PE=2 SV=1
GeneID:108340790	1				XP_017433859.1	PREDICTED: protein ELC-like [Vigna angularis]		GO:0015031(protein transport);GO:0006464(cellular protein modification process)	*	*	K12183|TSG101, STP22, VPS23|http://www.genome.jp/dbget-bin/www_bget?ko:K12183	ko04144(Endocytosis)	KOG2391(OU)(Vacuolar sorting protein/ubiquitin receptor VPS23)	sp|Q9LHG8|ELC_ARATH	sp|Q9LHG8|ELC_ARATH Protein ELC OS=Arabidopsis thaliana GN=ELC PE=1 SV=1
GeneID:108342028	1				XP_017435219.1	PREDICTED: ferredoxin, leaf L-A-like [Vigna angularis]		GO:0022900(electron transport chain)	*	GO:0051537(2 iron, 2 sulfur cluster binding);GO:0046872(metal ion binding);GO:0051536(iron-sulfur cluster binding);GO:0009055(electron carrier activity)	K02639|petF|http://www.genome.jp/dbget-bin/www_bget?ko:K02639	ko00195(Photosynthesis)	*	sp|P09911|FER1_PEA	sp|P09911|FER1_PEA Ferredoxin-1, chloroplastic OS=Pisum sativum GN=PETF PE=1 SV=2
GeneID:108344921	1				XP_017438950.1	PREDICTED: uncharacterized protein LOC108344921 [Vigna angularis]		*	GO:0016020(membrane);GO:0016021(integral component of membrane)	*	*	*	*	*	*
GeneID:108327936	1				XP_017417163.1	PREDICTED: allene oxide cyclase 4, chloroplastic-like [Vigna angularis]		*	GO:0009507(chloroplast)	GO:0016853(isomerase activity);GO:0046423(allene-oxide cyclase activity)	K10525|AOC|http://www.genome.jp/dbget-bin/www_bget?ko:K10525	ko00592(alpha-Linolenic acid metabolism)	*	sp|A2XID3|AOC_ORYSI	sp|A2XID3|AOC_ORYSI Allene oxide cyclase, chloroplastic OS=Oryza sativa subsp. indica GN=AOC PE=2 SV=1
GeneID:108340738	1				XP_017433775.1	PREDICTED: phospholipase A1-IIdelta [Vigna angularis]		GO:0006629(lipid metabolic process);GO:0009650(UV protection)	GO:0005737(cytoplasm);GO:0009507(chloroplast)	GO:0016787(hydrolase activity);GO:0008970(phosphatidylcholine 1-acylhydrolase activity)	*	*	*	sp|Q9SJI7|PLA20_ARATH	sp|Q9SJI7|PLA20_ARATH Phospholipase A1-IIdelta OS=Arabidopsis thaliana GN=At2g42690 PE=1 SV=1
GeneID:108337737	1				XP_014504141.1	PREDICTED: LOB domain-containing protein 13 [Vigna radiata var. radiata]		*	*	*	*	*	*	sp|Q8L5T5|LBD15_ARATH	sp|Q8L5T5|LBD15_ARATH LOB domain-containing protein 15 OS=Arabidopsis thaliana GN=LBD15 PE=2 SV=2
GeneID:108344942	1				XP_017438968.1	PREDICTED: protein C2-DOMAIN ABA-RELATED 4 [Vigna angularis]		*	*	*	*	*	*	sp|Q9LVH4|CAR4_ARATH	sp|Q9LVH4|CAR4_ARATH Protein C2-DOMAIN ABA-RELATED 4 OS=Arabidopsis thaliana GN=CAR4 PE=1 SV=1
GeneID:108347044	1				XP_017441640.1	PREDICTED: spindle and kinetochore-associated protein 1 homolog [Vigna angularis]		GO:0007059(chromosome segregation);GO:0051301(cell division)	*	GO:0008017(microtubule binding)	*	*	*	sp|Q9LZZ7|SKA1_ARATH	sp|Q9LZZ7|SKA1_ARATH Spindle and kinetochore-associated protein 1 homolog OS=Arabidopsis thaliana GN=At3g60660 PE=2 SV=1
GeneID:108338229	1				XP_017430477.1	PREDICTED: uncharacterized protein LOC108338229 [Vigna angularis]		GO:0006351(transcription, DNA-templated);GO:0006368(transcription elongation from RNA polymerase II promoter);GO:0006414(translational elongation)	GO:0005634(nucleus);GO:0070449(elongin complex)	GO:0003677(DNA binding);GO:0003746(translation elongation factor activity)	*	*	*	*	*
GeneID:108324880	1				KHN21782.1	hypothetical protein glysoja_027666 [Glycine soja]		*	*	*	*	*	*	*	*
GeneID:108334286	1				XP_017425537.1	PREDICTED: U-box domain-containing protein 18-like [Vigna angularis]		GO:0016567(protein ubiquitination)	GO:0005737(cytoplasm);GO:0005634(nucleus)	GO:0004842(ubiquitin-protein transferase activity)	*	*	*	sp|Q9XIJ5|PUB18_ARATH	sp|Q9XIJ5|PUB18_ARATH U-box domain-containing protein 18 OS=Arabidopsis thaliana GN=PUB18 PE=2 SV=1
GeneID:108323132	1				XP_017410984.1	PREDICTED: methylsterol monooxygenase 2-2 isoform X2 [Vigna angularis]		GO:0055114(oxidation-reduction process);GO:0006633(fatty acid biosynthetic process)	GO:0016021(integral component of membrane);GO:0016020(membrane)	GO:0005506(iron ion binding);GO:0016491(oxidoreductase activity);GO:0000254(C-4 methylsterol oxidase activity)	K14424|SMO2|http://www.genome.jp/dbget-bin/www_bget?ko:K14424	ko00100(Steroid biosynthesis)	KOG0873(I)(C-4 sterol methyl oxidase)	sp|Q8VWZ8|SMO22_ARATH	sp|Q8VWZ8|SMO22_ARATH Methylsterol monooxygenase 2-2 OS=Arabidopsis thaliana GN=SMO2-2 PE=2 SV=1
GeneID:108326144	1				BAT93731.1	hypothetical protein VIGAN_08025900 [Vigna angularis var. angularis]		*	*	*	*	*	*	*	*
GeneID:108342812	1				XP_017436113.1	PREDICTED: clathrin heavy chain 2-like isoform X1 [Vigna angularis]		GO:0006886(intracellular protein transport);GO:0016192(vesicle-mediated transport)	GO:0030130(clathrin coat of trans-Golgi network vesicle);GO:0016020(membrane);GO:0005905(clathrin-coated pit);GO:0030132(clathrin coat of coated pit);GO:0031410(cytoplasmic vesicle);GO:0030659(cytoplasmic vesicle membrane)	GO:0005198(structural molecule activity)	K04646|CLTC|http://www.genome.jp/dbget-bin/www_bget?ko:K04646	ko04144(Endocytosis)	KOG0985(U)(Vesicle coat protein clathrin, heavy chain)	sp|Q2QYW2|CLH2_ORYSJ	sp|Q2QYW2|CLH2_ORYSJ Clathrin heavy chain 2 OS=Oryza sativa subsp. japonica GN=Os12g0104800 PE=3 SV=1
GeneID:108340963	1				XP_017434040.1	PREDICTED: uncharacterized protein LOC108340963 [Vigna angularis]		*	*	*	*	*	*	*	*
GeneID:108335229	1				XP_017426686.1	PREDICTED: uncharacterized protein LOC108335229 isoform X1 [Vigna angularis]		GO:0030001(metal ion transport);GO:0046916(cellular transition metal ion homeostasis)	GO:0005737(cytoplasm)	GO:0046872(metal ion binding);GO:0046914(transition metal ion binding)	*	*	*	*	*
GeneID:108340840	1				XP_017433931.1	PREDICTED: aspartyl protease AED3 [Vigna angularis]		GO:0006508(proteolysis)	*	GO:0004190(aspartic-type endopeptidase activity)	*	*	*	sp|O04496|AED3_ARATH	sp|O04496|AED3_ARATH Aspartyl protease AED3 OS=Arabidopsis thaliana GN=AED3 PE=1 SV=1
GeneID:108318753	1				XP_017411861.1	PREDICTED: myb family transcription factor EFM-like [Vigna angularis]		GO:0006351(transcription, DNA-templated);GO:0006355(regulation of transcription, DNA-templated)	GO:0005634(nucleus)	GO:0003677(DNA binding)	*	*	*	sp|Q9ZQ85|EFM_ARATH	sp|Q9ZQ85|EFM_ARATH Myb family transcription factor EFM OS=Arabidopsis thaliana GN=EFM PE=1 SV=2
GeneID:108321782	1				XP_017409124.1	PREDICTED: probable beta-1,4-xylosyltransferase IRX9H isoform X1 [Vigna angularis]		GO:0010417(glucuronoxylan biosynthetic process);GO:0009834(plant-type secondary cell wall biogenesis)	GO:0016020(membrane);GO:0016021(integral component of membrane)	GO:0015018(galactosylgalactosylxylosylprotein 3-beta-glucuronosyltransferase activity);GO:0042285(xylosyltransferase activity)	*	*	*	sp|Q9SXC4|IRX9H_ARATH	sp|Q9SXC4|IRX9H_ARATH Probable beta-1,4-xylosyltransferase IRX9H OS=Arabidopsis thaliana GN=IRX9H PE=2 SV=2
GeneID:108346989	1				XP_017441559.1	PREDICTED: uncharacterized protein LOC108346989 [Vigna angularis]		*	*	GO:0008270(zinc ion binding);GO:0046872(metal ion binding)	K11985|TRAIP, TRIP|http://www.genome.jp/dbget-bin/www_bget?ko:K11985	*	*	*	*
GeneID:108332150	1				XP_017422802.1	PREDICTED: protein SMAX1-LIKE 4-like [Vigna angularis]		GO:0019538(protein metabolic process)	*	*	*	*	*	sp|Q9SZR3|SMXL4_ARATH	sp|Q9SZR3|SMXL4_ARATH Protein SMAX1-LIKE 4 OS=Arabidopsis thaliana GN=SMXL4 PE=1 SV=1
GeneID:108329281	1				KOM37457.1	hypothetical protein LR48_Vigan03g083900 [Vigna angularis]		GO:0055114(oxidation-reduction process);GO:0006879(cellular iron ion homeostasis);GO:0006826(iron ion transport)	GO:0009536(plastid);GO:0009507(chloroplast)	GO:0008199(ferric iron binding);GO:0016491(oxidoreductase activity);GO:0046872(metal ion binding);GO:0004322(ferroxidase activity)	K00522|FTH1|http://www.genome.jp/dbget-bin/www_bget?ko:K00522	*	KOG2332(P)(Ferritin)	sp|P25699|FRI_PHAVU	sp|P25699|FRI_PHAVU Ferritin, chloroplastic OS=Phaseolus vulgaris GN=PFE PE=2 SV=1
GeneID:108327746	1				XP_017416928.1	PREDICTED: pectin acetylesterase 6 isoform X1 [Vigna angularis]		*	*	GO:0016787(hydrolase activity)	K19882|NOTUM|http://www.genome.jp/dbget-bin/www_bget?ko:K19882	*	*	sp|Q84JS1|PAE6_ARATH	sp|Q84JS1|PAE6_ARATH Pectin acetylesterase 6 OS=Arabidopsis thaliana GN=PAE6 PE=2 SV=1
GeneID:108342107	1				XP_017435299.1	PREDICTED: uncharacterized protein LOC108342107 [Vigna angularis]		*	*	*	*	*	*	*	*
GeneID:108345659	1				XP_017439803.1	PREDICTED: cycloartenol synthase [Vigna angularis]		*	*	GO:0016853(isomerase activity);GO:0016866(intramolecular transferase activity)	K01853|E5.4.99.8|http://www.genome.jp/dbget-bin/www_bget?ko:K01853	ko00100(Steroid biosynthesis)	KOG0497(I)(Oxidosqualene-lanosterol cyclase and related proteins)	sp|Q9SXV6|CAS1_GLYGL	sp|Q9SXV6|CAS1_GLYGL Cycloartenol synthase OS=Glycyrrhiza glabra GN=GgCAS1 PE=1 SV=1
GeneID:108337755	1				XP_017429827.1	PREDICTED: trans-resveratrol di-O-methyltransferase-like [Vigna angularis]		GO:0032259(methylation)	*	GO:0008171(O-methyltransferase activity);GO:0046983(protein dimerization activity);GO:0016740(transferase activity);GO:0008168(methyltransferase activity)	*	*	*	sp|B0ZB57|OMT3_HUMLU	sp|B0ZB57|OMT3_HUMLU Probable O-methyltransferase 3 OS=Humulus lupulus GN=OMT3 PE=2 SV=1
NC_030640.1.709	1				XP_017421611.1	PREDICTED: uncharacterized protein LOC108331444 isoform X1 [Vigna angularis]		*	*	*	K19513|CLEC16A|http://www.genome.jp/dbget-bin/www_bget?ko:K19513	*	*	sp|Q54GS1|CL16A_DICDI	sp|Q54GS1|CL16A_DICDI Protein CLEC16A homolog OS=Dictyostelium discoideum GN=DDB_G0289943 PE=3 SV=1
GeneID:108319603	1				XP_017406281.1	PREDICTED: phosphopantothenoylcysteine decarboxylase subunit VHS3-like [Vigna angularis]		*	GO:0016020(membrane);GO:0016021(integral component of membrane)	*	*	*	*	*	*
GeneID:108344885	1				XP_017438907.1	PREDICTED: gibberellin 20 oxidase 1-like [Vigna angularis]		GO:0055114(oxidation-reduction process);GO:0009908(flower development);GO:0009416(response to light stimulus);GO:0009740(gibberellic acid mediated signaling pathway);GO:0009686(gibberellin biosynthetic process);GO:0009826(unidimensional cell growth)	*	GO:0005506(iron ion binding);GO:0016491(oxidoreductase activity);GO:0046872(metal ion binding);GO:0045544(gibberellin 20-oxidase activity)	K05282|E1.14.11.12|http://www.genome.jp/dbget-bin/www_bget?ko:K05282	ko00904(Diterpenoid biosynthesis)	*	sp|Q39110|GAOX1_ARATH	sp|Q39110|GAOX1_ARATH Gibberellin 20 oxidase 1 OS=Arabidopsis thaliana GN=GA20OX1 PE=2 SV=2
GeneID:108321765	1				KJB81635.1	hypothetical protein B456_013G154100 [Gossypium raimondii]		*	GO:0000786(nucleosome);GO:0005694(chromosome);GO:0005634(nucleus)	GO:0003677(DNA binding);GO:0046982(protein heterodimerization activity)	K11253|H3|http://www.genome.jp/dbget-bin/www_bget?ko:K11253	*	KOG1745(B)(Histones H3 and H4)	sp|P68428|H32_WHEAT	sp|P68428|H32_WHEAT Histone H3.2 OS=Triticum aestivum PE=1 SV=2
GeneID:108336550	1				XP_017428515.1	PREDICTED: uncharacterized protein LOC108336550 [Vigna angularis]		*	GO:0016020(membrane);GO:0016021(integral component of membrane)	*	*	*	*	*	*
NC_030643.1.394	1				BAT81752.1	hypothetical protein VIGAN_03160200 [Vigna angularis var. angularis]		*	*	*	*	*	*	*	*
GeneID:108346917	1				XP_017441471.1	PREDICTED: protein TIFY 10A-like [Vigna angularis]		GO:0031347(regulation of defense response);GO:0009611(response to wounding);GO:2000022(regulation of jasmonic acid mediated signaling pathway);GO:1903507(negative regulation of nucleic acid-templated transcription)	GO:0005634(nucleus)	GO:0003714(transcription corepressor activity)	K13464|JAZ|http://www.genome.jp/dbget-bin/www_bget?ko:K13464	ko04075(Plant hormone signal transduction)	*	sp|Q9LMA8|TI10A_ARATH;sp|A2YNP2|TI10B_ORYSI;sp|Q9C9E3|TI11B_ARATH;sp|Q8H395|TI10B_ORYSJ	sp|Q9LMA8|TI10A_ARATH Protein TIFY 10A OS=Arabidopsis thaliana GN=TIFY10A PE=1 SV=1;sp|A2YNP2|TI10B_ORYSI Protein TIFY 10b OS=Oryza sativa subsp. indica GN=TIFY10B PE=3 SV=1;sp|Q9C9E3|TI11B_ARATH Protein TIFY 11B OS=Arabidopsis thaliana GN=TIFY11B PE=1 SV=1;sp|Q8H395|TI10B_ORYSJ Protein TIFY 10b OS=Oryza sativa subsp. japonica GN=TIFY10B PE=1 SV=1
GeneID:108332129	1				XP_017422755.1	PREDICTED: probable xyloglucan glycosyltransferase 5 [Vigna angularis]		*	GO:0016021(integral component of membrane);GO:0016020(membrane)	*	*	*	*	sp|Q9SB75|CSLC5_ARATH	sp|Q9SB75|CSLC5_ARATH Probable xyloglucan glycosyltransferase 5 OS=Arabidopsis thaliana GN=CSLC5 PE=1 SV=1
GeneID:108341971	1				XP_017435160.1	PREDICTED: proliferating cell nuclear antigen [Vigna angularis]		GO:0006260(DNA replication);GO:0006275(regulation of DNA replication);GO:0019985(translesion synthesis);GO:0006272(leading strand elongation);GO:0006298(mismatch repair)	GO:0005634(nucleus);GO:0043626(PCNA complex)	GO:0003677(DNA binding);GO:0030337(DNA polymerase processivity factor activity)	K04802|PCNA|http://www.genome.jp/dbget-bin/www_bget?ko:K04802	ko03410(Base excision repair);ko03030(DNA replication);ko03430(Mismatch repair);ko03420(Nucleotide excision repair)	KOG1636(L)(DNA polymerase delta processivity factor (proliferating cell nuclear antigen))	sp|O82134|PCNA_PEA	sp|O82134|PCNA_PEA Proliferating cell nuclear antigen OS=Pisum sativum GN=PCNA PE=2 SV=1
GeneID:108333128	1				XP_017423960.1	PREDICTED: WD-40 repeat-containing protein MSI4-like [Vigna angularis]		*	*	GO:0016740(transferase activity);GO:0004402(histone acetyltransferase activity);GO:0016746(transferase activity, transferring acyl groups)	K10752|RBBP4, HAT2, CAF1, MIS16|http://www.genome.jp/dbget-bin/www_bget?ko:K10752	*	KOG0264(B)(Nucleosome remodeling factor, subunit CAF1/NURF55/MSI1)	sp|O22607|MSI4_ARATH	sp|O22607|MSI4_ARATH WD-40 repeat-containing protein MSI4 OS=Arabidopsis thaliana GN=MSI4 PE=1 SV=3
GeneID:108338948	1				XP_017431522.1	PREDICTED: protochlorophyllide reductase, chloroplastic-like [Vigna angularis]		GO:0055114(oxidation-reduction process)	*	GO:0016630(protochlorophyllide reductase activity)	K00218|E1.3.1.33, por|http://www.genome.jp/dbget-bin/www_bget?ko:K00218	ko00860(Porphyrin and chlorophyll metabolism)	KOG1208(Q)(Dehydrogenases with different specificities (related to short-chain alcohol dehydrogenases))	sp|Q41249|PORA_CUCSA	sp|Q41249|PORA_CUCSA Protochlorophyllide reductase, chloroplastic OS=Cucumis sativus GN=PORA PE=2 SV=1
GeneID:108338475	1				XP_017430866.1	PREDICTED: GDP-L-galactose phosphorylase 1 [Vigna angularis]		GO:0006006(glucose metabolic process)	GO:0005737(cytoplasm)	GO:0080048(GDP-D-glucose phosphorylase activity)	K14190|VTC2_5|http://www.genome.jp/dbget-bin/www_bget?ko:K14190	ko00053(Ascorbate and aldarate metabolism)	KOG2720(R)(Predicted hydrolase (HIT family))	sp|Q8RWE8|GGAP1_ARATH	sp|Q8RWE8|GGAP1_ARATH GDP-L-galactose phosphorylase 1 OS=Arabidopsis thaliana GN=VTC2 PE=1 SV=1
GeneID:108341753	1				XP_017434888.1	PREDICTED: beta-amyrin synthase-like [Vigna angularis]		*	*	GO:0016853(isomerase activity);GO:0016866(intramolecular transferase activity)	K15813|LUP4|http://www.genome.jp/dbget-bin/www_bget?ko:K15813	ko00909(Sesquiterpenoid and triterpenoid biosynthesis)	KOG0497(I)(Oxidosqualene-lanosterol cyclase and related proteins)	sp|Q9MB42|BAMS_GLYGL	sp|Q9MB42|BAMS_GLYGL Beta-amyrin synthase OS=Glycyrrhiza glabra GN=GgbAS1 PE=1 SV=1
GeneID:108326896	1				XP_017415983.1	PREDICTED: probable polygalacturonase isoform X1 [Vigna angularis]		GO:0008152(metabolic process);GO:0005975(carbohydrate metabolic process);GO:0071555(cell wall organization)	GO:0005576(extracellular region)	GO:0004650(polygalacturonase activity);GO:0016798(hydrolase activity, acting on glycosyl bonds);GO:0016787(hydrolase activity)	*	*	*	sp|A7PZL3|PGLR_VITVI	sp|A7PZL3|PGLR_VITVI Probable polygalacturonase OS=Vitis vinifera GN=GSVIVT00026920001 PE=1 SV=1
GeneID:108338813	1				XP_017431333.1	PREDICTED: probable 2-carboxy-D-arabinitol-1-phosphatase [Vigna angularis]		GO:0008152(metabolic process)	GO:0005829(cytosol);GO:0009507(chloroplast)	GO:0003824(catalytic activity);GO:0016791(phosphatase activity)	K15634|gpmB|http://www.genome.jp/dbget-bin/www_bget?ko:K15634	ko00260(Glycine, serine and threonine metabolism);ko00010(Glycolysis / Gluconeogenesis);ko01230(Biosynthesis of amino acids);ko01200(Carbon metabolism)	KOG0235(G)(Phosphoglycerate mutase)	sp|Q9FNJ9|CA1P_ARATH	sp|Q9FNJ9|CA1P_ARATH Probable 2-carboxy-D-arabinitol-1-phosphatase OS=Arabidopsis thaliana GN=At5g22620 PE=1 SV=1
GeneID:108346369	1				XP_017440938.1	PREDICTED: probable pectinesterase/pectinesterase inhibitor 36 [Vigna angularis]		GO:0045490(pectin catabolic process);GO:0042545(cell wall modification)	GO:0005618(cell wall);GO:0071944(cell periphery)	GO:0030599(pectinesterase activity);GO:0004857(enzyme inhibitor activity);GO:0016787(hydrolase activity);GO:0045330(aspartyl esterase activity);GO:0046910(pectinesterase inhibitor activity)	K01051|E3.1.1.11|http://www.genome.jp/dbget-bin/www_bget?ko:K01051	ko00040(Pentose and glucuronate interconversions)	*	sp|Q84R10|PME36_ARATH	sp|Q84R10|PME36_ARATH Probable pectinesterase/pectinesterase inhibitor 36 OS=Arabidopsis thaliana GN=PME36 PE=2 SV=2
GeneID:108337220	1				XP_017429182.1	PREDICTED: protein DA1-related 2 isoform X1 [Vigna angularis]		*	*	GO:0008270(zinc ion binding);GO:0046872(metal ion binding)	*	*	KOG1703(TZ)(Adaptor protein Enigma and related PDZ-LIM proteins)	sp|Q0WSN2|DAR2_ARATH	sp|Q0WSN2|DAR2_ARATH Protein DA1-related 2 OS=Arabidopsis thaliana GN=DAR2 PE=2 SV=1
GeneID:108346888	1				XP_017441438.1	PREDICTED: glycerol-3-phosphate 2-O-acyltransferase 6-like [Vigna angularis]		GO:0008152(metabolic process);GO:0010143(cutin biosynthetic process);GO:0016311(dephosphorylation)	GO:0016021(integral component of membrane);GO:0016020(membrane)	GO:0016746(transferase activity, transferring acyl groups);GO:0090447(glycerol-3-phosphate 2-O-acyltransferase activity);GO:0016791(phosphatase activity);GO:0016740(transferase activity)	K13508|GPAT|http://www.genome.jp/dbget-bin/www_bget?ko:K13508	ko00561(Glycerolipid metabolism);ko00564(Glycerophospholipid metabolism)	*	sp|O80437|GPAT6_ARATH	sp|O80437|GPAT6_ARATH Glycerol-3-phosphate 2-O-acyltransferase 6 OS=Arabidopsis thaliana GN=GPAT6 PE=1 SV=1
GeneID:108339770	1				XP_017432462.1	PREDICTED: G-type lectin S-receptor-like serine/threonine-protein kinase At4g27290 [Vigna angularis]		GO:0016310(phosphorylation);GO:0006468(protein phosphorylation);GO:0048544(recognition of pollen);GO:0006952(defense response)	GO:0016020(membrane);GO:0016021(integral component of membrane);GO:0005886(plasma membrane);GO:0009506(plasmodesma)	GO:0004672(protein kinase activity);GO:0004674(protein serine/threonine kinase activity);GO:0016301(kinase activity);GO:0016740(transferase activity);GO:0005524(ATP binding);GO:0000166(nucleotide binding)	*	*	*	sp|O81905|SD18_ARATH;sp|O81832|Y4729_ARATH	sp|O81905|SD18_ARATH Receptor-like serine/threonine-protein kinase SD1-8 OS=Arabidopsis thaliana GN=SD18 PE=1 SV=1;sp|O81832|Y4729_ARATH G-type lectin S-receptor-like serine/threonine-protein kinase At4g27290 OS=Arabidopsis thaliana GN=At4g27290 PE=3 SV=4
GeneID:108340258	1				XP_017432996.1	PREDICTED: purple acid phosphatase-like [Vigna angularis]		*	GO:0016021(integral component of membrane);GO:0016020(membrane)	GO:0046872(metal ion binding);GO:0016787(hydrolase activity);GO:0003993(acid phosphatase activity)	*	*	*	sp|Q09131|PPAF_SOYBN	sp|Q09131|PPAF_SOYBN Purple acid phosphatase OS=Glycine max GN=PAP PE=1 SV=2
GeneID:108342806	1				XP_014501425.1	PREDICTED: rac-like GTP-binding protein RAC1 [Vigna radiata var. radiata]		GO:0007264(small GTPase mediated signal transduction);GO:0015031(protein transport);GO:0042147(retrograde transport, endosome to Golgi)	GO:0030904(retromer complex)	GO:0005525(GTP binding);GO:0008565(protein transporter activity);GO:0004767(sphingomyelin phosphodiesterase activity);GO:0016787(hydrolase activity)	K04392|RAC1|http://www.genome.jp/dbget-bin/www_bget?ko:K04392	ko04145(Phagosome)	KOG0393(R)(Ras-related small GTPase, Rho type)	sp|O04369|RAC1_LOTJA;sp|Q38919|RAC4_ARATH	sp|O04369|RAC1_LOTJA Rac-like GTP-binding protein RAC1 OS=Lotus japonicus GN=RAC1 PE=2 SV=1;sp|Q38919|RAC4_ARATH Rac-like GTP-binding protein ARAC4 OS=Arabidopsis thaliana GN=ARAC4 PE=1 SV=1
GeneID:108322324	1				XP_007138955.1	hypothetical protein PHAVU_009G252400g, partial [Phaseolus vulgaris]		GO:0009607(response to biotic stimulus);GO:0006952(defense response);GO:0009738(abscisic acid-activated signaling pathway);GO:0080163(regulation of protein serine/threonine phosphatase activity)	GO:0005737(cytoplasm);GO:0005634(nucleus)	GO:0004872(receptor activity);GO:0004864(protein phosphatase inhibitor activity);GO:0010427(abscisic acid binding)	*	*	*	sp|O50001|PRU1_PRUAR	sp|O50001|PRU1_PRUAR Major allergen Pru ar 1 OS=Prunus armeniaca PE=1 SV=1
GeneID:108338110	1				XP_017430308.1	PREDICTED: UDP-glycosyltransferase 92A1-like [Vigna angularis]		GO:0008152(metabolic process);GO:0052696(flavonoid glucuronidation);GO:0009813(flavonoid biosynthetic process)	GO:0043231(intracellular membrane-bounded organelle)	GO:0016740(transferase activity);GO:0016757(transferase activity, transferring glycosyl groups);GO:0016758(transferase activity, transferring hexosyl groups);GO:0008194(UDP-glycosyltransferase activity)	*	*	*	sp|Q9LXV0|U92A1_ARATH	sp|Q9LXV0|U92A1_ARATH UDP-glycosyltransferase 92A1 OS=Arabidopsis thaliana GN=UGT92A1 PE=2 SV=1
GeneID:108347654	1				XP_017442528.1	PREDICTED: mitogen-activated protein kinase kinase kinase YODA [Vigna angularis]		GO:0006468(protein phosphorylation);GO:0010098(suspensor development);GO:0010229(inflorescence development);GO:0010103(stomatal complex morphogenesis)	GO:0005737(cytoplasm)	GO:0004672(protein kinase activity);GO:0005524(ATP binding);GO:0000166(nucleotide binding);GO:0004702(signal transducer, downstream of receptor, with serine/threonine kinase activity)	*	*	KOG0198(T)(MEKK and related serine/threonine protein kinases)	sp|Q9CAD5|YODA_ARATH	sp|Q9CAD5|YODA_ARATH Mitogen-activated protein kinase kinase kinase YODA OS=Arabidopsis thaliana GN=YDA PE=1 SV=1
GeneID:108346119	1				XP_017440593.1	PREDICTED: F-box protein SKIP14-like isoform X1 [Vigna angularis]		*	*	*	*	*	*	sp|Q9LU91|SKI14_ARATH	sp|Q9LU91|SKI14_ARATH F-box protein SKIP14 OS=Arabidopsis thaliana GN=SKIP14 PE=1 SV=1
GeneID:108334383	1				XP_017425689.1	PREDICTED: uncharacterized protein LOC108334383 [Vigna angularis]		*	*	*	*	*	*	sp|P48769|DCK_RAT	sp|P48769|DCK_RAT Deoxycytidine kinase OS=Rattus norvegicus GN=Dck PE=1 SV=1
GeneID:108328843	1				XP_017418218.1	PREDICTED: esterase OVCA2-like [Vigna angularis]		*	*	GO:0016787(hydrolase activity)	*	*	KOG2551(E)(Phospholipase/carboxyhydrolase)	sp|Q3SZ07|OVCA2_BOVIN	sp|Q3SZ07|OVCA2_BOVIN Esterase OVCA2 OS=Bos taurus GN=OVCA2 PE=2 SV=1
GeneID:108345134	1				BAU01607.1	hypothetical protein VIGAN_11087500, partial [Vigna angularis var. angularis]		*	*	*	*	*	*	*	*
GeneID:108342209	1				XP_017435423.1	PREDICTED: uncharacterized protein LOC108342209 [Vigna angularis]		GO:0006468(protein phosphorylation);GO:0016310(phosphorylation)	*	GO:0004672(protein kinase activity);GO:0005524(ATP binding);GO:0016301(kinase activity)	*	*	KOG0192(T)(Tyrosine kinase specific for activated (GTP-bound) p21cdc42Hs)	sp|O22558|STY8_ARATH	sp|O22558|STY8_ARATH Serine/threonine-protein kinase STY8 OS=Arabidopsis thaliana GN=STY8 PE=1 SV=2
GeneID:108331688	1				XP_017422046.1	PREDICTED: kinesin-like protein KIN-7D, mitochondrial [Vigna angularis]		GO:0007018(microtubule-based movement)	GO:0005871(kinesin complex)	GO:0008017(microtubule binding);GO:0008270(zinc ion binding);GO:0005524(ATP binding);GO:0000166(nucleotide binding);GO:0003777(microtubule motor activity);GO:0016887(ATPase activity)	K11498|CENPE|http://www.genome.jp/dbget-bin/www_bget?ko:K11498	*	KOG4280(Z)(Kinesin-like protein)	sp|Q8W5R5|KN7D_ARATH	sp|Q8W5R5|KN7D_ARATH Kinesin-like protein KIN-7D, mitochondrial OS=Arabidopsis thaliana GN=KIN7D PE=2 SV=1
GeneID:108347983	1				XP_017442958.1	PREDICTED: autophagy-related protein 9 [Vigna angularis]		GO:0034727(piecemeal microautophagy of nucleus);GO:0044805(late nucleophagy);GO:0000045(autophagosome assembly);GO:0000422(mitophagy);GO:0034497(protein localization to pre-autophagosomal structure)	GO:0016020(membrane);GO:0016021(integral component of membrane);GO:0000407(pre-autophagosomal structure);GO:0005776(autophagosome)	*	K17907|ATG9|http://www.genome.jp/dbget-bin/www_bget?ko:K17907	ko04136(Autophagy - other eukaryotes)	KOG2173(R)(Integral membrane protein)	sp|Q8RUS5|ATG9_ARATH	sp|Q8RUS5|ATG9_ARATH Autophagy-related protein 9 OS=Arabidopsis thaliana GN=ATG9 PE=2 SV=1
NC_030641.1.140	1				XP_017424288.1	PREDICTED: protein BPS1, chloroplastic-like [Vigna angularis]		*	*	*	*	*	*	*	*
GeneID:108333146	1				XP_017423982.1	PREDICTED: (+)-pulegone reductase-like [Vigna angularis]		GO:0055114(oxidation-reduction process)	*	GO:0008270(zinc ion binding);GO:0016491(oxidoreductase activity)	K07119|K07119|http://www.genome.jp/dbget-bin/www_bget?ko:K07119	*	KOG1196(R)(Predicted NAD-dependent oxidoreductase)	sp|Q6WAU0|PULR_MENPI	sp|Q6WAU0|PULR_MENPI (+)-pulegone reductase OS=Mentha piperita PE=1 SV=1
GeneID:108325855	1				KOM36544.1	hypothetical protein LR48_Vigan02g269400 [Vigna angularis]		GO:0009813(flavonoid biosynthetic process)	*	GO:0016872(intramolecular lyase activity);GO:0045430(chalcone isomerase activity);GO:0016853(isomerase activity)	K01859|E5.5.1.6|http://www.genome.jp/dbget-bin/www_bget?ko:K01859	ko00941(Flavonoid biosynthesis)	*	sp|A4F1Q8|CFI_CLITE	sp|A4F1Q8|CFI_CLITE Chalcone--flavonone isomerase OS=Clitoria ternatea GN=CHI PE=2 SV=1
GeneID:108338664	1				XP_017431174.1	PREDICTED: cellulose synthase-like protein E6 [Vigna angularis]		GO:0030244(cellulose biosynthetic process);GO:0071555(cell wall organization)	GO:0016020(membrane);GO:0016021(integral component of membrane)	GO:0016740(transferase activity);GO:0016757(transferase activity, transferring glycosyl groups);GO:0016760(cellulose synthase (UDP-forming) activity)	*	*	*	sp|Q651X6|CSLE6_ORYSJ	sp|Q651X6|CSLE6_ORYSJ Cellulose synthase-like protein E6 OS=Oryza sativa subsp. japonica GN=CSLE6 PE=2 SV=1
GeneID:108325023	1				XP_017413488.1	PREDICTED: piriformospora indica-insensitive protein 2-like [Vigna angularis]		*	*	*	*	*	*	sp|Q5PP26|PII2_ARATH	sp|Q5PP26|PII2_ARATH Piriformospora indica-insensitive protein 2 OS=Arabidopsis thaliana GN=PII-2 PE=2 SV=1
GeneID:108326616	1				XP_017415706.1	PREDICTED: ABC transporter G family member 2-like [Vigna angularis]		*	GO:0016020(membrane);GO:0016021(integral component of membrane);GO:0005886(plasma membrane)	GO:0005524(ATP binding);GO:0000166(nucleotide binding);GO:0016887(ATPase activity);GO:0042626(ATPase activity, coupled to transmembrane movement of substances)	*	*	KOG0061(Q)(Transporter, ABC superfamily (Breast cancer resistance protein))	sp|Q8RXN0|AB11G_ARATH	sp|Q8RXN0|AB11G_ARATH ABC transporter G family member 11 OS=Arabidopsis thaliana GN=ABCG11 PE=1 SV=1
GeneID:108322049	1				XP_017409488.1	PREDICTED: protein DETOXIFICATION 14-like [Vigna angularis]		GO:0006855(drug transmembrane transport);GO:0055085(transmembrane transport)	GO:0016020(membrane);GO:0016021(integral component of membrane)	GO:0015297(antiporter activity);GO:0015238(drug transmembrane transporter activity)	K03327|TC.MATE, SLC47A, norM, mdtK, dinF|http://www.genome.jp/dbget-bin/www_bget?ko:K03327	*	*	sp|Q9C994|DTX14_ARATH	sp|Q9C994|DTX14_ARATH Protein DETOXIFICATION 14 OS=Arabidopsis thaliana GN=DTX14 PE=3 SV=1
GeneID:108328485	1				*	*		*	*	*	*	*	*	*	*
GeneID:108336681	1				BAT73197.1	hypothetical protein VIGAN_01066400 [Vigna angularis var. angularis]		GO:0006952(defense response)	*	*	*	*	*	sp|P84920|DEF2_VIGUN	sp|P84920|DEF2_VIGUN Defensin-like protein 2 OS=Vigna unguiculata PE=1 SV=1
GeneID:108329985	1				BAT79369.1	hypothetical protein VIGAN_02224500 [Vigna angularis var. angularis]		GO:0006810(transport);GO:0008643(carbohydrate transport)	GO:0005886(plasma membrane);GO:0016020(membrane);GO:0016021(integral component of membrane)	GO:0051119(sugar transmembrane transporter activity)	K15382|SLC50A, SWEET|http://www.genome.jp/dbget-bin/www_bget?ko:K15382	*	*	sp|Q9LUE3|SWT10_ARATH	sp|Q9LUE3|SWT10_ARATH Bidirectional sugar transporter SWEET10 OS=Arabidopsis thaliana GN=SWEET10 PE=1 SV=1
GeneID:108321810	1				XP_017409162.1	PREDICTED: probable serine/threonine-protein kinase At1g54610 [Vigna angularis]		GO:0006468(protein phosphorylation)	*	GO:0004672(protein kinase activity);GO:0004674(protein serine/threonine kinase activity);GO:0005524(ATP binding);GO:0000166(nucleotide binding)	K08819|CDK12_13|http://www.genome.jp/dbget-bin/www_bget?ko:K08819	*	KOG0600(D)(Cdc2-related protein kinase)	sp|Q9ZVM9|Y1461_ARATH	sp|Q9ZVM9|Y1461_ARATH Probable serine/threonine-protein kinase At1g54610 OS=Arabidopsis thaliana GN=At1g54610 PE=1 SV=1
NC_030637.1.681	1				XP_017407010.1	PREDICTED: quinolinate synthase, chloroplastic [Vigna angularis]		GO:0009435(NAD biosynthetic process);GO:0051347(positive regulation of transferase activity);GO:0051176(positive regulation of sulfur metabolic process);GO:0019805(quinolinate biosynthetic process);GO:0009060(aerobic respiration)	GO:0016020(membrane);GO:0016021(integral component of membrane);GO:0009507(chloroplast)	GO:0008987(quinolinate synthetase A activity);GO:0051539(4 iron, 4 sulfur cluster binding);GO:0042803(protein homodimerization activity);GO:0008047(enzyme activator activity)	K03517|nadA|http://www.genome.jp/dbget-bin/www_bget?ko:K03517	ko00760(Nicotinate and nicotinamide metabolism)	*	sp|Q9FGS4|NADA_ARATH	sp|Q9FGS4|NADA_ARATH Quinolinate synthase, chloroplastic OS=Arabidopsis thaliana GN=QS PE=1 SV=1
NC_030645.1.751	1				XP_017435219.1	PREDICTED: ferredoxin, leaf L-A-like [Vigna angularis]		GO:0022900(electron transport chain)	*	GO:0051537(2 iron, 2 sulfur cluster binding);GO:0046872(metal ion binding);GO:0051536(iron-sulfur cluster binding);GO:0009055(electron carrier activity)	K02639|petF|http://www.genome.jp/dbget-bin/www_bget?ko:K02639	ko00195(Photosynthesis)	*	sp|P09911|FER1_PEA	sp|P09911|FER1_PEA Ferredoxin-1, chloroplastic OS=Pisum sativum GN=PETF PE=1 SV=2
GeneID:108326955	1				XP_017416079.1	PREDICTED: receptor protein kinase-like protein ZAR1 [Vigna angularis]		GO:0006468(protein phosphorylation)	GO:0016021(integral component of membrane);GO:0016020(membrane)	GO:0004672(protein kinase activity);GO:0005524(ATP binding)	*	*	*	sp|Q9ZU46|ZAR1_ARATH	sp|Q9ZU46|ZAR1_ARATH Receptor protein kinase-like protein ZAR1 OS=Arabidopsis thaliana GN=ZAR1 PE=1 SV=1
GeneID:108347969	1				XP_017442928.1	PREDICTED: LOB domain-containing protein 29-like [Vigna angularis]		*	*	*	*	*	*	sp|Q9M2J7|LBD29_ARATH	sp|Q9M2J7|LBD29_ARATH LOB domain-containing protein 29 OS=Arabidopsis thaliana GN=LBD29 PE=2 SV=1
GeneID:108335031	1				XP_017426437.1	PREDICTED: uncharacterized protein LOC108335031 [Vigna angularis]		*	GO:0016021(integral component of membrane);GO:0016020(membrane)	*	*	*	*	*	*
GeneID:108327769	1				XP_017416956.1	PREDICTED: cytochrome b561 and DOMON domain-containing protein At4g12980-like [Vigna angularis]		GO:0055114(oxidation-reduction process)	GO:0016021(integral component of membrane);GO:0016020(membrane)	*	*	*	*	sp|Q9LSE7|B561C_ARATH	sp|Q9LSE7|B561C_ARATH Cytochrome b561 and DOMON domain-containing protein At3g25290 OS=Arabidopsis thaliana GN=At3g25290 PE=2 SV=1
GeneID:108338597	1				XP_017431053.1	PREDICTED: ACT domain-containing protein ACR3-like isoform X1 [Vigna angularis]		GO:0008152(metabolic process)	*	GO:0016597(amino acid binding)	*	*	*	sp|O49285|ACR3_ARATH	sp|O49285|ACR3_ARATH ACT domain-containing protein ACR3 OS=Arabidopsis thaliana GN=ACR3 PE=2 SV=1
GeneID:108335546	1				*	*		*	*	*	*	*	*	*	*
GeneID:108334794	1				XP_017426216.1	PREDICTED: vicilin-like seed storage protein At2g18540 [Vigna angularis]		*	*	GO:0045735(nutrient reservoir activity)	*	*	*	sp|F4IQK5|VCL21_ARATH	sp|F4IQK5|VCL21_ARATH Vicilin-like seed storage protein At2g18540 OS=Arabidopsis thaliana GN=At2g18540 PE=3 SV=1
GeneID:108334144	1				XP_017425297.1	PREDICTED: receptor-like kinase TMK3 [Vigna angularis]		GO:0006468(protein phosphorylation);GO:0016310(phosphorylation)	GO:0016020(membrane);GO:0016021(integral component of membrane)	GO:0004672(protein kinase activity);GO:0004674(protein serine/threonine kinase activity);GO:0005524(ATP binding);GO:0016301(kinase activity);GO:0016740(transferase activity);GO:0000166(nucleotide binding)	*	*	*	sp|Q9SIT1|TMK3_ARATH	sp|Q9SIT1|TMK3_ARATH Receptor-like kinase TMK3 OS=Arabidopsis thaliana GN=TMK3 PE=2 SV=1
GeneID:108327867	1				XP_017417078.1	PREDICTED: protein HHL1, chloroplastic [Vigna angularis]		GO:0006518(peptide metabolic process)	GO:0009507(chloroplast)	GO:0004222(metalloendopeptidase activity)	*	*	*	sp|Q8LDL0|HHL1_ARATH	sp|Q8LDL0|HHL1_ARATH Protein HHL1, chloroplastic OS=Arabidopsis thaliana GN=HHL1 PE=1 SV=1
GeneID:108324369	1				XP_017412804.1	PREDICTED: uncharacterized protein LOC108324369 [Vigna angularis]		*	*	*	*	*	*	*	*
GeneID:108321657	1				BAT82936.1	hypothetical protein VIGAN_04002200 [Vigna angularis var. angularis]		*	*	*	*	*	*	*	*
GeneID:108321856	1				XP_017409231.1	PREDICTED: probable lactoylglutathione lyase, chloroplastic [Vigna angularis]		*	*	GO:0046872(metal ion binding);GO:0004462(lactoylglutathione lyase activity);GO:0016829(lyase activity)	K01759|GLO1, gloA|http://www.genome.jp/dbget-bin/www_bget?ko:K01759	ko00620(Pyruvate metabolism)	KOG2944(G)(Glyoxalase)	sp|Q8W593|LGUC_ARATH	sp|Q8W593|LGUC_ARATH Probable lactoylglutathione lyase, chloroplastic OS=Arabidopsis thaliana GN=At1g67280 PE=1 SV=1
GeneID:108339515	1				XP_017432135.1	PREDICTED: indole-3-acetic acid-amido synthetase GH3.6 [Vigna angularis]		*	*	*	K14487|GH3|http://www.genome.jp/dbget-bin/www_bget?ko:K14487	ko04075(Plant hormone signal transduction)	*	sp|Q9LSQ4|GH36_ARATH	sp|Q9LSQ4|GH36_ARATH Indole-3-acetic acid-amido synthetase GH3.6 OS=Arabidopsis thaliana GN=GH3.6 PE=1 SV=1
GeneID:108325820	1				XP_017414388.1	PREDICTED: beta-conglycinin, alpha chain-like [Vigna angularis]		*	*	GO:0045735(nutrient reservoir activity)	*	*	*	sp|P13916|GLCA_SOYBN;sp|P11827|GLCAP_SOYBN;sp|P25974|GLCB_SOYBN	sp|P13916|GLCA_SOYBN Beta-conglycinin, alpha chain OS=Glycine max PE=1 SV=2;sp|P11827|GLCAP_SOYBN Beta-conglycinin, alpha' chain OS=Glycine max GN=CG-1 PE=2 SV=1;sp|P25974|GLCB_SOYBN Beta-conglycinin, beta chain OS=Glycine max GN=CG-4 PE=1 SV=1
GeneID:108346257	1				XP_017440774.1	PREDICTED: hydroquinone glucosyltransferase-like [Vigna angularis]		GO:0008152(metabolic process)	*	GO:0016740(transferase activity);GO:0016757(transferase activity, transferring glycosyl groups);GO:0016758(transferase activity, transferring hexosyl groups)	K08237|E2.4.1.218|http://www.genome.jp/dbget-bin/www_bget?ko:K08237	*	*	sp|Q9AR73|HQGT_RAUSE	sp|Q9AR73|HQGT_RAUSE Hydroquinone glucosyltransferase OS=Rauvolfia serpentina GN=AS PE=1 SV=1
GeneID:108345407	1				XP_017439497.1	PREDICTED: protein SPEAR3 [Vigna angularis]		*	*	*	*	*	*	sp|Q6IDB0|SPER3_ARATH	sp|Q6IDB0|SPER3_ARATH Protein SPEAR3 OS=Arabidopsis thaliana GN=SPEAR3 PE=1 SV=1
GeneID:108343427	1				XP_017437189.1	PREDICTED: lysine histidine transporter-like 8 [Vigna angularis]		GO:0003333(amino acid transmembrane transport)	GO:0016021(integral component of membrane);GO:0016020(membrane);GO:0005886(plasma membrane)	GO:0015171(amino acid transmembrane transporter activity)	*	*	*	sp|Q9SX98|LHTL8_ARATH	sp|Q9SX98|LHTL8_ARATH Lysine histidine transporter-like 8 OS=Arabidopsis thaliana GN=AATL1 PE=1 SV=1
NC_030644.1.384	1				XP_017431514.1	PREDICTED: extra-large guanine nucleotide-binding protein 1-like [Vigna angularis]		GO:0007186(G-protein coupled receptor signaling pathway);GO:0007165(signal transduction)	*	GO:0003924(GTPase activity);GO:0019001(guanyl nucleotide binding);GO:0031683(G-protein beta/gamma-subunit complex binding);GO:0004871(signal transducer activity);GO:0000166(nucleotide binding);GO:0005525(GTP binding)	*	*	KOG0082(DT)(G-protein alpha subunit (small G protein superfamily))	sp|C6KIE6|XLG2_ARATH	sp|C6KIE6|XLG2_ARATH Extra-large guanine nucleotide-binding protein 2 OS=Arabidopsis thaliana GN=XLG2 PE=1 SV=1
GeneID:108338399	1				XP_017430739.1	PREDICTED: glucose-1-phosphate adenylyltransferase small subunit 2, chloroplastic [Vigna angularis]		GO:0005978(glycogen biosynthetic process);GO:0019252(starch biosynthetic process);GO:0009058(biosynthetic process);GO:0048573(photoperiodism, flowering)	GO:0009507(chloroplast);GO:0009536(plastid);GO:0048046(apoplast);GO:0030931(heterotetrameric ADPG pyrophosphorylase complex);GO:0009570(chloroplast stroma)	GO:0005524(ATP binding);GO:0008878(glucose-1-phosphate adenylyltransferase activity);GO:0016740(transferase activity);GO:0000166(nucleotide binding);GO:0016779(nucleotidyltransferase activity)	K00975|glgC|http://www.genome.jp/dbget-bin/www_bget?ko:K00975	ko00520(Amino sugar and nucleotide sugar metabolism);ko00500(Starch and sucrose metabolism)	KOG1322(M)(GDP-mannose pyrophosphorylase/mannose-1-phosphate guanylyltransferase)	sp|P52417|GLGS2_VICFA;sp|P52416|GLGS1_VICFA;sp|Q9M462|GLGS_BRANA	sp|P52417|GLGS2_VICFA Glucose-1-phosphate adenylyltransferase small subunit 2, chloroplastic OS=Vicia faba GN=AGPP PE=2 SV=1;sp|P52416|GLGS1_VICFA Glucose-1-phosphate adenylyltransferase small subunit 1, chloroplastic OS=Vicia faba GN=AGPC PE=2 SV=1;sp|Q9M462|GLGS_BRANA Glucose-1-phosphate adenylyltransferase small subunit, chloroplastic OS=Brassica napus GN=AGPS1 PE=2 SV=1
GeneID:108324464	1				XP_017412903.1	PREDICTED: uncharacterized protein LOC108324464 [Vigna angularis]		*	*	*	*	*	*	*	*
GeneID:108321579	1				XP_017408861.1	PREDICTED: uncharacterized protein LOC108321579 [Vigna angularis]		*	GO:0016020(membrane);GO:0016021(integral component of membrane)	GO:0016740(transferase activity)	*	*	*	*	*
GeneID:108321591	1				XP_017408879.1	PREDICTED: probable polygalacturonase isoform X1 [Vigna angularis]		GO:0008152(metabolic process);GO:0005975(carbohydrate metabolic process)	*	GO:0004650(polygalacturonase activity);GO:0016798(hydrolase activity, acting on glycosyl bonds);GO:0016787(hydrolase activity)	*	*	*	sp|A7PZL3|PGLR_VITVI	sp|A7PZL3|PGLR_VITVI Probable polygalacturonase OS=Vitis vinifera GN=GSVIVT00026920001 PE=1 SV=1
GeneID:108319260	1				XP_017405821.1	PREDICTED: phosphatidylinositol 4-kinase gamma 4 [Vigna angularis]		GO:0016310(phosphorylation)	*	GO:0016301(kinase activity)	*	*	KOG0001(OR)(Ubiquitin and ubiquitin-like proteins)	sp|Q9ZPY9|P4KG4_ARATH	sp|Q9ZPY9|P4KG4_ARATH Phosphatidylinositol 4-kinase gamma 4 OS=Arabidopsis thaliana GN=PI4KG4 PE=1 SV=1
GeneID:108321040	1				XP_017408164.1	PREDICTED: mitochondrial amidoxime reducing component 2-like isoform X1 [Vigna angularis]		*	*	GO:0003824(catalytic activity);GO:0030170(pyridoxal phosphate binding);GO:0030151(molybdenum ion binding)	*	*	KOG2362(R)(Uncharacterized Fe-S protein)	sp|Q922Q1|MARC2_MOUSE	sp|Q922Q1|MARC2_MOUSE Mitochondrial amidoxime reducing component 2 OS=Mus musculus GN=Marc2 PE=1 SV=1
GeneID:108326510	1				XP_017415548.1	PREDICTED: probable glutathione S-transferase [Vigna angularis]		GO:0009407(toxin catabolic process);GO:0006749(glutathione metabolic process)	GO:0005737(cytoplasm)	GO:0016740(transferase activity);GO:0004364(glutathione transferase activity)	K00799|GST, gst|http://www.genome.jp/dbget-bin/www_bget?ko:K00799	ko00480(Glutathione metabolism)	*	sp|Q03664|GSTX3_TOBAC	sp|Q03664|GSTX3_TOBAC Probable glutathione S-transferase OS=Nicotiana tabacum PE=2 SV=1
GeneID:108325043	1				XP_017413518.1	PREDICTED: CDT1-like protein a, chloroplastic [Vigna angularis]		*	*	*	K10727|CDT1|http://www.genome.jp/dbget-bin/www_bget?ko:K10727	*	KOG4762(L)(DNA replication factor)	sp|Q9SJW9|CDT1A_ARATH	sp|Q9SJW9|CDT1A_ARATH CDT1-like protein a, chloroplastic OS=Arabidopsis thaliana GN=CDT1A PE=1 SV=1
GeneID:108322602	1				XP_003548427.1	PREDICTED: formin-like protein 1 [Glycine max]		*	GO:0016020(membrane);GO:0016021(integral component of membrane)	*	*	*	KOG1922(TZ)(Rho GTPase effector BNI1 and related formins)	sp|Q9SE97|FH1_ARATH	sp|Q9SE97|FH1_ARATH Formin-like protein 1 OS=Arabidopsis thaliana GN=FH1 PE=1 SV=1
GeneID:108337753	1				XP_017429825.1	PREDICTED: plant cysteine oxidase 3-like isoform X1 [Vigna angularis]		GO:0055114(oxidation-reduction process);GO:0018171(peptidyl-cysteine oxidation);GO:0009061(anaerobic respiration);GO:0070483(detection of hypoxia)	*	GO:0016702(oxidoreductase activity, acting on single donors with incorporation of molecular oxygen, incorporation of two atoms of oxygen)	K10712|ADO|http://www.genome.jp/dbget-bin/www_bget?ko:K10712	ko00430(Taurine and hypotaurine metabolism)	*	sp|Q1G3U6|PCO3_ARATH	sp|Q1G3U6|PCO3_ARATH Plant cysteine oxidase 3 OS=Arabidopsis thaliana GN=PCO3 PE=1 SV=1
GeneID:108321031	1				XP_017408146.1	PREDICTED: polygalacturonase inhibitor 2-like [Vigna angularis]		GO:0006952(defense response)	GO:0016020(membrane);GO:0005576(extracellular region);GO:0005618(cell wall)	*	*	*	*	sp|P35334|PGIP1_PHAVU	sp|P35334|PGIP1_PHAVU Polygalacturonase inhibitor 1 OS=Phaseolus vulgaris GN=PGIP1 PE=1 SV=1
GeneID:108326011	1				XP_017414707.1	PREDICTED: ABC transporter C family member 10-like [Vigna angularis]		GO:0006810(transport);GO:0055085(transmembrane transport)	GO:0016020(membrane);GO:0016021(integral component of membrane)	GO:0005524(ATP binding);GO:0000166(nucleotide binding);GO:0016887(ATPase activity);GO:0042626(ATPase activity, coupled to transmembrane movement of substances)	K05666|ABCC2|http://www.genome.jp/dbget-bin/www_bget?ko:K05666	ko02010(ABC transporters)	KOG0054(Q)(Multidrug resistance-associated protein/mitoxantrone resistance protein, ABC superfamily)	sp|Q9LYS2|AB10C_ARATH	sp|Q9LYS2|AB10C_ARATH ABC transporter C family member 10 OS=Arabidopsis thaliana GN=ABCC10 PE=2 SV=2
GeneID:108330644	1				XP_017420628.1	PREDICTED: enolase 1, chloroplastic [Vigna angularis]		GO:0006096(glycolytic process);GO:0009735(response to cytokinin);GO:0010090(trichome morphogenesis)	GO:0000015(phosphopyruvate hydratase complex);GO:0009507(chloroplast);GO:0009570(chloroplast stroma)	GO:0000287(magnesium ion binding);GO:0004634(phosphopyruvate hydratase activity)	K01689|ENO, eno|http://www.genome.jp/dbget-bin/www_bget?ko:K01689	ko03018(RNA degradation);ko00010(Glycolysis / Gluconeogenesis);ko01230(Biosynthesis of amino acids);ko01200(Carbon metabolism)	KOG2670(G)(Enolase)	sp|Q9C9C4|ENO1_ARATH	sp|Q9C9C4|ENO1_ARATH Enolase 1, chloroplastic OS=Arabidopsis thaliana GN=ENO1 PE=1 SV=1
GeneID:108346281	1				XP_017440810.1	PREDICTED: probable copper-transporting ATPase HMA5 [Vigna angularis]		GO:0030001(metal ion transport);GO:0006812(cation transport)	GO:0016021(integral component of membrane);GO:0016020(membrane);GO:0005887(integral component of plasma membrane);GO:0043231(intracellular membrane-bounded organelle)	GO:0019829(cation-transporting ATPase activity);GO:0005507(copper ion binding);GO:0000166(nucleotide binding);GO:0016787(hydrolase activity);GO:0046872(metal ion binding);GO:0043682(copper-transporting ATPase activity)	K17686|copA, ATP7|http://www.genome.jp/dbget-bin/www_bget?ko:K17686	ko04016(MAPK signaling pathway - plant)	KOG0207(P)(Cation transport ATPase)	sp|Q9SH30|HMA5_ARATH	sp|Q9SH30|HMA5_ARATH Probable copper-transporting ATPase HMA5 OS=Arabidopsis thaliana GN=HMA5 PE=1 SV=2
GeneID:108347814	1				XP_017442728.1	PREDICTED: hexose carrier protein HEX6-like [Vigna angularis]		GO:0006810(transport);GO:0055085(transmembrane transport);GO:0046323(glucose import);GO:0035428(hexose transmembrane transport)	GO:0016020(membrane);GO:0016021(integral component of membrane);GO:0005887(integral component of plasma membrane)	GO:0022891(substrate-specific transmembrane transporter activity);GO:0022857(transmembrane transporter activity);GO:0005215(transporter activity);GO:0005355(glucose transmembrane transporter activity);GO:0005351(sugar:proton symporter activity)	*	*	KOG0254(R)(Predicted transporter (major facilitator superfamily))	sp|Q07423|HEX6_RICCO	sp|Q07423|HEX6_RICCO Hexose carrier protein HEX6 OS=Ricinus communis GN=HEX6 PE=2 SV=1
GeneID:108339836	1				XP_017432542.1	PREDICTED: uncharacterized protein LOC108339836 [Vigna angularis]		*	GO:0016020(membrane);GO:0016021(integral component of membrane)	*	*	*	*	*	*
GeneID:108347980	1				XP_017442951.1	PREDICTED: photosystem II reaction center W protein, chloroplastic-like [Vigna angularis]		GO:0015979(photosynthesis)	GO:0016020(membrane);GO:0009523(photosystem II);GO:0016021(integral component of membrane);GO:0009507(chloroplast)	*	K02721|psbW|http://www.genome.jp/dbget-bin/www_bget?ko:K02721	ko00195(Photosynthesis)	*	sp|Q41387|PSBW_SPIOL	sp|Q41387|PSBW_SPIOL Photosystem II reaction center W protein, chloroplastic OS=Spinacia oleracea GN=psbW PE=1 SV=1
GeneID:108324243	1				XP_017412613.1	PREDICTED: flap endonuclease 1 isoform X1 [Vigna angularis]		GO:0043137(DNA replication, removal of RNA primer);GO:0006284(base-excision repair);GO:0006281(DNA repair);GO:0006974(cellular response to DNA damage stimulus);GO:0006260(DNA replication)	GO:0005654(nucleoplasm);GO:0005739(mitochondrion);GO:0005634(nucleus);GO:0005730(nucleolus)	GO:0000287(magnesium ion binding);GO:0003677(DNA binding);GO:0008409(5'-3' exonuclease activity);GO:0004518(nuclease activity);GO:0003824(catalytic activity);GO:0017108(5'-flap endonuclease activity);GO:0016788(hydrolase activity, acting on ester bonds);GO:0004527(exonuclease activity);GO:0046872(metal ion binding);GO:0016787(hydrolase activity)	K04799|FEN1, RAD2|http://www.genome.jp/dbget-bin/www_bget?ko:K04799	ko03410(Base excision repair);ko03030(DNA replication);ko03450(Non-homologous end-joining)	KOG2519(L)(5'-3' exonuclease)	sp|C6TEX6|FEN1_SOYBN	sp|C6TEX6|FEN1_SOYBN Flap endonuclease 1 OS=Glycine max GN=FEN1 PE=2 SV=1
GeneID:108343565	1				XP_017437410.1	PREDICTED: serine--glyoxylate aminotransferase [Vigna angularis]		*	*	GO:0003824(catalytic activity)	K00830|AGXT|http://www.genome.jp/dbget-bin/www_bget?ko:K00830	ko04146(Peroxisome);ko00250(Alanine, aspartate and glutamate metabolism);ko00260(Glycine, serine and threonine metabolism);ko00630(Glyoxylate and dicarboxylate metabolism);ko01200(Carbon metabolism)	*	sp|Q56YA5|SGAT_ARATH	sp|Q56YA5|SGAT_ARATH Serine--glyoxylate aminotransferase OS=Arabidopsis thaliana GN=AGT1 PE=1 SV=2
GeneID:108331041	1				XP_017421143.1	PREDICTED: uncharacterized protein LOC108331041 isoform X1 [Vigna angularis]		*	*	GO:0051082(unfolded protein binding);GO:0031072(heat shock protein binding)	*	*	*	*	*
GeneID:108320364	1				XP_017407245.1	PREDICTED: homeobox protein BEL1 homolog [Vigna angularis]		GO:0006355(regulation of transcription, DNA-templated)	GO:0005634(nucleus)	GO:0003677(DNA binding)	*	*	KOG0773(K)(Transcription factor MEIS1 and related HOX domain proteins)	sp|Q38897|BEL1_ARATH	sp|Q38897|BEL1_ARATH Homeobox protein BEL1 homolog OS=Arabidopsis thaliana GN=BEL1 PE=1 SV=2
GeneID:108321971	1				XP_017409385.1	PREDICTED: probable histone H2B.3 [Vigna angularis]		*	GO:0000786(nucleosome);GO:0005694(chromosome);GO:0005634(nucleus)	GO:0003677(DNA binding);GO:0046982(protein heterodimerization activity)	K11252|H2B|http://www.genome.jp/dbget-bin/www_bget?ko:K11252	*	*	sp|Q1SU99|H2B3_MEDTR	sp|Q1SU99|H2B3_MEDTR Probable histone H2B.3 OS=Medicago truncatula PE=3 SV=3
GeneID:108341106	1				XP_017434230.1	PREDICTED: uncharacterized protein LOC108341106 isoform X1 [Vigna angularis]		*	*	*	*	*	*	*	*
GeneID:108333127	1				XP_017423959.1	PREDICTED: ACT domain-containing protein ACR11-like [Vigna angularis]		GO:0008152(metabolic process)	*	GO:0016597(amino acid binding)	*	*	*	sp|Q9FZ47|ACR11_ARATH	sp|Q9FZ47|ACR11_ARATH ACT domain-containing protein ACR11 OS=Arabidopsis thaliana GN=ACR11 PE=1 SV=1
GeneID:108318727	1				XP_017411937.1	PREDICTED: probable F-box protein At4g22030 [Vigna angularis]		*	GO:0016020(membrane);GO:0016021(integral component of membrane)	*	*	*	*	sp|O65451|FB333_ARATH	sp|O65451|FB333_ARATH Probable F-box protein At4g22030 OS=Arabidopsis thaliana GN=At4g22030 PE=4 SV=1
GeneID:108321557	1				XP_017408829.1	PREDICTED: transcription factor IBH1 [Vigna angularis]		*	*	GO:0046983(protein dimerization activity)	*	*	*	sp|Q9M0B9|IBL1_ARATH	sp|Q9M0B9|IBL1_ARATH Transcription factor IBH1-like 1 OS=Arabidopsis thaliana GN=IBL1 PE=2 SV=1
GeneID:108328565	1				XP_017417931.1	PREDICTED: transcription factor SCREAM2-like [Vigna angularis]		GO:0008152(metabolic process)	*	GO:0046983(protein dimerization activity);GO:0016597(amino acid binding)	*	*	*	sp|Q9LPW3|SCRM2_ARATH	sp|Q9LPW3|SCRM2_ARATH Transcription factor SCREAM2 OS=Arabidopsis thaliana GN=SCRM2 PE=1 SV=1
GeneID:108337787	1				XP_017429869.1	PREDICTED: trans-resveratrol di-O-methyltransferase-like [Vigna angularis]		GO:0032259(methylation)	*	GO:0008171(O-methyltransferase activity);GO:0046983(protein dimerization activity);GO:0016740(transferase activity);GO:0008168(methyltransferase activity)	*	*	*	sp|B0ZB57|OMT3_HUMLU	sp|B0ZB57|OMT3_HUMLU Probable O-methyltransferase 3 OS=Humulus lupulus GN=OMT3 PE=2 SV=1
GeneID:108340394	1				XP_006301260.1	hypothetical protein CARUB_v10021660mg, partial [Capsella rubella]		*	GO:0000786(nucleosome);GO:0005694(chromosome);GO:0005634(nucleus)	GO:0003677(DNA binding);GO:0046982(protein heterodimerization activity)	K11253|H3|http://www.genome.jp/dbget-bin/www_bget?ko:K11253	*	KOG1745(B)(Histones H3 and H4)	sp|P68429|H32_MEDSA	sp|P68429|H32_MEDSA Histone H3.2 OS=Medicago sativa GN=H3-1.1 PE=1 SV=2
GeneID:108347919	1				XP_017442870.1	PREDICTED: BI1-like protein [Vigna angularis]		*	GO:0016020(membrane);GO:0016021(integral component of membrane)	*	K06890|K06890|http://www.genome.jp/dbget-bin/www_bget?ko:K06890	*	KOG2322(T)(N-methyl-D-aspartate receptor glutamate-binding subunit)	sp|Q94A20|BI1L_ARATH	sp|Q94A20|BI1L_ARATH BI1-like protein OS=Arabidopsis thaliana GN=At4g15470 PE=2 SV=1
GeneID:108329341	1				XP_017419000.1	PREDICTED: expansin-A4 [Vigna angularis]		GO:0009664(plant-type cell wall organization)	GO:0016020(membrane);GO:0005576(extracellular region);GO:0005618(cell wall)	*	*	*	*	sp|O48818|EXPA4_ARATH;sp|O80932|EXPA3_ARATH	sp|O48818|EXPA4_ARATH Expansin-A4 OS=Arabidopsis thaliana GN=EXPA4 PE=1 SV=1;sp|O80932|EXPA3_ARATH Expansin-A3 OS=Arabidopsis thaliana GN=EXPA3 PE=2 SV=1
GeneID:108319254	1				XP_017405811.1	PREDICTED: uncharacterized protein LOC108319254 isoform X1 [Vigna angularis]		*	*	*	K11000|CALS|http://www.genome.jp/dbget-bin/www_bget?ko:K11000	*	*	sp|Q9LXT9|CALS3_ARATH;sp|Q7EY72|CCZ_ORYSJ	sp|Q9LXT9|CALS3_ARATH Callose synthase 3 OS=Arabidopsis thaliana GN=CALS3 PE=3 SV=3;sp|Q7EY72|CCZ_ORYSJ Vacuolar fusion protein CCZ1 homolog OS=Oryza sativa subsp. japonica GN=CCZ1 PE=2 SV=1
NC_030643.1.561	1				BAT82480.1	hypothetical protein VIGAN_03250600 [Vigna angularis var. angularis]		GO:0055114(oxidation-reduction process);GO:0009690(cytokinin metabolic process)	*	GO:0019139(cytokinin dehydrogenase activity);GO:0050660(flavin adenine dinucleotide binding);GO:0016614(oxidoreductase activity, acting on CH-OH group of donors);GO:0003824(catalytic activity);GO:0016491(oxidoreductase activity)	K00279|CKX|http://www.genome.jp/dbget-bin/www_bget?ko:K00279	ko00908(Zeatin biosynthesis)	*	sp|Q9FUJ1|CKX7_ARATH	sp|Q9FUJ1|CKX7_ARATH Cytokinin dehydrogenase 7 OS=Arabidopsis thaliana GN=CKX7 PE=1 SV=1
GeneID:108337976	1				XP_017430058.1	PREDICTED: glucan endo-1,3-beta-glucosidase 4-like isoform X1 [Vigna angularis]		GO:0008152(metabolic process);GO:0005975(carbohydrate metabolic process)	GO:0046658(anchored component of plasma membrane)	GO:0004553(hydrolase activity, hydrolyzing O-glycosyl compounds);GO:0016798(hydrolase activity, acting on glycosyl bonds);GO:0016787(hydrolase activity);GO:0030247(polysaccharide binding)	K19892|GN4|http://www.genome.jp/dbget-bin/www_bget?ko:K19892	ko00500(Starch and sucrose metabolism)	*	sp|Q94CD8|E134_ARATH	sp|Q94CD8|E134_ARATH Glucan endo-1,3-beta-glucosidase 4 OS=Arabidopsis thaliana GN=At3g13560 PE=1 SV=1
NC_030641.1.1016	1				XP_017424164.1	PREDICTED: lysM domain receptor-like kinase 3 [Vigna angularis]		GO:0006468(protein phosphorylation);GO:0016310(phosphorylation)	*	GO:0004672(protein kinase activity);GO:0005524(ATP binding);GO:0016301(kinase activity)	*	*	*	sp|F4IB81|LYK3_ARATH	sp|F4IB81|LYK3_ARATH LysM domain receptor-like kinase 3 OS=Arabidopsis thaliana GN=LYK3 PE=2 SV=1
GeneID:108341055	1				XP_017434153.1	PREDICTED: cyclin-dependent kinase inhibitor 4-like [Vigna angularis]		GO:0007050(cell cycle arrest);GO:0045736(negative regulation of cyclin-dependent protein serine/threonine kinase activity)	GO:0005634(nucleus);GO:0005737(cytoplasm)	GO:0004861(cyclin-dependent protein serine/threonine kinase inhibitor activity)	*	*	*	sp|Q283L0|KRP5_ORYSJ;sp|Q8GYJ3|KRP4_ARATH;sp|Q7XDH8|KRP4_ORYSJ	sp|Q283L0|KRP5_ORYSJ Cyclin-dependent kinase inhibitor 5 OS=Oryza sativa subsp. japonica GN=KRP5 PE=2 SV=1;sp|Q8GYJ3|KRP4_ARATH Cyclin-dependent kinase inhibitor 4 OS=Arabidopsis thaliana GN=KRP4 PE=1 SV=2;sp|Q7XDH8|KRP4_ORYSJ Cyclin-dependent kinase inhibitor 4 OS=Oryza sativa subsp. japonica GN=KRP4 PE=2 SV=2
NW_016114913.1.3	1				BAT88658.1	hypothetical protein VIGAN_05220800, partial [Vigna angularis var. angularis]		*	*	*	*	*	*	*	*
GeneID:108339027	1				XP_017431666.1	PREDICTED: probable receptor-like protein kinase At4g39110 [Vigna angularis]		GO:0006468(protein phosphorylation);GO:0016310(phosphorylation)	GO:0016021(integral component of membrane);GO:0016020(membrane)	GO:0004672(protein kinase activity);GO:0004674(protein serine/threonine kinase activity);GO:0005524(ATP binding);GO:0016301(kinase activity)	*	*	*	sp|Q9T020|Y4391_ARATH	sp|Q9T020|Y4391_ARATH Probable receptor-like protein kinase At4g39110 OS=Arabidopsis thaliana GN=At4g39110 PE=3 SV=1
GeneID:108332464	1				XP_017423223.1	PREDICTED: uncharacterized protein LOC108332464 isoform X1 [Vigna angularis]		*	GO:0016020(membrane);GO:0016021(integral component of membrane)	GO:0008270(zinc ion binding);GO:0046872(metal ion binding)	*	*	*	*	*
GeneID:108328266	1				XP_007162948.1	hypothetical protein PHAVU_001G193700g [Phaseolus vulgaris]		*	*	*	*	*	*	*	*
GeneID:108339625	1				XP_017432279.1	PREDICTED: nuclear transcription factor Y subunit A-9-like [Vigna angularis]		GO:0006355(regulation of transcription, DNA-templated)	GO:0016602(CCAAT-binding factor complex)	GO:0003677(DNA binding);GO:0003700(transcription factor activity, sequence-specific DNA binding)	K08064|NFYA|http://www.genome.jp/dbget-bin/www_bget?ko:K08064	*	KOG1561(K)(CCAAT-binding factor, subunit B (HAP2))	sp|Q945M9|NFYA9_ARATH	sp|Q945M9|NFYA9_ARATH Nuclear transcription factor Y subunit A-9 OS=Arabidopsis thaliana GN=NFYA9 PE=2 SV=1
GeneID:108320207	1				XP_017407064.1	PREDICTED: patellin-3-like [Vigna angularis]		GO:0006810(transport)	GO:0016021(integral component of membrane);GO:0005622(intracellular)	GO:0005215(transporter activity)	K19996|SFH5|http://www.genome.jp/dbget-bin/www_bget?ko:K19996	*	KOG1471(I)(Phosphatidylinositol transfer protein SEC14 and related proteins)	sp|Q9M0R2|PATL5_ARATH	sp|Q9M0R2|PATL5_ARATH Patellin-5 OS=Arabidopsis thaliana GN=PATL5 PE=1 SV=2
NC_030638.1.1207	1				XP_017415418.1	PREDICTED: protein indeterminate-domain 2-like [Vigna angularis]		*	*	GO:0003676(nucleic acid binding);GO:0046872(metal ion binding)	*	*	*	sp|Q9SCQ6|IDD2_ARATH	sp|Q9SCQ6|IDD2_ARATH Protein indeterminate-domain 2 OS=Arabidopsis thaliana GN=IDD2 PE=2 SV=1
GeneID:108334917	1				XP_017426330.1	PREDICTED: alpha-xylosidase 1-like [Vigna angularis]		GO:0008152(metabolic process);GO:0005975(carbohydrate metabolic process)	*	GO:0030246(carbohydrate binding);GO:0003824(catalytic activity);GO:0004553(hydrolase activity, hydrolyzing O-glycosyl compounds);GO:0016798(hydrolase activity, acting on glycosyl bonds);GO:0016787(hydrolase activity)	K15925|XYL1|http://www.genome.jp/dbget-bin/www_bget?ko:K15925	*	KOG1066(GMO)(Glucosidase II catalytic (alpha) subunit and related enzymes, glycosyl hydrolase family 31)	sp|Q9S7Y7|XYL1_ARATH	sp|Q9S7Y7|XYL1_ARATH Alpha-xylosidase 1 OS=Arabidopsis thaliana GN=XYL1 PE=1 SV=1
GeneID:108331105	1				XP_017421220.1	PREDICTED: WAT1-related protein At5g64700-like [Vigna angularis]		GO:0006810(transport)	GO:0016020(membrane);GO:0016021(integral component of membrane);GO:0005886(plasma membrane)	GO:0022857(transmembrane transporter activity)	*	*	*	sp|Q9FGG3|WTR45_ARATH	sp|Q9FGG3|WTR45_ARATH WAT1-related protein At5g64700 OS=Arabidopsis thaliana GN=At5g64700 PE=2 SV=1
GeneID:108347571	1				XP_017442391.1	PREDICTED: methionine adenosyltransferase 2 subunit beta isoform X1 [Vigna angularis]		*	*	*	*	*	*	sp|Q5R4E0|MAT2B_PONAB	sp|Q5R4E0|MAT2B_PONAB Methionine adenosyltransferase 2 subunit beta OS=Pongo abelii GN=MAT2B PE=2 SV=1
GeneID:108329688	1				XP_017419515.1	PREDICTED: pentatricopeptide repeat-containing protein At1g80270, mitochondrial-like [Vigna angularis]		*	*	*	*	*	*	sp|Q9C977|PP135_ARATH	sp|Q9C977|PP135_ARATH Pentatricopeptide repeat-containing protein At1g80270, mitochondrial OS=Arabidopsis thaliana GN=At1g80270 PE=2 SV=1
GeneID:108331838	1				XP_017422293.1	PREDICTED: nudix hydrolase 19, chloroplastic-like [Vigna angularis]		*	*	GO:0046872(metal ion binding);GO:0016787(hydrolase activity)	K03426|E3.6.1.22, NUDT12, nudC|http://www.genome.jp/dbget-bin/www_bget?ko:K03426	ko04146(Peroxisome);ko00760(Nicotinate and nicotinamide metabolism)	KOG3084(L)(NADH pyrophosphatase I of the Nudix family of hydrolases)	sp|Q94A82|NUD19_ARATH	sp|Q94A82|NUD19_ARATH Nudix hydrolase 19, chloroplastic OS=Arabidopsis thaliana GN=NUDT19 PE=1 SV=1
GeneID:108339154	1				XP_017433684.1	PREDICTED: putative serine/threonine-protein kinase [Vigna angularis]		GO:0006468(protein phosphorylation)	GO:0005886(plasma membrane)	GO:0004672(protein kinase activity);GO:0004674(protein serine/threonine kinase activity);GO:0005524(ATP binding);GO:0000166(nucleotide binding)	*	*	*	sp|C0LGE0|Y1765_ARATH;sp|C0LGH3|Y5614_ARATH;sp|C0LGH2|Y1561_ARATH	sp|C0LGE0|Y1765_ARATH Probable LRR receptor-like serine/threonine-protein kinase At1g07650 OS=Arabidopsis thaliana GN=At1g07650 PE=1 SV=1;sp|C0LGH3|Y5614_ARATH Probable LRR receptor-like serine/threonine-protein kinase At1g56140 OS=Arabidopsis thaliana GN=At1g56140 PE=2 SV=2;sp|C0LGH2|Y1561_ARATH Probable LRR receptor-like serine/threonine-protein kinase At1g56130 OS=Arabidopsis thaliana GN=At1g5…
GeneID:108326262	1				XP_017415139.1	PREDICTED: uncharacterized protein LOC108326262 isoform X1 [Vigna angularis]		*	*	*	*	*	*	*	*
GeneID:108342364	1				XP_017435615.1	PREDICTED: nuclear poly(A) polymerase 3 isoform X1 [Vigna angularis]		GO:0043631(RNA polyadenylation);GO:0031123(RNA 3'-end processing)	GO:0016021(integral component of membrane);GO:0016020(membrane);GO:0005634(nucleus)	GO:0003723(RNA binding);GO:0004652(polynucleotide adenylyltransferase activity);GO:0016779(nucleotidyltransferase activity)	K14376|PAP|http://www.genome.jp/dbget-bin/www_bget?ko:K14376	ko03015(mRNA surveillance pathway)	KOG2245(A)(Poly(A) polymerase and related nucleotidyltransferases)	sp|Q56XM9|PAPS3_ARATH	sp|Q56XM9|PAPS3_ARATH Nuclear poly(A) polymerase 3 OS=Arabidopsis thaliana GN=PAPS3 PE=1 SV=1
NC_030638.1.150	1				XP_017413404.1	PREDICTED: ammonium transporter 1 member 1-like [Vigna angularis]		GO:0006810(transport);GO:0015696(ammonium transport);GO:0072488(ammonium transmembrane transport);GO:0019740(nitrogen utilization);GO:0015695(organic cation transport)	GO:0016020(membrane);GO:0016021(integral component of membrane);GO:0005887(integral component of plasma membrane)	GO:0008519(ammonium transmembrane transporter activity)	K03320|amt, AMT, MEP|http://www.genome.jp/dbget-bin/www_bget?ko:K03320	*	KOG0682(P)(Ammonia permease)	sp|P54144|AMT11_ARATH	sp|P54144|AMT11_ARATH Ammonium transporter 1 member 1 OS=Arabidopsis thaliana GN=AMT1-1 PE=1 SV=1
GeneID:108334300	1				XP_017425551.1	PREDICTED: linoleate 9S-lipoxygenase-like [Vigna angularis]		GO:0031408(oxylipin biosynthetic process);GO:0055114(oxidation-reduction process);GO:0006633(fatty acid biosynthetic process)	*	GO:0051213(dioxygenase activity);GO:0016702(oxidoreductase activity, acting on single donors with incorporation of molecular oxygen, incorporation of two atoms of oxygen);GO:0016491(oxidoreductase activity);GO:0046872(metal ion binding)	K15718|LOX1_5|http://www.genome.jp/dbget-bin/www_bget?ko:K15718	ko00591(Linoleic acid metabolism)	*	sp|P38417|LOX4_SOYBN	sp|P38417|LOX4_SOYBN Linoleate 9S-lipoxygenase-4 OS=Glycine max GN=LOX1.5 PE=1 SV=1
GeneID:108337696	1				XP_017429760.1	PREDICTED: uncharacterized protein At5g65660 [Vigna angularis]		*	GO:0016020(membrane);GO:0016021(integral component of membrane)	*	*	*	*	sp|Q9LSK9|Y5566_ARATH	sp|Q9LSK9|Y5566_ARATH Uncharacterized protein At5g65660 OS=Arabidopsis thaliana GN=At5g65660 PE=2 SV=1
NC_030637.1.1327	1				KOM52128.1	hypothetical protein LR48_Vigan09g078700 [Vigna angularis]		*	*	*	*	*	*	*	*
NC_030643.1.949	1				XP_017430913.1	PREDICTED: exocyst complex component EXO70B1-like [Vigna angularis]		GO:0006887(exocytosis)	GO:0000145(exocyst)	*	*	*	*	sp|Q9FGH9|E70B1_ARATH	sp|Q9FGH9|E70B1_ARATH Exocyst complex component EXO70B1 OS=Arabidopsis thaliana GN=EXO70B1 PE=1 SV=1
GeneID:108336007	1				XP_017427771.1	PREDICTED: flavin-containing monooxygenase FMO GS-OX-like 4 [Vigna angularis]		GO:0055114(oxidation-reduction process)	*	GO:0004497(monooxygenase activity);GO:0050660(flavin adenine dinucleotide binding);GO:0050661(NADP binding);GO:0004499(N,N-dimethylaniline monooxygenase activity);GO:0016491(oxidoreductase activity)	*	*	KOG1399(Q)(Flavin-containing monooxygenase)	sp|Q94BV5|GSXL4_ARATH	sp|Q94BV5|GSXL4_ARATH Flavin-containing monooxygenase FMO GS-OX-like 4 OS=Arabidopsis thaliana GN=At1g62600 PE=2 SV=1
GeneID:108320079	1				XP_017406907.1	PREDICTED: probable mannitol dehydrogenase [Vigna angularis]		GO:0055114(oxidation-reduction process)	*	GO:0016491(oxidoreductase activity);GO:0008270(zinc ion binding);GO:0046872(metal ion binding)	K00083|E1.1.1.195|http://www.genome.jp/dbget-bin/www_bget?ko:K00083	ko00940(Phenylpropanoid biosynthesis)	KOG0022(Q)(Alcohol dehydrogenase, class III);KOG0023(Q)(Alcohol dehydrogenase, class V)	sp|Q9ZRF1|MTDH_FRAAN	sp|Q9ZRF1|MTDH_FRAAN Probable mannitol dehydrogenase OS=Fragaria ananassa GN=CAD PE=2 SV=1
GeneID:108343024	1				XP_017436529.1	PREDICTED: glucose-1-phosphate adenylyltransferase large subunit 1-like [Vigna angularis]		GO:0005978(glycogen biosynthetic process);GO:0019252(starch biosynthetic process);GO:0009058(biosynthetic process)	GO:0009536(plastid);GO:0009507(chloroplast)	GO:0016740(transferase activity);GO:0005524(ATP binding);GO:0008878(glucose-1-phosphate adenylyltransferase activity);GO:0000166(nucleotide binding);GO:0016779(nucleotidyltransferase activity)	K00975|glgC|http://www.genome.jp/dbget-bin/www_bget?ko:K00975	ko00520(Amino sugar and nucleotide sugar metabolism);ko00500(Starch and sucrose metabolism)	KOG1322(M)(GDP-mannose pyrophosphorylase/mannose-1-phosphate guanylyltransferase)	sp|P55233|GLGL1_BETVU;sp|P55230|GLGL2_ARATH	sp|P55233|GLGL1_BETVU Glucose-1-phosphate adenylyltransferase large subunit, chloroplastic/amyloplastic OS=Beta vulgaris GN=AGPS1 PE=2 SV=1;sp|P55230|GLGL2_ARATH Glucose-1-phosphate adenylyltransferase large subunit 2, chloroplastic OS=Arabidopsis thaliana GN=APL2 PE=1 SV=2
NC_030640.1.1286	1				KOM34664.1	hypothetical protein LR48_Vigan02g081400 [Vigna angularis]		*	*	*	*	*	*	*	*
GeneID:108325119	1				XP_017413619.1	PREDICTED: basic 7S globulin [Vigna angularis]		GO:0006508(proteolysis)	*	GO:0004190(aspartic-type endopeptidase activity)	*	*	*	sp|P13917|7SB1_SOYBN	sp|P13917|7SB1_SOYBN Basic 7S globulin OS=Glycine max GN=BG PE=1 SV=2
GeneID:108346302	1				XP_017440831.1	PREDICTED: protein CUP-SHAPED COTYLEDON 3-like [Vigna angularis]		GO:0006351(transcription, DNA-templated);GO:0006355(regulation of transcription, DNA-templated)	GO:0016021(integral component of membrane);GO:0016020(membrane);GO:0005634(nucleus)	GO:0003677(DNA binding)	*	*	*	sp|Q9SCK6|NAC62_ARATH;sp|F4JN35|NTL9_ARATH	sp|Q9SCK6|NAC62_ARATH NAC domain-containing protein 62 OS=Arabidopsis thaliana GN=NAC062 PE=1 SV=1;sp|F4JN35|NTL9_ARATH Protein NTM1-like 9 OS=Arabidopsis thaliana GN=NTL9 PE=1 SV=1
GeneID:108330956	1				XP_017421045.1	PREDICTED: uncharacterized protein LOC108330956 [Vigna angularis]		*	GO:0016020(membrane);GO:0016021(integral component of membrane);GO:0005886(plasma membrane)	*	*	*	*	*	*
GeneID:108334218	1				XP_017425427.1	PREDICTED: protein FAR1-RELATED SEQUENCE 5-like [Vigna angularis]		GO:0006355(regulation of transcription, DNA-templated)	*	*	*	*	*	sp|Q9SZL8|FRS5_ARATH	sp|Q9SZL8|FRS5_ARATH Protein FAR1-RELATED SEQUENCE 5 OS=Arabidopsis thaliana GN=FRS5 PE=2 SV=1
GeneID:108330097	1				XP_017420072.1	PREDICTED: pentatricopeptide repeat-containing protein At4g39952, mitochondrial-like [Vigna angularis]		*	*	*	*	*	*	sp|Q3E9N1|PP359_ARATH	sp|Q3E9N1|PP359_ARATH Pentatricopeptide repeat-containing protein At4g39952, mitochondrial OS=Arabidopsis thaliana GN=PCMP-E98 PE=2 SV=2
GeneID:108344969	1				XP_017439003.1	PREDICTED: denticleless protein homolog [Vigna angularis]		*	*	*	K11790|DTL, CDT2, DCAF2|http://www.genome.jp/dbget-bin/www_bget?ko:K11790	*	KOG0266(R)(WD40 repeat-containing protein)	sp|Q5ZJW8|DTL_CHICK	sp|Q5ZJW8|DTL_CHICK Denticleless protein homolog OS=Gallus gallus GN=DTL PE=2 SV=1
GeneID:108327953	1				XP_017417182.1	PREDICTED: calcium-dependent protein kinase 26-like [Vigna angularis]		GO:0006468(protein phosphorylation);GO:0009738(abscisic acid-activated signaling pathway);GO:0046777(protein autophosphorylation);GO:0035556(intracellular signal transduction);GO:0018105(peptidyl-serine phosphorylation)	GO:0005737(cytoplasm);GO:0005886(plasma membrane);GO:0005634(nucleus)	GO:0004672(protein kinase activity);GO:0005524(ATP binding);GO:0004674(protein serine/threonine kinase activity);GO:0005509(calcium ion binding);GO:0000166(nucleotide binding);GO:0005516(calmodulin binding);GO:0004683(calmodulin-dependent protein kinase activity);GO:0009931(calcium-dependent protein serine/threonine kinase activity)	K13412|CPK|http://www.genome.jp/dbget-bin/www_bget?ko:K13412	ko04626(Plant-pathogen interaction)	*	sp|Q38870|CDPK2_ARATH	sp|Q38870|CDPK2_ARATH Calcium-dependent protein kinase 2 OS=Arabidopsis thaliana GN=CPK2 PE=1 SV=1
GeneID:108344641	1				XP_017438568.1	PREDICTED: E3 ubiquitin-protein ligase ATL6-like [Vigna angularis]		*	GO:0016020(membrane);GO:0016021(integral component of membrane)	GO:0008270(zinc ion binding);GO:0046872(metal ion binding)	K10664|ATL6S|http://www.genome.jp/dbget-bin/www_bget?ko:K10664	*	*	sp|Q8RXX9|ATL6_ARATH	sp|Q8RXX9|ATL6_ARATH E3 ubiquitin-protein ligase ATL6 OS=Arabidopsis thaliana GN=ATL6 PE=1 SV=2
GeneID:108332942	1				XP_017423731.1	PREDICTED: beta-glucosidase 13-like [Vigna angularis]		GO:0008152(metabolic process);GO:0005975(carbohydrate metabolic process)	*	GO:0004553(hydrolase activity, hydrolyzing O-glycosyl compounds);GO:0016798(hydrolase activity, acting on glycosyl bonds);GO:0016787(hydrolase activity)	K01188|E3.2.1.21|http://www.genome.jp/dbget-bin/www_bget?ko:K01188	ko00940(Phenylpropanoid biosynthesis);ko00500(Starch and sucrose metabolism);ko00460(Cyanoamino acid metabolism)	*	sp|Q7XKV2|BGL13_ORYSJ	sp|Q7XKV2|BGL13_ORYSJ Beta-glucosidase 13 OS=Oryza sativa subsp. japonica GN=BGLU13 PE=2 SV=2
GeneID:108332395	1				BAT92495.1	hypothetical protein VIGAN_07122700 [Vigna angularis var. angularis]		GO:0006952(defense response)	*	GO:0043531(ADP binding);GO:0005524(ATP binding);GO:0000166(nucleotide binding)	K13459|RPS2|http://www.genome.jp/dbget-bin/www_bget?ko:K13459	ko04626(Plant-pathogen interaction)	*	sp|O81825|DRL28_ARATH;sp|O82484|DRL23_ARATH	sp|O81825|DRL28_ARATH Probable disease resistance protein At4g27220 OS=Arabidopsis thaliana GN=At4g27220 PE=2 SV=1;sp|O82484|DRL23_ARATH Putative disease resistance protein At4g10780 OS=Arabidopsis thaliana GN=At4g10780 PE=3 SV=1
NC_030637.1.1247	1				XP_017427823.1	PREDICTED: F-box/kelch-repeat protein At2g44130-like [Vigna angularis]		*	GO:0031463(Cul3-RING ubiquitin ligase complex)	GO:0004842(ubiquitin-protein transferase activity)	*	*	*	sp|O80582|FBK46_ARATH	sp|O80582|FBK46_ARATH F-box/kelch-repeat protein At2g44130 OS=Arabidopsis thaliana GN=At2g44130 PE=2 SV=2
GeneID:108347137	1				XP_017441771.1	PREDICTED: uclacyanin-3-like [Vigna angularis]		*	GO:0016020(membrane);GO:0016021(integral component of membrane);GO:0046658(anchored component of plasma membrane)	GO:0009055(electron carrier activity)	*	*	*	sp|Q96316|BCB3_ARATH	sp|Q96316|BCB3_ARATH Uclacyanin-3 OS=Arabidopsis thaliana GN=UCC3 PE=2 SV=1
GeneID:108339050	1				XP_017431691.1	PREDICTED: putative disease resistance RPP13-like protein 1 [Vigna angularis]		GO:0006952(defense response)	*	GO:0043531(ADP binding)	*	*	*	sp|Q9LRR4|R13L1_ARATH	sp|Q9LRR4|R13L1_ARATH Putative disease resistance RPP13-like protein 1 OS=Arabidopsis thaliana GN=RPPL1 PE=3 SV=1
NC_030646.1.863	1				BAU02419.1	hypothetical protein VIGAN_11194300 [Vigna angularis var. angularis]		*	*	GO:0003824(catalytic activity)	*	*	*	sp|Q8LGM7|MOCOS_SOLLC	sp|Q8LGM7|MOCOS_SOLLC Molybdenum cofactor sulfurase OS=Solanum lycopersicum GN=FLACCA PE=2 SV=1
GeneID:108326664	1				XP_017415762.1	PREDICTED: pyruvate kinase isozyme A, chloroplastic-like [Vigna angularis]		GO:0006096(glycolytic process);GO:0016310(phosphorylation)	*	GO:0003824(catalytic activity);GO:0000287(magnesium ion binding);GO:0004743(pyruvate kinase activity);GO:0016301(kinase activity);GO:0016740(transferase activity);GO:0030955(potassium ion binding)	K00873|PK, pyk|http://www.genome.jp/dbget-bin/www_bget?ko:K00873	ko00010(Glycolysis / Gluconeogenesis);ko00620(Pyruvate metabolism);ko00230(Purine metabolism);ko01230(Biosynthesis of amino acids);ko01200(Carbon metabolism)	KOG2323(G)(Pyruvate kinase)	sp|Q43117|KPYA_RICCO	sp|Q43117|KPYA_RICCO Pyruvate kinase isozyme A, chloroplastic OS=Ricinus communis PE=1 SV=1
GeneID:108346878	1				XP_017441427.1	PREDICTED: metallothionein-like protein 2 [Vigna angularis]		*	*	GO:0046872(metal ion binding)	*	*	*	sp|P43398|MT2_TRIRP	sp|P43398|MT2_TRIRP Metallothionein-like protein 2 OS=Trifolium repens GN=MT1A PE=3 SV=1
GeneID:108342887	1				XP_017436268.1	PREDICTED: glutamate receptor 3.3 [Vigna angularis]		GO:0006810(transport);GO:0007186(G-protein coupled receptor signaling pathway);GO:0006811(ion transport)	GO:0016021(integral component of membrane);GO:0016020(membrane)	GO:0004970(ionotropic glutamate receptor activity);GO:0004930(G-protein coupled receptor activity)	K05387|GRIP|http://www.genome.jp/dbget-bin/www_bget?ko:K05387	*	KOG1052(PET)(Glutamate-gated kainate-type ion channel receptor subunit GluR5 and related subunits)	sp|Q9C8E7|GLR33_ARATH	sp|Q9C8E7|GLR33_ARATH Glutamate receptor 3.3 OS=Arabidopsis thaliana GN=GLR3.3 PE=2 SV=1
GeneID:108335901	1				XP_017427592.1	PREDICTED: kinesin-like protein KIN-7F [Vigna angularis]		GO:0007018(microtubule-based movement)	GO:0005874(microtubule);GO:0005871(kinesin complex)	GO:0008017(microtubule binding);GO:0005524(ATP binding);GO:0000166(nucleotide binding);GO:0003777(microtubule motor activity);GO:0016887(ATPase activity)	K11498|CENPE|http://www.genome.jp/dbget-bin/www_bget?ko:K11498	*	KOG0242(Z)(Kinesin-like protein)	sp|F4JZ68|KN7H_ARATH	sp|F4JZ68|KN7H_ARATH Kinesin-like protein KIN-7H OS=Arabidopsis thaliana GN=KIN7H PE=2 SV=1
GeneID:108338892	1				XP_017431446.1	PREDICTED: LOW QUALITY PROTEIN: RNA polymerase sigma factor sigA [Vigna angularis]		GO:0006355(regulation of transcription, DNA-templated);GO:0006352(DNA-templated transcription, initiation)	*	GO:0003677(DNA binding);GO:0003700(transcription factor activity, sequence-specific DNA binding);GO:0016987(sigma factor activity)	K03086|SIG1, rpoD|http://www.genome.jp/dbget-bin/www_bget?ko:K03086	*	*	sp|O24629|SIGA_ARATH	sp|O24629|SIGA_ARATH RNA polymerase sigma factor sigA OS=Arabidopsis thaliana GN=SIGA PE=1 SV=1
GeneID:108324457	1				XP_017412896.1	PREDICTED: exonuclease 1 isoform X1 [Vigna angularis]		GO:0006281(DNA repair)	GO:0005634(nucleus)	GO:0003677(DNA binding);GO:0004518(nuclease activity);GO:0003824(catalytic activity);GO:0035312(5'-3' exodeoxyribonuclease activity);GO:0016788(hydrolase activity, acting on ester bonds)	K10746|EXO1|http://www.genome.jp/dbget-bin/www_bget?ko:K10746	ko03430(Mismatch repair)	KOG2519(L)(5'-3' exonuclease)	sp|Q8L6Z7|EXO1_ARATH	sp|Q8L6Z7|EXO1_ARATH Exonuclease 1 OS=Arabidopsis thaliana GN=EXO1 PE=2 SV=2
GeneID:108323430	1				XP_017411376.1	PREDICTED: soyasaponin III rhamnosyltransferase-like [Vigna angularis]		GO:0008152(metabolic process)	*	GO:0016758(transferase activity, transferring hexosyl groups);GO:0016740(transferase activity)	*	*	*	sp|D4Q9Z5|SGT3_SOYBN	sp|D4Q9Z5|SGT3_SOYBN Soyasaponin III rhamnosyltransferase OS=Glycine max GN=GmSGT3 PE=1 SV=1
GeneID:108342895	1				XP_017436281.1	PREDICTED: glucuronoxylan 4-O-methyltransferase 1 [Vigna angularis]		GO:0045492(xylan biosynthetic process)	*	*	K18801|GXM|http://www.genome.jp/dbget-bin/www_bget?ko:K18801	*	*	sp|Q6NMK1|GXM1_ARATH	sp|Q6NMK1|GXM1_ARATH Glucuronoxylan 4-O-methyltransferase 1 OS=Arabidopsis thaliana GN=GXM1 PE=1 SV=1
GeneID:108346034	1				XP_017440449.1	PREDICTED: chlorophyll a-b binding protein CP26, chloroplastic [Vigna angularis]		GO:0018298(protein-chromophore linkage);GO:0009765(photosynthesis, light harvesting);GO:0015979(photosynthesis)	GO:0009522(photosystem I);GO:0009579(thylakoid);GO:0016020(membrane);GO:0009535(chloroplast thylakoid membrane);GO:0016021(integral component of membrane);GO:0009507(chloroplast)	GO:0016168(chlorophyll binding);GO:0046872(metal ion binding)	K08916|LHCB5|http://www.genome.jp/dbget-bin/www_bget?ko:K08916	ko00196(Photosynthesis - antenna proteins)	*	sp|Q9XF89|CB5_ARATH	sp|Q9XF89|CB5_ARATH Chlorophyll a-b binding protein CP26, chloroplastic OS=Arabidopsis thaliana GN=LHCB5 PE=1 SV=1
GeneID:108333744	1				XP_017424709.1	PREDICTED: eugenol synthase 1-like [Vigna angularis]		*	*	*	*	*	*	sp|Q15GI4|EGS1_OCIBA	sp|Q15GI4|EGS1_OCIBA Eugenol synthase 1 OS=Ocimum basilicum GN=EGS1 PE=1 SV=1
GeneID:108337790	1				XP_017429871.1	PREDICTED: probable calcium-binding protein CML23 [Vigna angularis]		*	*	GO:0005509(calcium ion binding)	*	*	KOG0027(T)(Calmodulin and related proteins (EF-Hand superfamily))	sp|Q9FYK2|CML25_ARATH	sp|Q9FYK2|CML25_ARATH Probable calcium-binding protein CML25 OS=Arabidopsis thaliana GN=CML25 PE=2 SV=1
GeneID:108340655	1				XP_017433654.1	PREDICTED: eukaryotic translation initiation factor 2D isoform X1 [Vigna angularis]		GO:0006413(translational initiation)	*	GO:0003743(translation initiation factor activity);GO:0003723(RNA binding)	K15027|EIF2D|http://www.genome.jp/dbget-bin/www_bget?ko:K15027	*	KOG2523(J)(Predicted RNA-binding protein with PUA domain);KOG2522(J)(Filamentous baseplate protein Ligatin, contains PUA domain)	sp|Q5RA63|EIF2D_PONAB;sp|Q58CR3|EIF2D_BOVIN	sp|Q5RA63|EIF2D_PONAB Eukaryotic translation initiation factor 2D OS=Pongo abelii GN=EIF2D PE=2 SV=1;sp|Q58CR3|EIF2D_BOVIN Eukaryotic translation initiation factor 2D OS=Bos taurus GN=EIF2D PE=2 SV=1
GeneID:108342214	1				XP_017435434.1	PREDICTED: uncharacterized protein LOC108342214 isoform X1 [Vigna angularis]		GO:0007165(signal transduction)	GO:0016020(membrane);GO:0016021(integral component of membrane)	*	*	*	KOG4177(M)(Ankyrin)	*	*
GeneID:108320962	1				XP_017408057.1	PREDICTED: protein SIEVE ELEMENT OCCLUSION B-like isoform X1 [Vigna angularis]		*	*	*	*	*	*	sp|Q9SS87|SEOB_ARATH	sp|Q9SS87|SEOB_ARATH Protein SIEVE ELEMENT OCCLUSION B OS=Arabidopsis thaliana GN=SEOB PE=1 SV=1
GeneID:108322916	1				XP_017410702.1	PREDICTED: uncharacterized protein LOC108322916 isoform X1 [Vigna angularis]		*	*	*	*	*	*	*	*
GeneID:108334914	1				XP_017426327.1	PREDICTED: origin of replication complex subunit 6 [Vigna angularis]		GO:0006260(DNA replication)	GO:0005664(nuclear origin of replication recognition complex)	GO:0003677(DNA binding)	K02608|ORC6|http://www.genome.jp/dbget-bin/www_bget?ko:K02608	*	*	sp|Q9ZVH3|ORC6_ARATH	sp|Q9ZVH3|ORC6_ARATH Origin of replication complex subunit 6 OS=Arabidopsis thaliana GN=ORC6 PE=1 SV=2
GeneID:108325821	1				XP_017414389.1	PREDICTED: beta-conglycinin, beta chain-like [Vigna angularis]		*	*	GO:0045735(nutrient reservoir activity)	*	*	*	sp|P13916|GLCA_SOYBN;sp|P11827|GLCAP_SOYBN;sp|P25974|GLCB_SOYBN;sp|P10562|CANA_CANGL	sp|P13916|GLCA_SOYBN Beta-conglycinin, alpha chain OS=Glycine max PE=1 SV=2;sp|P11827|GLCAP_SOYBN Beta-conglycinin, alpha' chain OS=Glycine max GN=CG-1 PE=2 SV=1;sp|P25974|GLCB_SOYBN Beta-conglycinin, beta chain OS=Glycine max GN=CG-4 PE=1 SV=1;sp|P10562|CANA_CANGL Canavalin OS=Canavalia gladiata PE=1 SV=1
GeneID:108340914	1				XP_017433969.1	PREDICTED: pre-mRNA-splicing factor SLU7-A-like [Vigna angularis]		*	GO:0005681(spliceosomal complex)	GO:0000386(second spliceosomal transesterification activity)	K12819|SLU7|http://www.genome.jp/dbget-bin/www_bget?ko:K12819	ko03040(Spliceosome)	KOG2560(A)(RNA splicing factor - Slu7p)	sp|Q6ZK48|SLU7_ORYSJ;sp|Q9SHY8|SLU7A_ARATH	sp|Q6ZK48|SLU7_ORYSJ Pre-mRNA-splicing factor SLU7 OS=Oryza sativa subsp. japonica GN=Os08g0127700 PE=2 SV=1;sp|Q9SHY8|SLU7A_ARATH Pre-mRNA-splicing factor SLU7-A OS=Arabidopsis thaliana GN=At1g65660 PE=1 SV=2
GeneID:108337372	1				XP_017429379.1	PREDICTED: protein SRG1-like [Vigna angularis]		GO:0055114(oxidation-reduction process)	*	GO:0005506(iron ion binding);GO:0016491(oxidoreductase activity);GO:0046872(metal ion binding);GO:0051213(dioxygenase activity)	*	*	*	sp|Q9FFF6|DIOX5_ARATH	sp|Q9FFF6|DIOX5_ARATH Probable 2-oxoglutarate-dependent dioxygenase At5g05600 OS=Arabidopsis thaliana GN=At5g05600 PE=2 SV=1
NW_016115050.1.12	1				XP_017409020.1	PREDICTED: uncharacterized protein LOC108321701 [Vigna angularis]		GO:0006468(protein phosphorylation);GO:0008360(regulation of cell shape);GO:0016055(Wnt signaling pathway);GO:0018105(peptidyl-serine phosphorylation);GO:0006897(endocytosis);GO:0016310(phosphorylation)	GO:0005737(cytoplasm);GO:0005634(nucleus)	GO:0004672(protein kinase activity);GO:0004674(protein serine/threonine kinase activity);GO:0005524(ATP binding);GO:0000166(nucleotide binding);GO:0016301(kinase activity)	*	*	KOG1164(T)(Casein kinase (serine/threonine/tyrosine protein kinase))	sp|Q852L0|HD16N_ORYSJ	sp|Q852L0|HD16N_ORYSJ Casein kinase 1-like protein HD16 OS=Oryza sativa subsp. japonica GN=HD16 PE=1 SV=1
GeneID:108320895	1				XP_017407978.1	PREDICTED: putative 12-oxophytodienoate reductase 11 [Vigna angularis]		GO:0055114(oxidation-reduction process)	GO:0005622(intracellular)	GO:0003824(catalytic activity);GO:0010181(FMN binding);GO:0016491(oxidoreductase activity);GO:0003959(NADPH dehydrogenase activity)	K05894|OPR|http://www.genome.jp/dbget-bin/www_bget?ko:K05894	ko00592(alpha-Linolenic acid metabolism)	KOG0134(CR)(NADH:flavin oxidoreductase/12-oxophytodienoate reductase)	sp|Q8GYB8|OPR2_ARATH;sp|Q9XG54|OPR1_SOLLC;sp|B9FSC8|OPR11_ORYSJ	sp|Q8GYB8|OPR2_ARATH 12-oxophytodienoate reductase 2 OS=Arabidopsis thaliana GN=OPR2 PE=1 SV=2;sp|Q9XG54|OPR1_SOLLC 12-oxophytodienoate reductase 1 OS=Solanum lycopersicum GN=OPR1 PE=1 SV=1;sp|B9FSC8|OPR11_ORYSJ Putative 12-oxophytodienoate reductase 11 OS=Oryza sativa subsp. japonica GN=OPR11 PE=2 SV=1
GeneID:108334552	1				XP_017425877.1	PREDICTED: CDPK-related kinase 5-like [Vigna angularis]		GO:0006468(protein phosphorylation);GO:0018105(peptidyl-serine phosphorylation);GO:0009738(abscisic acid-activated signaling pathway);GO:0046777(protein autophosphorylation);GO:0035556(intracellular signal transduction);GO:0016310(phosphorylation)	GO:0005737(cytoplasm);GO:0005886(plasma membrane);GO:0005634(nucleus)	GO:0004672(protein kinase activity);GO:0004674(protein serine/threonine kinase activity);GO:0005524(ATP binding);GO:0000166(nucleotide binding);GO:0005516(calmodulin binding);GO:0004683(calmodulin-dependent protein kinase activity);GO:0009931(calcium-dependent protein serine/threonine kinase activity);GO:0016301(kinase activity)	K00924|E2.7.1.-|http://www.genome.jp/dbget-bin/www_bget?ko:K00924	*	*	sp|Q9SCS2|CAMK5_ARATH	sp|Q9SCS2|CAMK5_ARATH CDPK-related kinase 5 OS=Arabidopsis thaliana GN=CRK5 PE=2 SV=1
GeneID:108344827	1				XP_017438825.1	PREDICTED: myb-related protein 306-like [Vigna angularis]		*	*	GO:0003677(DNA binding)	K09422|MYBP|http://www.genome.jp/dbget-bin/www_bget?ko:K09422	*	*	sp|P81392|MYB06_ANTMA	sp|P81392|MYB06_ANTMA Myb-related protein 306 OS=Antirrhinum majus GN=MYB306 PE=2 SV=1
GeneID:108338737	1				XP_017431287.1	PREDICTED: U-box domain-containing protein 4-like [Vigna angularis]		GO:0016567(protein ubiquitination)	GO:0005737(cytoplasm);GO:0005634(nucleus)	GO:0004842(ubiquitin-protein transferase activity)	*	*	*	sp|O22193|PUB4_ARATH;sp|Q5XEZ8|PUB2_ARATH	sp|O22193|PUB4_ARATH U-box domain-containing protein 4 OS=Arabidopsis thaliana GN=PUB4 PE=1 SV=3;sp|Q5XEZ8|PUB2_ARATH U-box domain-containing protein 2 OS=Arabidopsis thaliana GN=PUB2 PE=2 SV=1
NC_030646.1.952	1				BAU02146.1	hypothetical protein VIGAN_11158700 [Vigna angularis var. angularis]		*	*	*	*	*	*	*	*
NC_030645.1.1286	1				XP_007147753.1	hypothetical protein PHAVU_006G152100g [Phaseolus vulgaris]		GO:0071554(cell wall organization or biogenesis)	GO:0016021(integral component of membrane);GO:0016020(membrane);GO:0005794(Golgi apparatus)	GO:0016413(O-acetyltransferase activity)	*	*	*	sp|Q5BPJ0|TBL11_ARATH	sp|Q5BPJ0|TBL11_ARATH Protein trichome birefringence-like 11 OS=Arabidopsis thaliana GN=TBL11 PE=2 SV=1
GeneID:108340279	1				XP_017433028.1	PREDICTED: glucose-1-phosphate adenylyltransferase large subunit 1-like [Vigna angularis]		GO:0005978(glycogen biosynthetic process);GO:0019252(starch biosynthetic process);GO:0009058(biosynthetic process)	GO:0009536(plastid);GO:0009507(chloroplast)	GO:0016740(transferase activity);GO:0005524(ATP binding);GO:0008878(glucose-1-phosphate adenylyltransferase activity);GO:0000166(nucleotide binding);GO:0016779(nucleotidyltransferase activity)	K00975|glgC|http://www.genome.jp/dbget-bin/www_bget?ko:K00975	ko00520(Amino sugar and nucleotide sugar metabolism);ko00500(Starch and sucrose metabolism)	*	sp|Q00081|GLGL1_SOLTU	sp|Q00081|GLGL1_SOLTU Glucose-1-phosphate adenylyltransferase large subunit 1 (Fragment) OS=Solanum tuberosum GN=AGPS1 PE=2 SV=1
GeneID:108344383	1				XP_017438324.1	PREDICTED: probable sucrose-phosphate synthase [Vigna angularis]		GO:0005985(sucrose metabolic process)	*	GO:0016157(sucrose synthase activity);GO:0046524(sucrose-phosphate synthase activity)	K00696|E2.4.1.14|http://www.genome.jp/dbget-bin/www_bget?ko:K00696	ko00500(Starch and sucrose metabolism)	*	sp|Q43876|SPSA_VICFA	sp|Q43876|SPSA_VICFA Probable sucrose-phosphate synthase OS=Vicia faba GN=SPS PE=2 SV=1
GeneID:108324100	1				XP_017412416.1	PREDICTED: uncharacterized protein LOC108324100 isoform X4 [Vigna angularis]		*	*	*	K03155|TIMELESS|http://www.genome.jp/dbget-bin/www_bget?ko:K03155	*	*	sp|A4R4R3|TOF1_MAGO7	sp|A4R4R3|TOF1_MAGO7 Topoisomerase 1-associated factor 1 OS=Magnaporthe oryzae (strain 70-15 / ATCC MYA-4617 / FGSC 8958) GN=TOF1 PE=3 SV=1
GeneID:108336125	1				XP_017427960.1	PREDICTED: uncharacterized protein LOC108336125 [Vigna angularis]		*	GO:0016021(integral component of membrane);GO:0016020(membrane);GO:0005829(cytosol);GO:0009507(chloroplast);GO:0009570(chloroplast stroma)	*	*	*	*	*	*
NC_030637.1.1929	1				XP_017422539.1	PREDICTED: activating signal cointegrator 1 [Vigna angularis]		GO:0006355(regulation of transcription, DNA-templated);GO:0006366(transcription from RNA polymerase II promoter);GO:0045893(positive regulation of transcription, DNA-templated)	GO:0005634(nucleus)	GO:0008270(zinc ion binding);GO:0003713(transcription coactivator activity)	*	*	KOG2845(K)(Activating signal cointegrator 1)	sp|Q9QXN3|TRIP4_MOUSE	sp|Q9QXN3|TRIP4_MOUSE Activating signal cointegrator 1 OS=Mus musculus GN=Trip4 PE=1 SV=2
GeneID:108326248	1				KOM33986.1	hypothetical protein LR48_Vigan02g013600 [Vigna angularis]		GO:0006468(protein phosphorylation);GO:0016310(phosphorylation)	GO:0016020(membrane);GO:0016021(integral component of membrane)	GO:0004672(protein kinase activity);GO:0004674(protein serine/threonine kinase activity);GO:0005524(ATP binding);GO:0016301(kinase activity);GO:0016740(transferase activity);GO:0000166(nucleotide binding)	*	*	*	sp|P43298|TMK1_ARATH;sp|Q9SIT1|TMK3_ARATH	sp|P43298|TMK1_ARATH Receptor protein kinase TMK1 OS=Arabidopsis thaliana GN=TMK1 PE=1 SV=1;sp|Q9SIT1|TMK3_ARATH Receptor-like kinase TMK3 OS=Arabidopsis thaliana GN=TMK3 PE=2 SV=1
GeneID:108327987	1				XP_017417235.1	PREDICTED: histone H2AX-like [Vigna angularis]		GO:0006342(chromatin silencing)	GO:0000786(nucleosome);GO:0005694(chromosome);GO:0005634(nucleus);GO:0000790(nuclear chromatin)	GO:0003677(DNA binding);GO:0046982(protein heterodimerization activity)	K11251|H2A|http://www.genome.jp/dbget-bin/www_bget?ko:K11251	*	KOG1756(B)(Histone 2A)	sp|Q9S9K7|H2AXB_ARATH	sp|Q9S9K7|H2AXB_ARATH Probable histone H2AXb OS=Arabidopsis thaliana GN=At1g54690 PE=1 SV=1
GeneID:108331494	1				XP_017421690.1	PREDICTED: calcium-dependent protein kinase SK5-like [Vigna angularis]		GO:0006468(protein phosphorylation);GO:0009738(abscisic acid-activated signaling pathway);GO:0046777(protein autophosphorylation);GO:0035556(intracellular signal transduction);GO:0018105(peptidyl-serine phosphorylation)	GO:0005737(cytoplasm);GO:0005886(plasma membrane);GO:0005634(nucleus)	GO:0005509(calcium ion binding);GO:0004672(protein kinase activity);GO:0004674(protein serine/threonine kinase activity);GO:0005524(ATP binding);GO:0000166(nucleotide binding);GO:0005516(calmodulin binding);GO:0004683(calmodulin-dependent protein kinase activity);GO:0009931(calcium-dependent protein serine/threonine kinase activity)	K13412|CPK|http://www.genome.jp/dbget-bin/www_bget?ko:K13412	ko04626(Plant-pathogen interaction)	*	sp|P28583|CDPK_SOYBN	sp|P28583|CDPK_SOYBN Calcium-dependent protein kinase SK5 OS=Glycine max PE=1 SV=1
GeneID:108336255	1				XP_017428127.1	PREDICTED: fasciclin-like arabinogalactan protein 2 [Vigna angularis]		*	*	*	*	*	*	sp|Q9SU13|FLA2_ARATH	sp|Q9SU13|FLA2_ARATH Fasciclin-like arabinogalactan protein 2 OS=Arabidopsis thaliana GN=FLA2 PE=1 SV=1
GeneID:108328580	1				XP_017417949.1	PREDICTED: protein YLS9-like [Vigna angularis]		GO:0006952(defense response)	GO:0016021(integral component of membrane);GO:0016020(membrane);GO:0046658(anchored component of plasma membrane);GO:0009506(plasmodesma)	GO:0004871(signal transducer activity)	*	*	*	sp|Q9SJ52|NHL10_ARATH	sp|Q9SJ52|NHL10_ARATH NDR1/HIN1-like protein 10 OS=Arabidopsis thaliana GN=NHL10 PE=2 SV=1
GeneID:108342185	1				XP_017435396.1	PREDICTED: uncharacterized protein LOC108342185 [Vigna angularis]		*	*	*	*	*	*	*	*
GeneID:108320912	1				XP_017407999.1	PREDICTED: THUMP domain-containing protein 1 homolog [Vigna angularis]		*	*	GO:0003723(RNA binding)	K06963|TAN1, THUMPD1|http://www.genome.jp/dbget-bin/www_bget?ko:K06963	*	*	sp|Q99J36|THUM1_MOUSE	sp|Q99J36|THUM1_MOUSE THUMP domain-containing protein 1 OS=Mus musculus GN=Thumpd1 PE=1 SV=1
GeneID:108321332	1				XP_017408541.1	PREDICTED: alpha-galactosidase 1-like [Vigna angularis]		GO:0008152(metabolic process);GO:0005975(carbohydrate metabolic process)	GO:0009505(plant-type cell wall)	GO:0003824(catalytic activity);GO:0004553(hydrolase activity, hydrolyzing O-glycosyl compounds);GO:0004557(alpha-galactosidase activity);GO:0016798(hydrolase activity, acting on glycosyl bonds);GO:0052692(raffinose alpha-galactosidase activity);GO:0016787(hydrolase activity)	K07407|E3.2.1.22B, galA, rafA|http://www.genome.jp/dbget-bin/www_bget?ko:K07407	ko00052(Galactose metabolism);ko00603(Glycosphingolipid biosynthesis - globo and isoglobo series);ko00561(Glycerolipid metabolism);ko00600(Sphingolipid metabolism)	KOG2366(G)(Alpha-D-galactosidase (melibiase))	sp|Q9FT97|AGAL1_ARATH	sp|Q9FT97|AGAL1_ARATH Alpha-galactosidase 1 OS=Arabidopsis thaliana GN=AGAL1 PE=2 SV=1
GeneID:108331650	1				XP_017421980.1	PREDICTED: subtilisin-like protease SBT1.7 [Vigna angularis]		GO:0006508(proteolysis)	GO:0005618(cell wall)	GO:0016787(hydrolase activity);GO:0004252(serine-type endopeptidase activity)	*	*	*	sp|O65351|SBT17_ARATH	sp|O65351|SBT17_ARATH Subtilisin-like protease SBT1.7 OS=Arabidopsis thaliana GN=SBT1.7 PE=1 SV=1
GeneID:108329738	1				XP_017419579.1	PREDICTED: DCN1-like protein 2 isoform X1 [Vigna angularis]		GO:0051443(positive regulation of ubiquitin-protein transferase activity);GO:0045116(protein neddylation)	GO:0000151(ubiquitin ligase complex)	GO:0031624(ubiquitin conjugating enzyme binding);GO:0032182(ubiquitin-like protein binding);GO:0097602(cullin family protein binding)	K17822|DCUN1D1_2|http://www.genome.jp/dbget-bin/www_bget?ko:K17822	*	KOG3077(S)(Uncharacterized conserved protein)	sp|Q9VUQ8|DCN1L_DROME;sp|Q8BZJ7|DCNL2_MOUSE	sp|Q9VUQ8|DCN1L_DROME DCN1-like protein OS=Drosophila melanogaster GN=CG7427 PE=2 SV=2;sp|Q8BZJ7|DCNL2_MOUSE DCN1-like protein 2 OS=Mus musculus GN=Dcun1d2 PE=1 SV=3
GeneID:108321898	1				XP_017409294.1	PREDICTED: LOW QUALITY PROTEIN: early endosome antigen 1 [Vigna angularis]		GO:0007067(mitotic cell cycle)	GO:0000775(chromosome, centromeric region)	*	K11548|NUF2, CDCA1|http://www.genome.jp/dbget-bin/www_bget?ko:K11548	*	*	sp|Q10173|NUF2_SCHPO	sp|Q10173|NUF2_SCHPO Kinetochore protein nuf2 OS=Schizosaccharomyces pombe (strain 972 / ATCC 24843) GN=nuf2 PE=1 SV=1
GeneID:108344711	1				XP_017438669.1	PREDICTED: UDP-glycosyltransferase 71K2-like [Vigna angularis]		GO:0008152(metabolic process)	GO:0016020(membrane);GO:0016021(integral component of membrane)	GO:0016740(transferase activity);GO:0016757(transferase activity, transferring glycosyl groups);GO:0016758(transferase activity, transferring hexosyl groups)	*	*	*	sp|D3UAG2|U71K2_PYRCO	sp|D3UAG2|U71K2_PYRCO UDP-glycosyltransferase 71K2 OS=Pyrus communis GN=UGT71K2 PE=1 SV=1
GeneID:108335066	1				XP_017426481.1	PREDICTED: uncharacterized protein LOC108335066 [Vigna angularis]		*	GO:0016021(integral component of membrane);GO:0016020(membrane)	*	*	*	*	*	*
NC_030644.1.315	1				BAT90504.1	hypothetical protein VIGAN_06175900, partial [Vigna angularis var. angularis]		*	*	*	*	*	*	*	*
GeneID:108328020	1				XP_017417276.1	PREDICTED: F-box/LRR-repeat protein At1g67190-like [Vigna angularis]		*	*	*	*	*	*	sp|Q9ZW88|FBL34_ARATH	sp|Q9ZW88|FBL34_ARATH F-box/LRR-repeat protein At1g67190 OS=Arabidopsis thaliana GN=At1g67190 PE=2 SV=1
GeneID:108321878	1				XP_017409263.1	PREDICTED: F-box protein At1g10780-like [Vigna angularis]		*	*	*	*	*	*	sp|Q9SAC4|FB2_ARATH	sp|Q9SAC4|FB2_ARATH F-box protein At1g10780 OS=Arabidopsis thaliana GN=At1g10780 PE=2 SV=1
GeneID:108322564	1				XP_017410188.1	PREDICTED: disease resistance protein RPM1-like [Vigna angularis]		GO:0006952(defense response)	*	GO:0043531(ADP binding)	K13457|RPM1, RPS3|http://www.genome.jp/dbget-bin/www_bget?ko:K13457	ko04626(Plant-pathogen interaction)	*	sp|Q39214|RPM1_ARATH	sp|Q39214|RPM1_ARATH Disease resistance protein RPM1 OS=Arabidopsis thaliana GN=RPM1 PE=1 SV=1
NC_030646.1.487	1				KOM56384.1	hypothetical protein LR48_Vigan10g227600 [Vigna angularis]		GO:0006355(regulation of transcription, DNA-templated)	GO:0005634(nucleus)	GO:0003677(DNA binding);GO:0003700(transcription factor activity, sequence-specific DNA binding);GO:0043565(sequence-specific DNA binding)	K09338|HD-ZIP|http://www.genome.jp/dbget-bin/www_bget?ko:K09338	*	*	sp|Q02283|HAT5_ARATH	sp|Q02283|HAT5_ARATH Homeobox-leucine zipper protein HAT5 OS=Arabidopsis thaliana GN=HAT5 PE=1 SV=1
NC_030637.1.2064	1				KOM33689.1	hypothetical protein LR48_Vigan01g324500 [Vigna angularis]		*	*	*	*	*	*	sp|Q9SU30|CPR30_ARATH	sp|Q9SU30|CPR30_ARATH F-box protein CPR30 OS=Arabidopsis thaliana GN=CPR30 PE=1 SV=2
GeneID:108323002	1				XP_017410817.1	PREDICTED: heat shock cognate 70 kDa protein 2-like [Vigna angularis]		GO:0006351(transcription, DNA-templated);GO:0006355(regulation of transcription, DNA-templated);GO:0006457(protein folding);GO:0009408(response to heat);GO:0009409(response to cold);GO:0009615(response to virus);GO:0010187(negative regulation of seed germination);GO:0042742(defense response to bacterium);GO:0046686(response to cadmium ion);GO:0050832(defense response to fungus);GO:0090332(stomata…	GO:0005618(cell wall);GO:0005634(nucleus);GO:0005730(nucleolus);GO:0005737(cytoplasm);GO:0005774(vacuolar membrane);GO:0005794(Golgi apparatus);GO:0005829(cytosol);GO:0005886(plasma membrane);GO:0009506(plasmodesma);GO:0009507(chloroplast);GO:0016020(membrane);GO:0022626(cytosolic ribosome);GO:0048046(apoplast)	GO:0005524(ATP binding);GO:0000166(nucleotide binding);GO:0002020(protease binding);GO:0005515(protein binding)	K03283|HSPA1_8|http://www.genome.jp/dbget-bin/www_bget?ko:K03283	ko04144(Endocytosis);ko04141(Protein processing in endoplasmic reticulum);ko03040(Spliceosome)	KOG0101(O)(Molecular chaperones HSP70/HSC70, HSP70 superfamily)	sp|P22953|MD37E_ARATH;sp|Q9LHA8|MD37C_ARATH;sp|P09189|HSP7C_PETHY;sp|P27322|HSP72_SOLLC;sp|P26413|HSP70_SOYBN;sp|P25840|HSP70_CHLRE;sp|Q05746|HSP70_PLACB	sp|P22953|MD37E_ARATH Probable mediator of RNA polymerase II transcription subunit 37e OS=Arabidopsis thaliana GN=MED37E PE=1 SV=3;sp|Q9LHA8|MD37C_ARATH Probable mediator of RNA polymerase II transcription subunit 37c OS=Arabidopsis thaliana GN=MED37C PE=1 SV=1;sp|P09189|HSP7C_PETHY Heat shock cognate 70 kDa protein OS=Petunia hybrida GN=HSP70 PE=2 SV=1;sp|P27322|HSP72_SOLLC Heat shock cognate 70…
GeneID:108343558	1				KOM52767.1	hypothetical protein LR48_Vigan09g142600 [Vigna angularis]		*	*	*	*	*	*	sp|Q5XVH5|Y1710_ARATH	sp|Q5XVH5|Y1710_ARATH Uncharacterized protein At1g65710 OS=Arabidopsis thaliana GN=At1g65710 PE=2 SV=1
GeneID:108332694	1				XP_017423496.1	PREDICTED: uncharacterized protein LOC108332694 [Vigna angularis]		GO:0006952(defense response)	*	GO:0043531(ADP binding)	K13457|RPM1, RPS3|http://www.genome.jp/dbget-bin/www_bget?ko:K13457	ko04626(Plant-pathogen interaction)	*	sp|Q39214|RPM1_ARATH	sp|Q39214|RPM1_ARATH Disease resistance protein RPM1 OS=Arabidopsis thaliana GN=RPM1 PE=1 SV=1
GeneID:108345674	1				XP_017439826.1	PREDICTED: LEAF RUST 10 DISEASE-RESISTANCE LOCUS RECEPTOR-LIKE PROTEIN KINASE-like 1.2 isoform X1 [Vigna angularis]		GO:0006468(protein phosphorylation);GO:0007166(cell surface receptor signaling pathway);GO:0016310(phosphorylation)	GO:0016020(membrane);GO:0016021(integral component of membrane);GO:0005886(plasma membrane)	GO:0004672(protein kinase activity);GO:0004674(protein serine/threonine kinase activity);GO:0005524(ATP binding);GO:0000166(nucleotide binding);GO:0016301(kinase activity)	*	*	*	sp|Q8VYG0|LRL13_ARATH;sp|P0C5E2|LRL12_ARATH	sp|Q8VYG0|LRL13_ARATH LEAF RUST 10 DISEASE-RESISTANCE LOCUS RECEPTOR-LIKE PROTEIN KINASE-like 1.3 OS=Arabidopsis thaliana GN=LRK10L-1.3 PE=2 SV=1;sp|P0C5E2|LRL12_ARATH LEAF RUST 10 DISEASE-RESISTANCE LOCUS RECEPTOR-LIKE PROTEIN KINASE-like 1.2 OS=Arabidopsis thaliana GN=LRK10L-1.2 PE=2 SV=3
GeneID:108322113	1				XP_014507745.1	PREDICTED: probable small nuclear ribonucleoprotein F [Vigna radiata var. radiata]		GO:0000398(mRNA splicing, via spliceosome);GO:0008380(RNA splicing);GO:0006397(mRNA processing)	GO:0030529(intracellular ribonucleoprotein complex);GO:0005681(spliceosomal complex);GO:0005634(nucleus);GO:0005732(small nucleolar ribonucleoprotein complex);GO:0071013(catalytic step 2 spliceosome);GO:0005685(U1 snRNP)	GO:0003723(RNA binding)	K11098|SNRPF, SMF|http://www.genome.jp/dbget-bin/www_bget?ko:K11098	ko03040(Spliceosome)	KOG1783(A)(Small nuclear ribonucleoprotein F)	sp|Q9SUM2|RUXF_ARATH	sp|Q9SUM2|RUXF_ARATH Probable small nuclear ribonucleoprotein F OS=Arabidopsis thaliana GN=At4g30220 PE=3 SV=1
GeneID:108347128	1				XP_017441757.1	PREDICTED: cytochrome P450 81E8-like [Vigna angularis]		GO:0055114(oxidation-reduction process)	*	GO:0004497(monooxygenase activity);GO:0016705(oxidoreductase activity, acting on paired donors, with incorporation or reduction of molecular oxygen);GO:0020037(heme binding);GO:0046872(metal ion binding);GO:0005506(iron ion binding);GO:0016491(oxidoreductase activity)	*	*	*	sp|Q6WNQ8|C81E8_MEDTR	sp|Q6WNQ8|C81E8_MEDTR Cytochrome P450 81E8 OS=Medicago truncatula GN=CYP81E8 PE=2 SV=1
GeneID:108340711	1				XP_017433731.1	PREDICTED: BAG family molecular chaperone regulator 7 [Vigna angularis]		*	*	GO:0051087(chaperone binding)	*	*	*	sp|Q9LVA0|BAG7_ARATH	sp|Q9LVA0|BAG7_ARATH BAG family molecular chaperone regulator 7 OS=Arabidopsis thaliana GN=BAG7 PE=1 SV=1
GeneID:108323708	1				BAT98225.1	hypothetical protein VIGAN_09186500 [Vigna angularis var. angularis]		GO:0048278(vesicle docking);GO:0006887(exocytosis)	GO:0005737(cytoplasm);GO:0005886(plasma membrane);GO:0000145(exocyst);GO:0016020(membrane);GO:0009506(plasmodesma)	*	K19984|EXOC5, SEC10|http://www.genome.jp/dbget-bin/www_bget?ko:K19984	*	*	sp|X5JA13|SECAA_ARATH	sp|X5JA13|SECAA_ARATH Exocyst complex component SEC10a OS=Arabidopsis thaliana GN=SEC10a PE=1 SV=1
GeneID:108343916	1				XP_017437850.1	PREDICTED: beta-glucosidase BoGH3B-like isoform X1 [Vigna angularis]		GO:0008152(metabolic process);GO:0005975(carbohydrate metabolic process);GO:0009251(glucan catabolic process)	*	GO:0004553(hydrolase activity, hydrolyzing O-glycosyl compounds);GO:0016798(hydrolase activity, acting on glycosyl bonds);GO:0016787(hydrolase activity);GO:0008422(beta-glucosidase activity)	K05349|bglX|http://www.genome.jp/dbget-bin/www_bget?ko:K05349	ko00940(Phenylpropanoid biosynthesis);ko00500(Starch and sucrose metabolism);ko00460(Cyanoamino acid metabolism)	*	sp|A7LXU3|BGH3B_BACO1	sp|A7LXU3|BGH3B_BACO1 Beta-glucosidase BoGH3B OS=Bacteroides ovatus (strain ATCC 8483 / DSM 1896 / JCM 5824 / NCTC 11153) GN=BACOVA_02659 PE=1 SV=1
GeneID:108323060	1				BAT83294.1	hypothetical protein VIGAN_04042200 [Vigna angularis var. angularis]		GO:0005975(carbohydrate metabolic process)	*	GO:0005509(calcium ion binding);GO:0004556(alpha-amylase activity);GO:0003824(catalytic activity)	K01176|E3.2.1.1, amyA, malS|http://www.genome.jp/dbget-bin/www_bget?ko:K01176	ko00500(Starch and sucrose metabolism)	*	sp|Q94A41|AMY3_ARATH	sp|Q94A41|AMY3_ARATH Alpha-amylase 3, chloroplastic OS=Arabidopsis thaliana GN=AMY3 PE=1 SV=1
GeneID:108319822	1				XP_017406599.1	PREDICTED: uncharacterized protein LOC108319822 [Vigna angularis]		*	GO:0016020(membrane);GO:0016021(integral component of membrane)	*	*	*	*	*	*
GeneID:108334082	1				KOM43368.1	hypothetical protein LR48_Vigan05g097200 [Vigna angularis]		GO:0006355(regulation of transcription, DNA-templated);GO:0006366(transcription from RNA polymerase II promoter);GO:0000122(negative regulation of transcription from RNA polymerase II promoter);GO:0009697(salicylic acid biosynthetic process);GO:0010310(regulation of hydrogen peroxide metabolic process);GO:0009642(response to light intensity);GO:0009651(response to salt stress);GO:0010188(response…	GO:0005634(nucleus)	GO:0003700(transcription factor activity, sequence-specific DNA binding);GO:0008270(zinc ion binding);GO:0000166(nucleotide binding);GO:0001078(transcriptional repressor activity, RNA polymerase II core promoter proximal region sequence-specific binding);GO:0000977(RNA polymerase II regulatory region sequence-specific DNA binding);GO:0003676(nucleic acid binding)	K12236|NFX1|http://www.genome.jp/dbget-bin/www_bget?ko:K12236	*	KOG1952(K)(Transcription factor NF-X1, contains NFX-type Zn2+-binding and R3H domains)	sp|Q9SY59|NFXL1_ARATH	sp|Q9SY59|NFXL1_ARATH NF-X1-type zinc finger protein NFXL1 OS=Arabidopsis thaliana GN=NFXL1 PE=2 SV=1
GeneID:108338596	1				XP_017431051.1	PREDICTED: BEL1-like homeodomain protein 7 [Vigna angularis]		GO:0006355(regulation of transcription, DNA-templated)	GO:0005634(nucleus)	GO:0003677(DNA binding)	*	*	KOG0773(K)(Transcription factor MEIS1 and related HOX domain proteins)	sp|O65685|BLH6_ARATH;sp|Q9SIW1|BLH7_ARATH	sp|O65685|BLH6_ARATH BEL1-like homeodomain protein 6 OS=Arabidopsis thaliana GN=BLH6 PE=1 SV=1;sp|Q9SIW1|BLH7_ARATH BEL1-like homeodomain protein 7 OS=Arabidopsis thaliana GN=BLH7 PE=2 SV=1
GeneID:108331632	1				XP_017421935.1	PREDICTED: DNA-directed RNA polymerases IV and V subunit 2-like [Vigna angularis]		GO:0006351(transcription, DNA-templated)	GO:0005736(DNA-directed RNA polymerase I complex)	GO:0003677(DNA binding);GO:0016740(transferase activity);GO:0032549(ribonucleoside binding);GO:0003899(DNA-directed 5'-3' RNA polymerase activity);GO:0016779(nucleotidyltransferase activity);GO:0001054(RNA polymerase I activity)	K16252|NRPD2, NRPE2|http://www.genome.jp/dbget-bin/www_bget?ko:K16252	*	KOG0214(K)(RNA polymerase II, second largest subunit)	sp|Q9LK40|NRPD2_ARATH	sp|Q9LK40|NRPD2_ARATH DNA-directed RNA polymerases IV and V subunit 2 OS=Arabidopsis thaliana GN=NRPD2 PE=1 SV=1
GeneID:108346264	1				XP_017440785.1	PREDICTED: uncharacterized protein LOC108346264 [Vigna angularis]		*	GO:0016021(integral component of membrane);GO:0016020(membrane)	*	*	*	*	*	*
NC_030646.1.389	1				BAU01885.1	hypothetical protein VIGAN_11122700 [Vigna angularis var. angularis]		*	*	*	*	*	*	*	*
GeneID:108334395	1				XP_017425708.1	PREDICTED: auxin response factor 4-like isoform X1 [Vigna angularis]		GO:0009734(auxin-activated signaling pathway);GO:0006351(transcription, DNA-templated);GO:0006355(regulation of transcription, DNA-templated);GO:0009725(response to hormone)	GO:0005634(nucleus)	GO:0003677(DNA binding)	*	*	*	sp|Q9ZTX9|ARFD_ARATH	sp|Q9ZTX9|ARFD_ARATH Auxin response factor 4 OS=Arabidopsis thaliana GN=ARF4 PE=1 SV=1
GeneID:108325994	1				XP_017414677.1	PREDICTED: myb-related protein Myb4-like [Vigna angularis]		*	*	GO:0003677(DNA binding)	K09422|MYBP|http://www.genome.jp/dbget-bin/www_bget?ko:K09422	*	*	sp|Q7XBH4|MYB4_ORYSJ	sp|Q7XBH4|MYB4_ORYSJ Myb-related protein Myb4 OS=Oryza sativa subsp. japonica GN=MYB4 PE=2 SV=2
GeneID:108342074	1				XP_017435267.1	PREDICTED: altered inheritance of mitochondria protein 32-like [Vigna angularis]		*	GO:0016021(integral component of membrane);GO:0016020(membrane)	*	*	*	*	sp|A5DK49|AIM32_PICGU	sp|A5DK49|AIM32_PICGU Altered inheritance of mitochondria protein 32 OS=Meyerozyma guilliermondii (strain ATCC 6260 / CBS 566 / DSM 6381 / JCM 1539 / NBRC 10279 / NRRL Y-324) GN=AIM32 PE=3 SV=2
GeneID:108333066	1				XP_017423885.1	PREDICTED: chondroadherin [Vigna angularis]		*	*	*	*	*	KOG0531(T)(Protein phosphatase 1, regulatory subunit, and related proteins)	sp|Q5HZV9|PP1R7_RAT	sp|Q5HZV9|PP1R7_RAT Protein phosphatase 1 regulatory subunit 7 OS=Rattus norvegicus GN=Ppp1r7 PE=1 SV=1
GeneID:108332460	1				XP_017423216.1	PREDICTED: GPI mannosyltransferase 1 isoform X1 [Vigna angularis]		GO:0006506(GPI anchor biosynthetic process)	GO:0016021(integral component of membrane);GO:0016020(membrane)	GO:0016758(transferase activity, transferring hexosyl groups);GO:0016740(transferase activity);GO:0016757(transferase activity, transferring glycosyl groups)	K05284|PIGM|http://www.genome.jp/dbget-bin/www_bget?ko:K05284	ko00563(Glycosylphosphatidylinositol(GPI)-anchor biosynthesis)	KOG3893(G)(Mannosyltransferase)	sp|Q500W7|PIGM_ARATH	sp|Q500W7|PIGM_ARATH GPI mannosyltransferase 1 OS=Arabidopsis thaliana GN=PIGM PE=2 SV=1
GeneID:108328231	1				XP_017417553.1	PREDICTED: protein YIPF1 homolog [Vigna angularis]		*	GO:0016020(membrane);GO:0016021(integral component of membrane)	*	*	*	KOG3114(S)(Uncharacterized conserved protein)	sp|Q54TS4|YIPF1_DICDI	sp|Q54TS4|YIPF1_DICDI Protein YIPF1 homolog OS=Dictyostelium discoideum GN=yipf1 PE=3 SV=1
GeneID:108344842	1				XP_017438843.1	PREDICTED: pyruvate, phosphate dikinase 2 [Vigna angularis]		GO:0016310(phosphorylation);GO:0006090(pyruvate metabolic process)	*	GO:0003824(catalytic activity);GO:0005524(ATP binding);GO:0016301(kinase activity);GO:0050242(pyruvate, phosphate dikinase activity);GO:0046872(metal ion binding);GO:0016772(transferase activity, transferring phosphorus-containing groups)	K01006|ppdK|http://www.genome.jp/dbget-bin/www_bget?ko:K01006	ko00620(Pyruvate metabolism);ko00710(Carbon fixation in photosynthetic organisms);ko01200(Carbon metabolism)	*	sp|Q42910|PPDK_MESCR	sp|Q42910|PPDK_MESCR Pyruvate, phosphate dikinase, chloroplastic OS=Mesembryanthemum crystallinum GN=PPD PE=2 SV=1
GeneID:108332404	1				XP_017423146.1	PREDICTED: uncharacterized protein LOC108332404 isoform X1 [Vigna angularis]		GO:0051382(kinetochore assembly)	GO:0000776(kinetochore)	GO:0019237(centromeric DNA binding)	*	*	*	*	*
GeneID:108342328	1				XP_017435575.1	PREDICTED: 14 kDa proline-rich protein DC2.15-like [Vigna angularis]		*	GO:0016021(integral component of membrane);GO:0016020(membrane)	*	*	*	*	sp|P14009|14KD_DAUCA	sp|P14009|14KD_DAUCA 14 kDa proline-rich protein DC2.15 OS=Daucus carota PE=2 SV=1
GeneID:108347975	1				XP_017442939.1	PREDICTED: DAR GTPase 3, chloroplastic isoform X1 [Vigna angularis]		GO:0042254(ribosome biogenesis)	*	GO:0005525(GTP binding);GO:0003924(GTPase activity)	K19828|MTG1|http://www.genome.jp/dbget-bin/www_bget?ko:K19828	*	KOG2423(R)(Nucleolar GTPase)	sp|Q8H1F6|DGP3_ARATH	sp|Q8H1F6|DGP3_ARATH DAR GTPase 3, chloroplastic OS=Arabidopsis thaliana GN=DGP3 PE=2 SV=1
GeneID:108342077	1				XP_017435270.1	PREDICTED: uncharacterized protein LOC108342077 [Vigna angularis]		*	GO:0016020(membrane);GO:0016021(integral component of membrane)	*	*	*	*	*	*
NC_030643.1.132	1				XP_014502965.1	PREDICTED: uncharacterized protein LOC106763277 [Vigna radiata var. radiata]		GO:0007165(signal transduction);GO:0006952(defense response)	*	GO:0043531(ADP binding);GO:0003676(nucleic acid binding);GO:0004523(RNA-DNA hybrid ribonuclease activity)	*	*	*	sp|Q40392|TMVRN_NICGU	sp|Q40392|TMVRN_NICGU TMV resistance protein N OS=Nicotiana glutinosa GN=N PE=1 SV=1
NC_030645.1.589	1				XP_017436630.1	PREDICTED: outer envelope membrane protein 7 [Vigna angularis]		*	GO:0016021(integral component of membrane);GO:0016020(membrane);GO:0005773(vacuole);GO:0005774(vacuolar membrane)	*	*	*	*	*	*
GeneID:108320386	1				*	*		*	*	*	*	*	*	*	*
GeneID:108332322	1				XP_017423015.1	PREDICTED: uncharacterized protein LOC108332322 [Vigna angularis]		GO:0043161(proteasome-mediated ubiquitin-dependent protein catabolic process)	*	GO:0008270(zinc ion binding);GO:0046872(metal ion binding);GO:0061630(ubiquitin protein ligase activity)	*	*	KOG4628(O)(Predicted E3 ubiquitin ligase)	sp|Q69U49|RMR2_ORYSJ	sp|Q69U49|RMR2_ORYSJ Receptor homology region, transmembrane domain- and RING domain-containing protein 2 OS=Oryza sativa subsp. japonica GN=RMR1 PE=2 SV=2
GeneID:108345539	1				BAU01329.1	hypothetical protein VIGAN_11053900 [Vigna angularis var. angularis]		GO:0005975(carbohydrate metabolic process);GO:0005980(glycogen catabolic process)	GO:0005737(cytoplasm)	GO:0030170(pyridoxal phosphate binding);GO:0016740(transferase activity);GO:0008184(glycogen phosphorylase activity);GO:0004645(phosphorylase activity);GO:0016757(transferase activity, transferring glycosyl groups)	K00688|E2.4.1.1, glgP, PYG|http://www.genome.jp/dbget-bin/www_bget?ko:K00688	ko00500(Starch and sucrose metabolism)	KOG2099(G)(Glycogen phosphorylase)	sp|P53536|PHSL_VICFA	sp|P53536|PHSL_VICFA Alpha-1,4 glucan phosphorylase L isozyme, chloroplastic/amyloplastic OS=Vicia faba GN=PHO1 PE=2 SV=2
GeneID:108342246	1				XP_017435480.1	PREDICTED: chitin-binding lectin 1 [Vigna angularis]		*	GO:0016020(membrane);GO:0016021(integral component of membrane)	*	*	*	*	*	*
GeneID:108335748	1				XP_017427364.1	PREDICTED: histone-lysine N-methyltransferase family member SUVH9-like [Vigna angularis]		GO:0016571(histone methylation);GO:0034968(histone lysine methylation)	GO:0005694(chromosome);GO:0005634(nucleus)	GO:0018024(histone-lysine N-methyltransferase activity);GO:0042393(histone binding);GO:0008270(zinc ion binding)	K11420|EHMT|http://www.genome.jp/dbget-bin/www_bget?ko:K11420	ko00310(Lysine degradation)	KOG1082(BK)(Histone H3 (Lys9) methyltransferase SUV39H1/Clr4, required for transcriptional silencing)	sp|Q9T0G7|SUVH9_ARATH	sp|Q9T0G7|SUVH9_ARATH Histone-lysine N-methyltransferase family member SUVH9 OS=Arabidopsis thaliana GN=SUVH9 PE=1 SV=1
GeneID:108346965	1				XP_017441534.1	PREDICTED: ankyrin repeat domain-containing protein 13C [Vigna angularis]		*	*	*	*	*	KOG0522(R)(Ankyrin repeat protein)	sp|Q7ZYD9|A13CB_XENLA	sp|Q7ZYD9|A13CB_XENLA Ankyrin repeat domain-containing protein 13C-B OS=Xenopus laevis GN=ankrd13c-b PE=2 SV=1
GeneID:108321459	1				XP_017408707.1	PREDICTED: aminomethyltransferase, mitochondrial [Vigna angularis]		GO:0006546(glycine catabolic process)	*	GO:0008483(transaminase activity);GO:0016740(transferase activity);GO:0004047(aminomethyltransferase activity)	K00605|gcvT, AMT|http://www.genome.jp/dbget-bin/www_bget?ko:K00605	ko00260(Glycine, serine and threonine metabolism);ko00630(Glyoxylate and dicarboxylate metabolism);ko00670(One carbon pool by folate);ko01200(Carbon metabolism)	KOG2770(E)(Aminomethyl transferase)	sp|P49364|GCST_PEA	sp|P49364|GCST_PEA Aminomethyltransferase, mitochondrial OS=Pisum sativum GN=GDCST PE=1 SV=2
GeneID:108324233	1				XP_017412598.1	PREDICTED: uncharacterized protein LOC108324233 isoform X1 [Vigna angularis]		*	*	*	*	*	*	*	*
GeneID:108323160	1				XP_017411012.1	PREDICTED: 21 kDa protein-like [Vigna angularis]		*	*	GO:0004857(enzyme inhibitor activity)	*	*	*	sp|Q9SB37|PMEI7_ARATH	sp|Q9SB37|PMEI7_ARATH Pectinesterase inhibitor 7 OS=Arabidopsis thaliana GN=PMEI7 PE=2 SV=1
GeneID:108338923	1				XP_017431487.1	PREDICTED: uncharacterized protein LOC108338923 [Vigna angularis]		*	*	*	*	*	*	*	*
GeneID:108338961	1				XP_017431541.1	PREDICTED: MLP-like protein 28 [Vigna angularis]		GO:0009607(response to biotic stimulus);GO:0006952(defense response)	*	*	*	*	*	sp|Q9SSK5|MLP43_ARATH	sp|Q9SSK5|MLP43_ARATH MLP-like protein 43 OS=Arabidopsis thaliana GN=MLP43 PE=1 SV=1
GeneID:108320076	1				XP_017406904.1	PREDICTED: nodulation receptor kinase-like [Vigna angularis]		GO:0016310(phosphorylation);GO:0006468(protein phosphorylation)	GO:0016021(integral component of membrane);GO:0016020(membrane)	GO:0004672(protein kinase activity);GO:0005524(ATP binding);GO:0004674(protein serine/threonine kinase activity);GO:0016301(kinase activity);GO:0016740(transferase activity);GO:0000166(nucleotide binding)	*	*	*	sp|Q8LKZ1|NORK_PEA	sp|Q8LKZ1|NORK_PEA Nodulation receptor kinase OS=Pisum sativum GN=NORK PE=1 SV=1
NC_030640.1.106	1				*	*		*	*	*	*	*	*	*	*
GeneID:108333562	1				XP_017424516.1	PREDICTED: uncharacterized protein LOC108333562 [Vigna angularis]		*	*	*	*	*	*	*	*
GeneID:108333670	1				XP_017424635.1	PREDICTED: uncharacterized protein LOC108333670 [Vigna angularis]		*	*	*	*	*	*	*	*
GeneID:108339981	1				XP_017432703.1	PREDICTED: putative receptor-like protein kinase At4g00960 isoform X1 [Vigna angularis]		GO:0006468(protein phosphorylation)	GO:0016021(integral component of membrane);GO:0016020(membrane)	GO:0004672(protein kinase activity);GO:0005524(ATP binding);GO:0004674(protein serine/threonine kinase activity)	*	*	*	sp|Q8GYA4|CRK10_ARATH	sp|Q8GYA4|CRK10_ARATH Cysteine-rich receptor-like protein kinase 10 OS=Arabidopsis thaliana GN=CRK10 PE=1 SV=3
GeneID:108342901	1				XP_017436294.1	PREDICTED: probable LRR receptor-like serine/threonine-protein kinase At1g14390 [Vigna angularis]		GO:0006468(protein phosphorylation)	GO:0016021(integral component of membrane);GO:0016020(membrane)	GO:0004672(protein kinase activity);GO:0005524(ATP binding)	*	*	*	sp|Q9M9S4|Y1143_ARATH	sp|Q9M9S4|Y1143_ARATH Probable LRR receptor-like serine/threonine-protein kinase At1g14390 OS=Arabidopsis thaliana GN=At1g14390 PE=2 SV=1
GeneID:108335839	1				XP_017427504.1	PREDICTED: homeobox protein HD1 [Vigna angularis]		GO:0006355(regulation of transcription, DNA-templated)	GO:0005634(nucleus)	GO:0003677(DNA binding)	*	*	KOG0773(K)(Transcription factor MEIS1 and related HOX domain proteins)	sp|P46606|HD1_BRANA	sp|P46606|HD1_BRANA Homeobox protein HD1 OS=Brassica napus GN=HD1 PE=2 SV=1
GeneID:108341139	1				XP_017434281.1	PREDICTED: L-type lectin-domain containing receptor kinase VIII.1-like [Vigna angularis]		GO:0006468(protein phosphorylation)	GO:0016020(membrane);GO:0016021(integral component of membrane)	GO:0004672(protein kinase activity);GO:0004674(protein serine/threonine kinase activity);GO:0030246(carbohydrate binding);GO:0005524(ATP binding);GO:0000166(nucleotide binding)	*	*	*	sp|Q9LFH9|LRK81_ARATH	sp|Q9LFH9|LRK81_ARATH L-type lectin-domain containing receptor kinase VIII.1 OS=Arabidopsis thaliana GN=LECRK81 PE=2 SV=1
GeneID:108320682	1				XP_002324958.1	leucine-rich repeat transmembrane protein kinase [Populus trichocarpa]		GO:0016310(phosphorylation);GO:0006468(protein phosphorylation)	GO:0005886(plasma membrane);GO:0016021(integral component of membrane);GO:0016020(membrane)	GO:0004672(protein kinase activity);GO:0005524(ATP binding);GO:0016301(kinase activity)	*	*	*	sp|O48788|Y2267_ARATH	sp|O48788|Y2267_ARATH Probable inactive receptor kinase At2g26730 OS=Arabidopsis thaliana GN=At2g26730 PE=1 SV=1
GeneID:108324425	1				XP_017412863.1	PREDICTED: bifunctional dihydrofolate reductase-thymidylate synthase-like [Vigna angularis]		GO:0006545(glycine biosynthetic process);GO:0032259(methylation);GO:0055114(oxidation-reduction process);GO:0009165(nucleotide biosynthetic process);GO:0006231(dTMP biosynthetic process);GO:0006730(one-carbon metabolic process);GO:0046654(tetrahydrofolate biosynthetic process)	*	GO:0004146(dihydrofolate reductase activity);GO:0016740(transferase activity);GO:0008168(methyltransferase activity);GO:0004799(thymidylate synthase activity);GO:0016491(oxidoreductase activity)	K13998|DHFR-TS|http://www.genome.jp/dbget-bin/www_bget?ko:K13998	ko00790(Folate biosynthesis);ko00670(One carbon pool by folate);ko00240(Pyrimidine metabolism)	KOG0673(F)(Thymidylate synthase)	sp|P51820|DRTS_SOYBN	sp|P51820|DRTS_SOYBN Bifunctional dihydrofolate reductase-thymidylate synthase OS=Glycine max PE=1 SV=1
GeneID:108344970	1				XP_017439004.1	PREDICTED: BAHD acyltransferase At3g29680-like [Vigna angularis]		*	*	GO:0016747(transferase activity, transferring acyl groups other than amino-acyl groups)	*	*	*	sp|Q9LJB4|5MAT_ARATH	sp|Q9LJB4|5MAT_ARATH Malonyl-CoA:anthocyanidin 5-O-glucoside-6''-O-malonyltransferase OS=Arabidopsis thaliana GN=5MAT PE=1 SV=1
GeneID:108327913	1				XP_017417133.1	PREDICTED: lysine histidine transporter 1-like [Vigna angularis]		GO:0003333(amino acid transmembrane transport)	GO:0016021(integral component of membrane);GO:0016020(membrane);GO:0005886(plasma membrane)	GO:0015171(amino acid transmembrane transporter activity)	*	*	*	sp|Q9FKS8|LHT1_ARATH	sp|Q9FKS8|LHT1_ARATH Lysine histidine transporter 1 OS=Arabidopsis thaliana GN=LHT1 PE=1 SV=1
GeneID:108347547	1				XP_017442348.1	PREDICTED: AUGMIN subunit 7 [Vigna angularis]		*	*	*	*	*	*	sp|Q0WTP1|AUG7_ARATH	sp|Q0WTP1|AUG7_ARATH AUGMIN subunit 7 OS=Arabidopsis thaliana GN=AUG7 PE=1 SV=1
GeneID:108339779	1				XP_007132439.1	hypothetical protein PHAVU_011G094500g [Phaseolus vulgaris]		GO:0005975(carbohydrate metabolic process)	GO:0016020(membrane);GO:0016021(integral component of membrane);GO:0046658(anchored component of plasma membrane)	GO:0004553(hydrolase activity, hydrolyzing O-glycosyl compounds);GO:0016787(hydrolase activity);GO:0030247(polysaccharide binding)	*	*	*	sp|Q9ZQG9|E1314_ARATH	sp|Q9ZQG9|E1314_ARATH Glucan endo-1,3-beta-glucosidase 14 OS=Arabidopsis thaliana GN=At2g27500 PE=1 SV=2
GeneID:108338080	1				XP_017430260.1	PREDICTED: myosin-binding protein 3-like isoform X1 [Vigna angularis]		*	GO:0016020(membrane);GO:0016021(integral component of membrane)	*	*	*	*	sp|Q0WNW4|MYOB3_ARATH	sp|Q0WNW4|MYOB3_ARATH Myosin-binding protein 3 OS=Arabidopsis thaliana GN=MYOB3 PE=1 SV=1
GeneID:108330790	1				KOM36783.1	hypothetical protein LR48_Vigan03g016400 [Vigna angularis]		*	*	*	*	*	*	sp|P81760|TL17_ARATH	sp|P81760|TL17_ARATH Thylakoid lumenal 17.4 kDa protein, chloroplastic OS=Arabidopsis thaliana GN=TL17 PE=1 SV=2
NC_030639.1.1195	1				KYP34657.1	hypothetical protein KK1_044366 [Cajanus cajan]		*	*	*	*	*	*	*	*
GeneID:108336370	1				XP_017428290.1	PREDICTED: beta-glucosidase BoGH3B-like [Vigna angularis]		GO:0005975(carbohydrate metabolic process);GO:0009251(glucan catabolic process)	*	GO:0004553(hydrolase activity, hydrolyzing O-glycosyl compounds);GO:0016787(hydrolase activity);GO:0008422(beta-glucosidase activity)	K05349|bglX|http://www.genome.jp/dbget-bin/www_bget?ko:K05349	ko00940(Phenylpropanoid biosynthesis);ko00500(Starch and sucrose metabolism);ko00460(Cyanoamino acid metabolism)	*	sp|A7LXU3|BGH3B_BACO1	sp|A7LXU3|BGH3B_BACO1 Beta-glucosidase BoGH3B OS=Bacteroides ovatus (strain ATCC 8483 / DSM 1896 / JCM 5824 / NCTC 11153) GN=BACOVA_02659 PE=1 SV=1
GeneID:108337557	1				XP_017429601.1	PREDICTED: uncharacterized protein LOC108337557 [Vigna angularis]		*	*	GO:0046983(protein dimerization activity)	*	*	*	*	*
GeneID:108329497	1				XP_017419214.1	PREDICTED: squamosa promoter-binding-like protein 9 [Vigna angularis]		*	GO:0005634(nucleus)	GO:0003677(DNA binding)	*	*	*	sp|Q700W2|SPL9_ARATH	sp|Q700W2|SPL9_ARATH Squamosa promoter-binding-like protein 9 OS=Arabidopsis thaliana GN=SPL9 PE=2 SV=2
GeneID:108332098	1				XP_017422702.1	PREDICTED: amidophosphoribosyltransferase, chloroplastic [Vigna angularis]		GO:0009116(nucleoside metabolic process);GO:0009113(purine nucleobase biosynthetic process);GO:0006164(purine nucleotide biosynthetic process);GO:0006541(glutamine metabolic process);GO:0006189('de novo' IMP biosynthetic process)	GO:0009507(chloroplast);GO:0009536(plastid)	GO:0016740(transferase activity);GO:0004044(amidophosphoribosyltransferase activity);GO:0051536(iron-sulfur cluster binding);GO:0016757(transferase activity, transferring glycosyl groups);GO:0051539(4 iron, 4 sulfur cluster binding);GO:0046872(metal ion binding)	K00764|purF, PPAT|http://www.genome.jp/dbget-bin/www_bget?ko:K00764	ko00250(Alanine, aspartate and glutamate metabolism);ko00230(Purine metabolism)	KOG1268(M)(Glucosamine 6-phosphate synthetases, contain amidotransferase and phosphosugar isomerase domains);KOG0572(F)(Glutamine phosphoribosylpyrophosphate amidotransferase)	sp|P52419|PUR1_VIGAC	sp|P52419|PUR1_VIGAC Amidophosphoribosyltransferase, chloroplastic (Fragment) OS=Vigna aconitifolia GN=PUR1 PE=2 SV=1
GeneID:108336172	1				XP_017427997.1	PREDICTED: putative glycerol-3-phosphate transporter 4 [Vigna angularis]		GO:0006810(transport);GO:0055085(transmembrane transport);GO:0006820(anion transport)	GO:0016020(membrane);GO:0016021(integral component of membrane)	GO:0005215(transporter activity);GO:0022857(transmembrane transporter activity)	K13783|SLC37A1_2|http://www.genome.jp/dbget-bin/www_bget?ko:K13783	*	KOG2533(G)(Permease of the major facilitator superfamily)	sp|O23596|GLPT4_ARATH	sp|O23596|GLPT4_ARATH Putative glycerol-3-phosphate transporter 4 OS=Arabidopsis thaliana GN=At4g17550 PE=3 SV=2
GeneID:108333687	1				XP_017424653.1	PREDICTED: calcium-binding protein PBP1-like [Vigna angularis]		*	*	GO:0005509(calcium ion binding)	*	*	KOG0028(ZD)(Ca2+-binding protein (centrin/caltractin), EF-Hand superfamily protein)	sp|Q9LSQ6|PBP1_ARATH	sp|Q9LSQ6|PBP1_ARATH Calcium-binding protein PBP1 OS=Arabidopsis thaliana GN=PBP1 PE=1 SV=1
GeneID:108334374	1				XP_017425664.1	PREDICTED: uncharacterized protein At1g04910-like isoform X1 [Vigna angularis]		*	*	*	*	*	*	sp|Q8W486|Y1491_ARATH	sp|Q8W486|Y1491_ARATH Uncharacterized protein At1g04910 OS=Arabidopsis thaliana GN=At1g04910 PE=2 SV=1
GeneID:108343516	1				XP_017437334.1	PREDICTED: CO(2)-response secreted protease [Vigna angularis]		GO:0006508(proteolysis)	GO:0005618(cell wall)	GO:0008233(peptidase activity);GO:0008236(serine-type peptidase activity);GO:0016787(hydrolase activity);GO:0004252(serine-type endopeptidase activity)	*	*	*	sp|Q9LNU1|CRSP_ARATH	sp|Q9LNU1|CRSP_ARATH CO(2)-response secreted protease OS=Arabidopsis thaliana GN=CRSP PE=2 SV=1
NC_030640.1.1059	1				KOM50008.1	hypothetical protein LR48_Vigan08g083500 [Vigna angularis]		*	*	*	*	*	KOG0017(R)(FOG: Transposon-encoded proteins with TYA, reverse transcriptase, integrase domains in various combinations)	sp|Q99315|YG31B_YEAST	sp|Q99315|YG31B_YEAST Transposon Ty3-G Gag-Pol polyprotein OS=Saccharomyces cerevisiae (strain ATCC 204508 / S288c) GN=TY3B-G PE=1 SV=3
GeneID:108333695	1				XP_017424663.1	PREDICTED: uncharacterized protein LOC108333695 [Vigna angularis]		*	GO:0016021(integral component of membrane);GO:0016020(membrane)	*	*	*	*	*	*
GeneID:108322098	1				XP_017409565.1	PREDICTED: uncharacterized protein LOC108322098 [Vigna angularis]		*	*	*	*	*	*	*	*
GeneID:108347948	1				XP_017442901.1	PREDICTED: auxin-induced protein 22E [Vigna angularis]		GO:0009734(auxin-activated signaling pathway);GO:0006351(transcription, DNA-templated);GO:0006355(regulation of transcription, DNA-templated)	GO:0005634(nucleus)	*	K14484|IAA|http://www.genome.jp/dbget-bin/www_bget?ko:K14484	ko04075(Plant hormone signal transduction)	*	sp|O24543|AX22E_VIGRR	sp|O24543|AX22E_VIGRR Auxin-induced protein 22E OS=Vigna radiata var. radiata GN=AUX22E PE=2 SV=1
GeneID:108335190	1				BAT74704.1	hypothetical protein VIGAN_01242600 [Vigna angularis var. angularis]		GO:0055085(transmembrane transport)	GO:0016021(integral component of membrane);GO:0016020(membrane)	*	K02575|NRT, narK, nrtP, nasA|http://www.genome.jp/dbget-bin/www_bget?ko:K02575	ko00910(Nitrogen metabolism)	*	sp|Q9LPV5|NRT25_ARATH	sp|Q9LPV5|NRT25_ARATH High affinity nitrate transporter 2.5 OS=Arabidopsis thaliana GN=NRT2.5 PE=1 SV=1
GeneID:108339617	1				XP_017432267.1	PREDICTED: probable receptor-like serine/threonine-protein kinase At5g57670 [Vigna angularis]		GO:0006468(protein phosphorylation)	*	GO:0004672(protein kinase activity);GO:0005524(ATP binding)	*	*	*	sp|Q9SGY7|PEK11_ARATH	sp|Q9SGY7|PEK11_ARATH Putative proline-rich receptor-like protein kinase PERK11 OS=Arabidopsis thaliana GN=PERK11 PE=2 SV=2
GeneID:108323705	1				XP_017411740.1	PREDICTED: ras-related protein RABH1b-like isoform X1 [Vigna angularis]		GO:0007264(small GTPase mediated signal transduction)	*	GO:0005525(GTP binding)	K07893|RAB6A|http://www.genome.jp/dbget-bin/www_bget?ko:K07893	*	KOG0094(U)(GTPase Rab6/YPT6/Ryh1, small G protein superfamily)	sp|O80501|RAH1B_ARATH	sp|O80501|RAH1B_ARATH Ras-related protein RABH1b OS=Arabidopsis thaliana GN=RABH1B PE=1 SV=1
GeneID:108344836	1				XP_017438835.1	PREDICTED: probable polyol transporter 6 [Vigna angularis]		GO:0006810(transport);GO:0055085(transmembrane transport);GO:0046323(glucose import);GO:0035428(hexose transmembrane transport)	GO:0016020(membrane);GO:0016021(integral component of membrane);GO:0005887(integral component of plasma membrane)	GO:0022891(substrate-specific transmembrane transporter activity);GO:0022857(transmembrane transporter activity);GO:0005215(transporter activity);GO:0005355(glucose transmembrane transporter activity);GO:0005351(sugar:proton symporter activity)	*	*	KOG0254(R)(Predicted transporter (major facilitator superfamily))	sp|Q8VZ80|PLT5_ARATH;sp|Q8GXR2|PLT6_ARATH	sp|Q8VZ80|PLT5_ARATH Polyol transporter 5 OS=Arabidopsis thaliana GN=PLT5 PE=1 SV=2;sp|Q8GXR2|PLT6_ARATH Probable polyol transporter 6 OS=Arabidopsis thaliana GN=PLT6 PE=2 SV=2
GeneID:108326038	1				XP_017414764.1	PREDICTED: pleiotropic drug resistance protein 2-like isoform X1 [Vigna angularis]		GO:0006810(transport)	GO:0016020(membrane);GO:0016021(integral component of membrane);GO:0005886(plasma membrane)	GO:0005524(ATP binding);GO:0000166(nucleotide binding);GO:0016887(ATPase activity);GO:0042626(ATPase activity, coupled to transmembrane movement of substances)	*	*	KOG0065(Q)(Pleiotropic drug resistance proteins (PDR1-15), ABC superfamily)	sp|Q2PCF1|PDR2_NICPL	sp|Q2PCF1|PDR2_NICPL Pleiotropic drug resistance protein 2 OS=Nicotiana plumbaginifolia GN=PDR2 PE=2 SV=1
GeneID:108328147	1				XP_017417450.1	PREDICTED: auxin-induced protein PCNT115-like [Vigna angularis]		*	*	*	*	*	KOG1575(C)(Voltage-gated shaker-like K+ channel, subunit beta/KCNAB)	sp|Q7XT99|AKR2_ORYSJ;sp|Q84M96|ALKR2_ARATH	sp|Q7XT99|AKR2_ORYSJ Probable aldo-keto reductase 2 OS=Oryza sativa subsp. japonica GN=Os04g0338000 PE=2 SV=2;sp|Q84M96|ALKR2_ARATH Probable aldo-keto reductase 2 OS=Arabidopsis thaliana GN=AGD2 PE=2 SV=1
NC_030641.1.648	1				XP_017424454.1	PREDICTED: dirigent protein 21-like [Vigna angularis]		*	*	*	*	*	*	sp|Q9SS03|DIR21_ARATH	sp|Q9SS03|DIR21_ARATH Dirigent protein 21 OS=Arabidopsis thaliana GN=DIR21 PE=3 SV=1
GeneID:108333868	1				XP_017424826.1	PREDICTED: cyclic dof factor 3-like [Vigna angularis]		GO:0006355(regulation of transcription, DNA-templated)	*	GO:0003677(DNA binding)	*	*	*	sp|Q93ZL5|CDF2_ARATH;sp|Q8W1E3|CDF1_ARATH;sp|Q8LFV3|CDF3_ARATH	sp|Q93ZL5|CDF2_ARATH Cyclic dof factor 2 OS=Arabidopsis thaliana GN=CDF2 PE=1 SV=2;sp|Q8W1E3|CDF1_ARATH Cyclic dof factor 1 OS=Arabidopsis thaliana GN=CDF1 PE=1 SV=2;sp|Q8LFV3|CDF3_ARATH Cyclic dof factor 3 OS=Arabidopsis thaliana GN=CDF3 PE=1 SV=2
GeneID:108326537	1				KOM36524.1	hypothetical protein LR48_Vigan02g267400 [Vigna angularis]		GO:0008152(metabolic process);GO:0005975(carbohydrate metabolic process)	*	GO:0004563(beta-N-acetylhexosaminidase activity);GO:0004553(hydrolase activity, hydrolyzing O-glycosyl compounds);GO:0016798(hydrolase activity, acting on glycosyl bonds);GO:0016787(hydrolase activity)	K12373|HEXA_B|http://www.genome.jp/dbget-bin/www_bget?ko:K12373	ko00520(Amino sugar and nucleotide sugar metabolism);ko00531(Glycosaminoglycan degradation);ko00604(Glycosphingolipid biosynthesis - ganglio series);ko00603(Glycosphingolipid biosynthesis - globo and isoglobo series);ko00511(Other glycan degradation)	KOG2499(G)(Beta-N-acetylhexosaminidase)	sp|A7WM73|HEXO1_ARATH	sp|A7WM73|HEXO1_ARATH Beta-hexosaminidase 1 OS=Arabidopsis thaliana GN=HEXO1 PE=1 SV=1
GeneID:108332769	1				XP_017423566.1	PREDICTED: uncharacterized protein LOC108332769 [Vigna angularis]		*	*	*	*	*	*	*	*
GeneID:108342851	1				XP_017436197.1	PREDICTED: stem-specific protein TSJT1-like [Vigna angularis]		GO:0006541(glutamine metabolic process);GO:0006529(asparagine biosynthetic process)	GO:0005829(cytosol)	GO:0042803(protein homodimerization activity);GO:0004066(asparagine synthase (glutamine-hydrolyzing) activity)	*	*	*	sp|P24805|TSJT1_TOBAC	sp|P24805|TSJT1_TOBAC Stem-specific protein TSJT1 OS=Nicotiana tabacum GN=TSJT1 PE=2 SV=1
GeneID:108339604	1				XP_017432292.1	PREDICTED: delta(8)-fatty-acid desaturase 2-like [Vigna angularis]		GO:0006629(lipid metabolic process)	GO:0016020(membrane);GO:0016021(integral component of membrane)	GO:0016491(oxidoreductase activity)	K13076|SLD|http://www.genome.jp/dbget-bin/www_bget?ko:K13076	*	KOG0537(C)(Cytochrome b5)	sp|Q3EBF7|SLD2_ARATH	sp|Q3EBF7|SLD2_ARATH Delta(8)-fatty-acid desaturase 2 OS=Arabidopsis thaliana GN=SLD2 PE=1 SV=1
NW_016115025.1.5	1				XP_017408522.1	PREDICTED: BTB/POZ domain-containing protein At3g08570 isoform X1 [Vigna angularis]		*	*	*	*	*	*	sp|Q9C9Z7|Y3857_ARATH	sp|Q9C9Z7|Y3857_ARATH BTB/POZ domain-containing protein At3g08570 OS=Arabidopsis thaliana GN=At3g08570 PE=2 SV=2
GeneID:108340926	1				XP_017433983.1	PREDICTED: calcium uniporter protein 6, mitochondrial-like [Vigna angularis]		*	GO:0016020(membrane);GO:0016021(integral component of membrane)	GO:0015292(uniporter activity)	*	*	KOG2966(R)(Uncharacterized conserved protein)	sp|F4I111|MCU6_ARATH	sp|F4I111|MCU6_ARATH Calcium uniporter protein 6, mitochondrial OS=Arabidopsis thaliana GN=At1g09575 PE=2 SV=1
NC_030637.1.1723	1				KRH03959.1	hypothetical protein GLYMA_17G129800 [Glycine max]		*	*	*	*	*	*	*	*
GeneID:108330437	1				XP_017420410.1	PREDICTED: chalcone synthase-like [Vigna angularis]		GO:0008152(metabolic process);GO:0009058(biosynthetic process)	*	GO:0016747(transferase activity, transferring acyl groups other than amino-acyl groups);GO:0016740(transferase activity);GO:0016746(transferase activity, transferring acyl groups);GO:0003824(catalytic activity)	K00660|CHS|http://www.genome.jp/dbget-bin/www_bget?ko:K00660	ko00941(Flavonoid biosynthesis);ko04712(Circadian rhythm - plant)	*	sp|P16107|CHSY_PETCR;sp|P51090|CHSY_VITVI	sp|P16107|CHSY_PETCR Chalcone synthase OS=Petroselinum crispum GN=CHS PE=3 SV=1;sp|P51090|CHSY_VITVI Chalcone synthase OS=Vitis vinifera GN=CHS PE=2 SV=1
GeneID:108323921	1				KOM32823.1	hypothetical protein LR48_Vigan01g237900 [Vigna angularis]		GO:0008152(metabolic process);GO:0055114(oxidation-reduction process)	*	GO:0016620(oxidoreductase activity, acting on the aldehyde or oxo group of donors, NAD or NADP as acceptor);GO:0016491(oxidoreductase activity)	K00128|E1.2.1.3|http://www.genome.jp/dbget-bin/www_bget?ko:K00128	ko00330(Arginine and proline metabolism);ko00340(Histidine metabolism);ko00310(Lysine degradation);ko00380(Tryptophan metabolism);ko00280(Valine, leucine and isoleucine degradation);ko00053(Ascorbate and aldarate metabolism);ko00010(Glycolysis / Gluconeogenesis);ko00620(Pyruvate metabolism);ko00071(Fatty acid degradation);ko00561(Glycerolipid metabolism);ko00410(beta-Alanine metabolism)	KOG2450(C)(Aldehyde dehydrogenase)	sp|Q9SU63|AL2B4_ARATH	sp|Q9SU63|AL2B4_ARATH Aldehyde dehydrogenase family 2 member B4, mitochondrial OS=Arabidopsis thaliana GN=ALDH2B4 PE=2 SV=1
NC_030638.1.530	1				XP_017415409.1	PREDICTED: protein S-acyltransferase 8-like isoform X1 [Vigna angularis]		*	GO:0016020(membrane);GO:0016021(integral component of membrane)	GO:0016740(transferase activity);GO:0016746(transferase activity, transferring acyl groups);GO:0008270(zinc ion binding);GO:0046872(metal ion binding);GO:0019706(protein-cysteine S-palmitoyltransferase activity)	K16675|ZDHHC9_14_18|http://www.genome.jp/dbget-bin/www_bget?ko:K16675	*	KOG1311(R)(DHHC-type Zn-finger proteins)	sp|Q9SB58|ZDH19_ARATH	sp|Q9SB58|ZDH19_ARATH Protein S-acyltransferase 8 OS=Arabidopsis thaliana GN=PAT08 PE=1 SV=2
GeneID:108326882	1				XP_017415964.1	PREDICTED: aspartic proteinase PCS1-like [Vigna angularis]		GO:0006508(proteolysis);GO:0030163(protein catabolic process)	*	GO:0008233(peptidase activity);GO:0004190(aspartic-type endopeptidase activity);GO:0016787(hydrolase activity)	*	*	*	sp|Q9LZL3|PCS1L_ARATH	sp|Q9LZL3|PCS1L_ARATH Aspartic proteinase PCS1 OS=Arabidopsis thaliana GN=PCS1 PE=2 SV=1
GeneID:108324070	1				BAT94055.1	hypothetical protein VIGAN_08062200 [Vigna angularis var. angularis]		GO:0008152(metabolic process)	*	GO:0016787(hydrolase activity)	K07025|K07025|http://www.genome.jp/dbget-bin/www_bget?ko:K07025	*	KOG3109(R)(Haloacid dehalogenase-like hydrolase)	sp|Q09893|YAI5_SCHPO	sp|Q09893|YAI5_SCHPO Uncharacterized protein C24B11.05 OS=Schizosaccharomyces pombe (strain 972 / ATCC 24843) GN=SPAC24B11.05 PE=3 SV=1
GeneID:108347634	1				XP_017442501.1	PREDICTED: subtilisin-like protease SBT1.5 [Vigna angularis]		GO:0006508(proteolysis)	GO:0005618(cell wall)	GO:0008233(peptidase activity);GO:0008236(serine-type peptidase activity);GO:0016787(hydrolase activity);GO:0004252(serine-type endopeptidase activity)	*	*	*	sp|Q9LUM3|SBT15_ARATH	sp|Q9LUM3|SBT15_ARATH Subtilisin-like protease SBT1.5 OS=Arabidopsis thaliana GN=SBT1.5 PE=2 SV=1
GeneID:108327699	1				BAT83349.1	hypothetical protein VIGAN_04048600 [Vigna angularis var. angularis]		GO:0009664(plant-type cell wall organization)	GO:0016020(membrane);GO:0005576(extracellular region);GO:0005618(cell wall)	*	*	*	*	sp|Q9C554|EXPA1_ARATH	sp|Q9C554|EXPA1_ARATH Expansin-A1 OS=Arabidopsis thaliana GN=EXPA1 PE=2 SV=1
GeneID:108346898	1				XP_017441448.1	PREDICTED: probable serine/threonine-protein kinase At5g41260 [Vigna angularis]		GO:0006468(protein phosphorylation);GO:0016310(phosphorylation)	*	GO:0004672(protein kinase activity);GO:0005524(ATP binding);GO:0016301(kinase activity)	*	*	*	sp|B9FDE0|BSK3_ORYSJ	sp|B9FDE0|BSK3_ORYSJ Probable serine/threonine-protein kinase BSK3 OS=Oryza sativa subsp. japonica GN=BSK3 PE=1 SV=1
GeneID:108321004	1				XP_017408118.1	PREDICTED: probable receptor-like protein kinase At5g18500 [Vigna angularis]		GO:0006468(protein phosphorylation)	GO:0016020(membrane);GO:0016021(integral component of membrane)	GO:0004672(protein kinase activity);GO:0004674(protein serine/threonine kinase activity);GO:0005524(ATP binding);GO:0000166(nucleotide binding)	*	*	*	sp|Q8LEB6|Y5185_ARATH	sp|Q8LEB6|Y5185_ARATH Probable receptor-like protein kinase At5g18500 OS=Arabidopsis thaliana GN=At5g18500 PE=2 SV=1
GeneID:108323389	1				XP_017411322.1	PREDICTED: IRK-interacting protein [Vigna angularis]		*	*	*	*	*	*	sp|Q9LXU9|IRKI_ARATH	sp|Q9LXU9|IRKI_ARATH IRK-interacting protein OS=Arabidopsis thaliana GN=IRKI PE=1 SV=1
GeneID:108324277	1				XP_017412672.1	PREDICTED: type I inositol polyphosphate 5-phosphatase 4 [Vigna angularis]		GO:0046856(phosphatidylinositol dephosphorylation)	*	GO:0016787(hydrolase activity)	*	*	KOG0565(U)(Inositol polyphosphate 5-phosphatase and related proteins)	sp|Q8GTS0|IP5P4_ARATH	sp|Q8GTS0|IP5P4_ARATH Type I inositol polyphosphate 5-phosphatase 4 OS=Arabidopsis thaliana GN=IP5P4 PE=2 SV=1
GeneID:108333968	1				XP_017424991.1	PREDICTED: 4-coumarate--CoA ligase 1-like [Vigna angularis]		GO:0008152(metabolic process)	*	GO:0003824(catalytic activity);GO:0016207(4-coumarate-CoA ligase activity);GO:0016874(ligase activity)	K01904|4CL|http://www.genome.jp/dbget-bin/www_bget?ko:K01904	ko00360(Phenylalanine metabolism);ko00940(Phenylpropanoid biosynthesis);ko00130(Ubiquinone and other terpenoid-quinone biosynthesis)	KOG1176(I)(Acyl-CoA synthetase)	sp|P31685|4CL2_SOLTU	sp|P31685|4CL2_SOLTU 4-coumarate--CoA ligase 2 OS=Solanum tuberosum GN=4CL2 PE=3 SV=1
GeneID:108323766	1				XP_017411981.1	PREDICTED: uncharacterized protein LOC108323766 [Vigna angularis]		*	GO:0016021(integral component of membrane);GO:0016020(membrane)	*	*	*	*	sp|Q9SYB0|TAUE2_ARATH;sp|F4JIP9|TAUE5_ARATH	sp|Q9SYB0|TAUE2_ARATH Sulfite exporter TauE/SafE family protein 2 OS=Arabidopsis thaliana GN=At1g61740 PE=2 SV=1;sp|F4JIP9|TAUE5_ARATH Sulfite exporter TauE/SafE family protein 5 OS=Arabidopsis thaliana GN=At4g21250 PE=2 SV=1
GeneID:108338364	1				XP_017430686.1	PREDICTED: auxin transporter-like protein 1 [Vigna angularis]		GO:0003333(amino acid transmembrane transport)	GO:0016021(integral component of membrane);GO:0016020(membrane);GO:0005886(plasma membrane)	GO:0015171(amino acid transmembrane transporter activity)	K13946|AUX1, LAX|http://www.genome.jp/dbget-bin/www_bget?ko:K13946	ko04075(Plant hormone signal transduction)	*	sp|Q9FEL8|LAX1_MEDTR	sp|Q9FEL8|LAX1_MEDTR Auxin transporter-like protein 1 OS=Medicago truncatula GN=LAX1 PE=2 SV=1
GeneID:108323811	1				KOM32591.1	hypothetical protein LR48_Vigan01g214700 [Vigna angularis]		GO:0030001(metal ion transport);GO:0046916(cellular transition metal ion homeostasis)	GO:0005737(cytoplasm)	GO:0046872(metal ion binding);GO:0046914(transition metal ion binding)	*	*	*	sp|P08770|TRA1_MAIZE	sp|P08770|TRA1_MAIZE Putative AC transposase OS=Zea mays PE=2 SV=2
NW_016114955.1.8	1				XP_017407086.1	PREDICTED: uncharacterized protein LOC108320227 [Vigna angularis]		*	*	*	*	*	*	*	*
GeneID:108347176	1				XP_017441821.1	PREDICTED: uncharacterized protein LOC108347176 [Vigna angularis]		*	*	*	*	*	*	*	*
GeneID:108330584	1				XP_007135954.1	hypothetical protein PHAVU_009G005900g [Phaseolus vulgaris]		*	*	*	*	*	*	*	*
GeneID:108346144	1				XP_017440638.1	PREDICTED: probable inactive leucine-rich repeat receptor-like protein kinase At3g03770 [Vigna angularis]		GO:0006468(protein phosphorylation)	GO:0016020(membrane);GO:0016021(integral component of membrane)	GO:0004672(protein kinase activity);GO:0005524(ATP binding)	*	*	*	sp|Q8LFN2|Y3037_ARATH	sp|Q8LFN2|Y3037_ARATH Probable inactive leucine-rich repeat receptor-like protein kinase At3g03770 OS=Arabidopsis thaliana GN=At3g03770 PE=2 SV=1
GeneID:108338232	1				XP_017430482.1	PREDICTED: endonuclease MutS2 [Vigna angularis]		GO:0045910(negative regulation of DNA recombination);GO:0006298(mismatch repair)	*	GO:0005524(ATP binding);GO:0030983(mismatched DNA binding);GO:0016887(ATPase activity);GO:0004519(endonuclease activity)	*	*	KOG0217(L)(Mismatch repair ATPase MSH6 (MutS family))	sp|P73625|MUTS2_SYNY3	sp|P73625|MUTS2_SYNY3 Endonuclease MutS2 OS=Synechocystis sp. (strain PCC 6803 / Kazusa) GN=mutS2 PE=3 SV=1
GeneID:108325951	1				XP_017414607.1	PREDICTED: uncharacterized protein LOC108325951 [Vigna angularis]		*	*	*	K06995|K06995|http://www.genome.jp/dbget-bin/www_bget?ko:K06995	*	*	*	*
GeneID:108332141	1				XP_017422785.1	PREDICTED: uncharacterized protein LOC108332141 isoform X1 [Vigna angularis]		*	*	*	*	*	KOG0431(R)(Auxilin-like protein and related proteins containing DnaJ domain)	sp|Q9FWS1|AUL1_ARATH;sp|Q9C9Q4|JAC1_ARATH;sp|Q0WQ57|AUXI2_ARATH	sp|Q9FWS1|AUL1_ARATH Auxilin-like protein 1 OS=Arabidopsis thaliana GN=AUL1 PE=2 SV=2;sp|Q9C9Q4|JAC1_ARATH J domain-containing protein required for chloroplast accumulation response 1 OS=Arabidopsis thaliana GN=JAC1 PE=1 SV=1;sp|Q0WQ57|AUXI2_ARATH Auxilin-related protein 2 OS=Arabidopsis thaliana GN=At4g12770 PE=1 SV=1
GeneID:108343339	1				XP_017437045.1	PREDICTED: serine/threonine-protein kinase RUNKEL [Vigna angularis]		GO:0006468(protein phosphorylation)	*	GO:0004672(protein kinase activity);GO:0005524(ATP binding)	K17545|ULK4|http://www.genome.jp/dbget-bin/www_bget?ko:K17545	*	KOG0595(OUT)(Serine/threonine-protein kinase involved in autophagy)	sp|F4JY37|RUK_ARATH	sp|F4JY37|RUK_ARATH Serine/threonine-protein kinase RUNKEL OS=Arabidopsis thaliana GN=RUK PE=1 SV=1
GeneID:108320836	1				XP_017407875.1	PREDICTED: uncharacterized protein LOC108320836 isoform X1 [Vigna angularis]		*	GO:0016020(membrane);GO:0016021(integral component of membrane)	GO:0016740(transferase activity)	*	*	*	sp|Q8BHT6|B3GLT_MOUSE	sp|Q8BHT6|B3GLT_MOUSE Beta-1,3-glucosyltransferase OS=Mus musculus GN=B3glct PE=1 SV=3
NC_030641.1.1173	1				KOM44633.1	hypothetical protein LR48_Vigan05g223800 [Vigna angularis]		*	*	*	*	*	*	*	*
GeneID:108318835	1				XP_017411930.1	PREDICTED: E2F transcription factor-like E2FE, partial [Vigna angularis]		GO:0006351(transcription, DNA-templated);GO:0006355(regulation of transcription, DNA-templated)	GO:0005667(transcription factor complex);GO:0005634(nucleus)	GO:0003677(DNA binding);GO:0003700(transcription factor activity, sequence-specific DNA binding)	K09391|E2F7_8|http://www.genome.jp/dbget-bin/www_bget?ko:K09391	*	KOG2578(K)(Transcription factor E2F/dimerization partner (TDP)-like proteins)	sp|Q8LSZ4|E2FE_ARATH	sp|Q8LSZ4|E2FE_ARATH E2F transcription factor-like E2FE OS=Arabidopsis thaliana GN=E2FE PE=2 SV=1
GeneID:108331149	1				XP_017421269.1	PREDICTED: uncharacterized protein LOC108331149 [Vigna angularis]		*	*	*	*	*	*	*	*
GeneID:108327606	1				XP_017416781.1	PREDICTED: putative transcription factor bHLH086 [Vigna angularis]		GO:0006366(transcription from RNA polymerase II promoter)	GO:0005634(nucleus)	GO:0046983(protein dimerization activity);GO:0001046(core promoter sequence-specific DNA binding);GO:0001228(transcriptional activator activity, RNA polymerase II transcription regulatory region sequence-specific binding)	*	*	*	sp|Q9FJ00|BH086_ARATH	sp|Q9FJ00|BH086_ARATH Putative transcription factor bHLH086 OS=Arabidopsis thaliana GN=BHLH86 PE=3 SV=2
GeneID:108326889	1				XP_017415972.1	PREDICTED: beta-glucosidase 11-like [Vigna angularis]		GO:0005975(carbohydrate metabolic process);GO:1901657(glycosyl compound metabolic process)	*	GO:0004553(hydrolase activity, hydrolyzing O-glycosyl compounds);GO:0008422(beta-glucosidase activity)	K01188|E3.2.1.21|http://www.genome.jp/dbget-bin/www_bget?ko:K01188	ko00940(Phenylpropanoid biosynthesis);ko00500(Starch and sucrose metabolism);ko00460(Cyanoamino acid metabolism)	*	sp|Q60DX8|BGL22_ORYSJ;sp|Q8RXN9|BGL05_ARATH	sp|Q60DX8|BGL22_ORYSJ Beta-glucosidase 22 OS=Oryza sativa subsp. japonica GN=BGLU22 PE=2 SV=1;sp|Q8RXN9|BGL05_ARATH Putative beta-glucosidase 5 OS=Arabidopsis thaliana GN=BGLU5 PE=5 SV=2
NW_016115050.1.41	1				KOM28455.1	hypothetical protein LR48_Vigan549s001000 [Vigna angularis]		GO:0006351(transcription, DNA-templated);GO:0006355(regulation of transcription, DNA-templated)	GO:0005634(nucleus)	GO:0003677(DNA binding)	*	*	*	sp|Q9FY93|NAC83_ARATH	sp|Q9FY93|NAC83_ARATH NAC domain-containing protein 83 OS=Arabidopsis thaliana GN=NAC083 PE=1 SV=1
GeneID:108335886	1				XP_017427568.1	PREDICTED: receptor-like protein kinase 2 [Vigna angularis]		GO:0016310(phosphorylation);GO:0006468(protein phosphorylation)	GO:0016020(membrane);GO:0016021(integral component of membrane)	GO:0004672(protein kinase activity);GO:0004674(protein serine/threonine kinase activity);GO:0016301(kinase activity);GO:0016740(transferase activity);GO:0005524(ATP binding);GO:0000166(nucleotide binding)	K17422|MRPL41|http://www.genome.jp/dbget-bin/www_bget?ko:K17422	*	*	sp|Q9LHP4|RCH2_ARATH	sp|Q9LHP4|RCH2_ARATH Receptor-like protein kinase 2 OS=Arabidopsis thaliana GN=RCH2 PE=1 SV=1
GeneID:108332440	1				XP_017423194.1	PREDICTED: uncharacterized protein LOC108332440 [Vigna angularis]		GO:0055085(transmembrane transport);GO:0055074(calcium ion homeostasis)	GO:0016020(membrane);GO:0016021(integral component of membrane)	GO:0005509(calcium ion binding);GO:0005432(calcium:sodium antiporter activity)	*	*	*	sp|Q6K3R5|NCL2_ORYSJ	sp|Q6K3R5|NCL2_ORYSJ Sodium/calcium exchanger NCL2 OS=Oryza sativa subsp. japonica GN=NCL2 PE=2 SV=2
GeneID:108333863	1				XP_017424812.1	PREDICTED: mediator of RNA polymerase II transcription subunit 15a isoform X1 [Vigna angularis]		GO:0006355(regulation of transcription, DNA-templated)	*	GO:0003712(transcription cofactor activity)	K14972|PAXIP1, PTIP|http://www.genome.jp/dbget-bin/www_bget?ko:K14972	*	*	sp|F4I171|MD15A_ARATH	sp|F4I171|MD15A_ARATH Mediator of RNA polymerase II transcription subunit 15a OS=Arabidopsis thaliana GN=MED15A PE=1 SV=1
GeneID:108346336	1				XP_017440887.1	PREDICTED: probable serine/threonine-protein kinase cdc7 [Vigna angularis]		GO:0006468(protein phosphorylation);GO:0008360(regulation of cell shape);GO:0000727(double-strand break repair via break-induced replication);GO:0018105(peptidyl-serine phosphorylation);GO:0006909(phagocytosis);GO:0006270(DNA replication initiation)	GO:0005737(cytoplasm);GO:0005634(nucleus)	GO:0004672(protein kinase activity);GO:0005524(ATP binding);GO:0004674(protein serine/threonine kinase activity)	K02214|CDC7|http://www.genome.jp/dbget-bin/www_bget?ko:K02214	*	KOG1167(L)(Serine/threonine protein kinase of the CDC7 subfamily involved in DNA synthesis, repair and recombination)	sp|Q54DK3|CDC7_DICDI	sp|Q54DK3|CDC7_DICDI Probable serine/threonine-protein kinase cdc7 OS=Dictyostelium discoideum GN=cdc7 PE=3 SV=1
NC_030645.1.71	1				XP_017436352.1	PREDICTED: uncharacterized protein LOC108342939 isoform X2 [Vigna angularis]		*	*	GO:0008270(zinc ion binding);GO:0046872(metal ion binding)	*	*	*	*	*
GeneID:108326335	1				XP_017415271.1	PREDICTED: BTB/POZ domain-containing protein NPY2 [Vigna angularis]		GO:0009958(positive gravitropism)	*	*	*	*	*	sp|O80970|NPY2_ARATH	sp|O80970|NPY2_ARATH BTB/POZ domain-containing protein NPY2 OS=Arabidopsis thaliana GN=NPY2 PE=2 SV=1
GeneID:108344015	1				XP_017437965.1	PREDICTED: protein YLS9-like [Vigna angularis]		GO:0006952(defense response)	GO:0016021(integral component of membrane);GO:0016020(membrane);GO:0046658(anchored component of plasma membrane);GO:0009506(plasmodesma)	GO:0004871(signal transducer activity)	*	*	*	sp|Q9SJ52|NHL10_ARATH	sp|Q9SJ52|NHL10_ARATH NDR1/HIN1-like protein 10 OS=Arabidopsis thaliana GN=NHL10 PE=2 SV=1
GeneID:108347821	1				XP_017442736.1	PREDICTED: trehalose-phosphate phosphatase A-like [Vigna angularis]		GO:0005992(trehalose biosynthetic process)	*	GO:0004805(trehalose-phosphatase activity);GO:0003824(catalytic activity);GO:0016787(hydrolase activity)	K01087|otsB|http://www.genome.jp/dbget-bin/www_bget?ko:K01087	ko00500(Starch and sucrose metabolism)	KOG1050(G)(Trehalose-6-phosphate synthase component TPS1 and related subunits)	sp|O64896|TPPA_ARATH	sp|O64896|TPPA_ARATH Trehalose-phosphate phosphatase A OS=Arabidopsis thaliana GN=TPPA PE=1 SV=1
GeneID:108337298	1				XP_017429282.1	PREDICTED: uncharacterized protein LOC108337298 [Vigna angularis]		GO:0006950(response to stress)	*	*	*	*	*	*	*
GeneID:108326270	1				XP_017415152.1	PREDICTED: ATP-dependent DNA helicase 2 subunit KU70 isoform X1 [Vigna angularis]		GO:0000723(telomere maintenance);GO:0006303(double-strand break repair via nonhomologous end joining);GO:0071480(cellular response to gamma radiation);GO:0006310(DNA recombination);GO:0071481(cellular response to X-ray);GO:0032508(DNA duplex unwinding)	GO:0043564(Ku70:Ku80 complex);GO:0005634(nucleus);GO:0000784(nuclear chromosome, telomeric region)	GO:0004003(ATP-dependent DNA helicase activity);GO:0003677(DNA binding);GO:0042162(telomeric DNA binding);GO:0003684(damaged DNA binding);GO:0003690(double-stranded DNA binding);GO:0004386(helicase activity)	K10884|XRCC6, KU70, G22P1|http://www.genome.jp/dbget-bin/www_bget?ko:K10884	ko03450(Non-homologous end-joining)	KOG2327(L)(DNA-binding subunit of a DNA-dependent protein kinase (Ku70 autoantigen))	sp|Q9FQ08|KU70_ARATH;sp|Q7F1M0|KU70_ORYSJ	sp|Q9FQ08|KU70_ARATH ATP-dependent DNA helicase 2 subunit KU70 OS=Arabidopsis thaliana GN=KU70 PE=1 SV=1;sp|Q7F1M0|KU70_ORYSJ ATP-dependent DNA helicase 2 subunit KU70 OS=Oryza sativa subsp. japonica GN=KU70 PE=1 SV=1
GeneID:108340934	1				XP_017433996.1	PREDICTED: pentatricopeptide repeat-containing protein At1g51965, mitochondrial [Vigna angularis]		GO:0008380(RNA splicing);GO:0009737(response to abscisic acid)	GO:0005739(mitochondrion)	*	*	*	*	sp|Q9ZU27|PPR76_ARATH	sp|Q9ZU27|PPR76_ARATH Pentatricopeptide repeat-containing protein At1g51965, mitochondrial OS=Arabidopsis thaliana GN=At1g51965 PE=2 SV=1
GeneID:108337442	1				XP_017429461.1	PREDICTED: probable trehalose-phosphate phosphatase C [Vigna angularis]		GO:0005992(trehalose biosynthetic process)	GO:0016020(membrane);GO:0016021(integral component of membrane)	GO:0004805(trehalose-phosphatase activity);GO:0003824(catalytic activity);GO:0016787(hydrolase activity)	K01087|otsB|http://www.genome.jp/dbget-bin/www_bget?ko:K01087	ko00500(Starch and sucrose metabolism)	KOG1050(G)(Trehalose-6-phosphate synthase component TPS1 and related subunits)	sp|F4KFG5|TPPI_ARATH	sp|F4KFG5|TPPI_ARATH Probable trehalose-phosphate phosphatase I OS=Arabidopsis thaliana GN=TPPI PE=3 SV=1
GeneID:108328938	1				XP_017418337.1	PREDICTED: transcription factor HBP-1b(c38)-like [Vigna angularis]		GO:0006351(transcription, DNA-templated)	*	GO:0043565(sequence-specific DNA binding)	*	*	*	sp|Q84JC2|DOGL4_ARATH	sp|Q84JC2|DOGL4_ARATH Protein DOG1-like 4 OS=Arabidopsis thaliana GN=DOGL4 PE=2 SV=1
GeneID:108328040	1				XP_017417305.1	PREDICTED: receptor-like protein kinase FERONIA [Vigna angularis]		GO:0006468(protein phosphorylation);GO:0016310(phosphorylation)	GO:0016020(membrane);GO:0016021(integral component of membrane)	GO:0004672(protein kinase activity);GO:0004674(protein serine/threonine kinase activity);GO:0005524(ATP binding);GO:0016301(kinase activity)	*	*	*	sp|Q9SCZ4|FERON_ARATH	sp|Q9SCZ4|FERON_ARATH Receptor-like protein kinase FERONIA OS=Arabidopsis thaliana GN=FER PE=1 SV=1
GeneID:108329544	1				XP_017419290.1	PREDICTED: uncharacterized protein LOC108329544 isoform X1 [Vigna angularis]		*	GO:0016020(membrane);GO:0016021(integral component of membrane)	GO:0016740(transferase activity);GO:0016757(transferase activity, transferring glycosyl groups)	*	*	*	sp|Q8VYF9|SRGT1_ARATH	sp|Q8VYF9|SRGT1_ARATH Peptidyl serine alpha-galactosyltransferase OS=Arabidopsis thaliana GN=SERGT1 PE=2 SV=1
NC_030644.1.311	1				XP_017432559.1	PREDICTED: E3 ubiquitin-protein ligase ATL6 [Vigna angularis]		*	GO:0016020(membrane);GO:0016021(integral component of membrane)	GO:0008270(zinc ion binding);GO:0046872(metal ion binding)	*	*	*	sp|Q9SJJ7|ATL57_ARATH	sp|Q9SJJ7|ATL57_ARATH RING-H2 finger protein ATL57 OS=Arabidopsis thaliana GN=ATL57 PE=2 SV=1
GeneID:108339593	1				XP_017432234.1	PREDICTED: putative UDP-rhamnose:rhamnosyltransferase 1 [Vigna angularis]		GO:0008152(metabolic process)	*	GO:0016758(transferase activity, transferring hexosyl groups);GO:0016740(transferase activity);GO:0016757(transferase activity, transferring glycosyl groups)	*	*	*	sp|Q940V3|U91A1_ARATH	sp|Q940V3|U91A1_ARATH UDP-glycosyltransferase 91A1 OS=Arabidopsis thaliana GN=UGT91A1 PE=2 SV=1
GeneID:108343752	1				XP_017437607.1	PREDICTED: glutamate decarboxylase-like [Vigna angularis]		GO:0019752(carboxylic acid metabolic process);GO:0006536(glutamate metabolic process)	*	GO:0003824(catalytic activity);GO:0016831(carboxy-lyase activity);GO:0030170(pyridoxal phosphate binding);GO:0016829(lyase activity);GO:0004351(glutamate decarboxylase activity)	K01580|E4.1.1.15, gadB, gadA, GAD|http://www.genome.jp/dbget-bin/www_bget?ko:K01580	ko00250(Alanine, aspartate and glutamate metabolism);ko00650(Butanoate metabolism);ko00430(Taurine and hypotaurine metabolism);ko00410(beta-Alanine metabolism)	*	sp|P54767|DCE_SOLLC	sp|P54767|DCE_SOLLC Glutamate decarboxylase OS=Solanum lycopersicum PE=2 SV=1
GeneID:108340726	1				XP_017433760.1	PREDICTED: cyclic dof factor 4 [Vigna angularis]		GO:0006355(regulation of transcription, DNA-templated)	*	GO:0003677(DNA binding)	*	*	*	sp|P68350|DOF15_ARATH	sp|P68350|DOF15_ARATH Dof zinc finger protein DOF1.5 OS=Arabidopsis thaliana GN=DOF1.5 PE=1 SV=1
GeneID:108328259	1				XP_017417581.1	PREDICTED: hydrophobic protein LTI6B-like [Vigna angularis]		*	GO:0016020(membrane);GO:0016021(integral component of membrane)	*	*	*	KOG1773(R)(Stress responsive protein)	sp|A2Y075|LTI6B_ORYSI	sp|A2Y075|LTI6B_ORYSI Hydrophobic protein LTI6B OS=Oryza sativa subsp. indica GN=LTI6B PE=3 SV=2
GeneID:108319065	1				XP_017405573.1	PREDICTED: bifunctional aspartokinase/homoserine dehydrogenase 2, chloroplastic-like [Vigna angularis]		GO:0008152(metabolic process);GO:0008652(cellular amino acid biosynthetic process);GO:0006520(cellular amino acid metabolic process);GO:0055114(oxidation-reduction process);GO:0016310(phosphorylation)	*	GO:0004072(aspartate kinase activity);GO:0016740(transferase activity);GO:0050661(NADP binding);GO:0016597(amino acid binding);GO:0016491(oxidoreductase activity);GO:0016301(kinase activity)	K12524|thrA|http://www.genome.jp/dbget-bin/www_bget?ko:K12524	ko00270(Cysteine and methionine metabolism);ko00260(Glycine, serine and threonine metabolism);ko00300(Lysine biosynthesis);ko00261(Monobactam biosynthesis);ko01230(Biosynthesis of amino acids)	KOG0455(E)(Homoserine dehydrogenase)	sp|O81852|AKH2_ARATH;sp|Q9SA18|AKH1_ARATH	sp|O81852|AKH2_ARATH Bifunctional aspartokinase/homoserine dehydrogenase 2, chloroplastic OS=Arabidopsis thaliana GN=AKHSDH2 PE=1 SV=1;sp|Q9SA18|AKH1_ARATH Bifunctional aspartokinase/homoserine dehydrogenase 1, chloroplastic OS=Arabidopsis thaliana GN=AKHSDH1 PE=1 SV=1
GeneID:108329384	1				BAT85684.1	hypothetical protein VIGAN_04325600 [Vigna angularis var. angularis]		GO:0006260(DNA replication);GO:0007140(male meiotic nuclear division);GO:0007143(female meiotic nuclear division);GO:0009555(pollen development);GO:0000724(double-strand break repair via homologous recombination)	*	GO:0003677(DNA binding);GO:0005524(ATP binding);GO:0004386(helicase activity);GO:0000166(nucleotide binding);GO:0016787(hydrolase activity)	K10737|MCM8|http://www.genome.jp/dbget-bin/www_bget?ko:K10737	*	KOG0482(L)(DNA replication licensing factor, MCM7 component)	sp|Q9SF37|MCM8_ARATH	sp|Q9SF37|MCM8_ARATH Probable DNA helicase MCM8 OS=Arabidopsis thaliana GN=MCM8 PE=2 SV=2
GeneID:108345140	1				XP_017439205.1	PREDICTED: thaumatin-like protein [Vigna angularis]		*	*	*	*	*	*	sp|P50699|TLPH_ARATH	sp|P50699|TLPH_ARATH Thaumatin-like protein OS=Arabidopsis thaliana GN=At1g18250 PE=2 SV=2
GeneID:108339557	1				XP_017432188.1	PREDICTED: thioredoxin-1-like [Vigna angularis]		GO:0045454(cell redox homeostasis);GO:0006662(glycerol ether metabolic process);GO:0000103(sulfate assimilation);GO:0006457(protein folding);GO:0034599(cellular response to oxidative stress);GO:0055114(oxidation-reduction process)	GO:0005737(cytoplasm);GO:0009507(chloroplast)	GO:0015035(protein disulfide oxidoreductase activity);GO:0016671(oxidoreductase activity, acting on a sulfur group of donors, disulfide as acceptor)	K03671|trxA|http://www.genome.jp/dbget-bin/www_bget?ko:K03671	*	KOG0910(O)(Thioredoxin-like protein)	sp|P48384|TRXM_PEA	sp|P48384|TRXM_PEA Thioredoxin M-type, chloroplastic OS=Pisum sativum PE=2 SV=1
GeneID:108331944	1				XP_017422469.1	PREDICTED: pentatricopeptide repeat-containing protein At1g18900-like [Vigna angularis]		*	*	*	*	*	*	sp|Q8GYP6|PPR49_ARATH;sp|Q9SSF9|PP123_ARATH	sp|Q8GYP6|PPR49_ARATH Pentatricopeptide repeat-containing protein At1g18900 OS=Arabidopsis thaliana GN=At1g18900 PE=2 SV=1;sp|Q9SSF9|PP123_ARATH Pentatricopeptide repeat-containing protein At1g74750 OS=Arabidopsis thaliana GN=At1g74750 PE=2 SV=1
GeneID:108320479	1				XP_017407389.1	PREDICTED: cyclin-A2-4 [Vigna angularis]		*	GO:0016020(membrane);GO:0016021(integral component of membrane);GO:0005634(nucleus)	*	K06627|CCNA|http://www.genome.jp/dbget-bin/www_bget?ko:K06627	*	KOG0653(D)(Cyclin B and related kinase-activating proteins)	sp|Q9C968|CCA24_ARATH	sp|Q9C968|CCA24_ARATH Cyclin-A2-4 OS=Arabidopsis thaliana GN=CYCA2-4 PE=2 SV=1
GeneID:108324241	1				XP_017412609.1	PREDICTED: acylamino-acid-releasing enzyme-like isoform X1 [Vigna angularis]		GO:0006508(proteolysis)	*	GO:0008236(serine-type peptidase activity);GO:0004252(serine-type endopeptidase activity)	K01303|APEH|http://www.genome.jp/dbget-bin/www_bget?ko:K01303	*	KOG2100(O)(Dipeptidyl aminopeptidase)	sp|Q84LM4|AARE_ARATH	sp|Q84LM4|AARE_ARATH Acylamino-acid-releasing enzyme OS=Arabidopsis thaliana GN=AARE PE=1 SV=1
GeneID:108329728	1				XP_017419568.1	PREDICTED: protein DEHYDRATION-INDUCED 19 homolog 3-like [Vigna angularis]		*	*	*	*	*	*	sp|Q84J70|DI193_ARATH;sp|Q5W794|DI192_ORYSJ	sp|Q84J70|DI193_ARATH Protein DEHYDRATION-INDUCED 19 homolog 3 OS=Arabidopsis thaliana GN=DI19-3 PE=1 SV=1;sp|Q5W794|DI192_ORYSJ Protein DEHYDRATION-INDUCED 19 homolog 2 OS=Oryza sativa subsp. japonica GN=DI19-2 PE=2 SV=2
GeneID:108334310	1				XP_017425573.1	PREDICTED: nuclear transcription factor Y subunit B-1-like [Vigna angularis]		GO:0006355(regulation of transcription, DNA-templated)	GO:0005634(nucleus)	GO:0046982(protein heterodimerization activity);GO:0043565(sequence-specific DNA binding)	*	*	KOG0871(K)(Class 2 transcription repressor NC2, beta subunit (Dr1))	sp|Q0J7P4|HD5_ORYSJ	sp|Q0J7P4|HD5_ORYSJ Nuclear transcription factor Y subunit B-11 OS=Oryza sativa subsp. japonica GN=HD5 PE=1 SV=1
GeneID:108329223	1				XP_017418831.1	PREDICTED: DEAD-box ATP-dependent RNA helicase 24 [Vigna angularis]		GO:0010501(RNA secondary structure unwinding)	*	GO:0003676(nucleic acid binding);GO:0005524(ATP binding);GO:0004386(helicase activity);GO:0000166(nucleotide binding);GO:0016787(hydrolase activity);GO:0004004(ATP-dependent RNA helicase activity)	K12835|DDX42, SF3B125|http://www.genome.jp/dbget-bin/www_bget?ko:K12835	ko03040(Spliceosome)	KOG0331(A)(ATP-dependent RNA helicase)	sp|O22907|RH24_ARATH	sp|O22907|RH24_ARATH DEAD-box ATP-dependent RNA helicase 24 OS=Arabidopsis thaliana GN=RH24 PE=1 SV=2
GeneID:108347826	1				XP_017442747.1	PREDICTED: cell number regulator 6-like [Vigna angularis]		*	GO:0016020(membrane);GO:0016021(integral component of membrane)	*	*	*	*	sp|B6SGC5|CNR6_MAIZE	sp|B6SGC5|CNR6_MAIZE Cell number regulator 6 OS=Zea mays GN=CNR6 PE=2 SV=1
GeneID:108335627	1				XP_017427158.1	PREDICTED: tobamovirus multiplication protein 2A-like [Vigna angularis]		*	GO:0016020(membrane);GO:0016021(integral component of membrane)	*	*	*	*	sp|Q9C5W7|TOM2A_ARATH	sp|Q9C5W7|TOM2A_ARATH Tobamovirus multiplication protein 2A OS=Arabidopsis thaliana GN=TOM2A PE=1 SV=1
NC_030646.1.1196	1				XP_017439718.1	PREDICTED: granule-bound starch synthase 2, chloroplastic/amyloplastic-like [Vigna angularis]		GO:0019252(starch biosynthetic process)	GO:0009507(chloroplast);GO:0009501(amyloplast)	GO:0016757(transferase activity, transferring glycosyl groups);GO:0004373(glycogen (starch) synthase activity)	K00703|E2.4.1.21, glgA|http://www.genome.jp/dbget-bin/www_bget?ko:K00703	ko00500(Starch and sucrose metabolism)	*	sp|Q43093|SSG2_PEA	sp|Q43093|SSG2_PEA Granule-bound starch synthase 2, chloroplastic/amyloplastic OS=Pisum sativum PE=1 SV=1
NC_030637.1.88	1				XP_017421077.1	PREDICTED: uncharacterized protein LOC108330982 [Vigna angularis]		*	GO:0016021(integral component of membrane);GO:0016020(membrane)	*	*	*	*	*	*
GeneID:108333248	1				XP_017424127.1	PREDICTED: mitochondrial arginine transporter BAC2 [Vigna angularis]		GO:0006810(transport);GO:0055085(transmembrane transport);GO:0006412(translation)	GO:0016020(membrane);GO:0016021(integral component of membrane)	GO:0003735(structural constituent of ribosome)	K15109|SLC25A20_29, CACT, CACL, CRC1|http://www.genome.jp/dbget-bin/www_bget?ko:K15109	*	KOG0762(C)(Mitochondrial carrier protein)	sp|Q9CA93|BAC2_ARATH	sp|Q9CA93|BAC2_ARATH Mitochondrial arginine transporter BAC2 OS=Arabidopsis thaliana GN=BAC2 PE=1 SV=1
GeneID:108326054	1				XP_017414787.1	PREDICTED: UDP-N-acetylglucosamine--dolichyl-phosphate N-acetylglucosaminephosphotransferase-like [Vigna angularis]		GO:0006047(UDP-N-acetylglucosamine metabolic process);GO:0006487(protein N-linked glycosylation);GO:0019348(dolichol metabolic process)	GO:0016021(integral component of membrane);GO:0016020(membrane);GO:0005789(endoplasmic reticulum membrane)	GO:0008963(phospho-N-acetylmuramoyl-pentapeptide-transferase activity);GO:0003975(UDP-N-acetylglucosamine-dolichyl-phosphate N-acetylglucosaminephosphotransferase activity);GO:0016740(transferase activity)	K01001|ALG7|http://www.genome.jp/dbget-bin/www_bget?ko:K01001	ko00510(N-Glycan biosynthesis)	KOG2788(G)(Glycosyltransferase)	sp|P0CD61|GPT_DICDI	sp|P0CD61|GPT_DICDI UDP-N-acetylglucosamine--dolichyl-phosphate N-acetylglucosaminephosphotransferase OS=Dictyostelium discoideum GN=alg7 PE=3 SV=1
NC_030643.1.378	1				BAT97801.1	hypothetical protein VIGAN_09135700 [Vigna angularis var. angularis]		*	*	*	*	*	*	*	*
GeneID:108342852	1				XP_017436199.1	PREDICTED: pentatricopeptide repeat-containing protein At5g66500, mitochondrial [Vigna angularis]		*	*	*	*	*	*	sp|Q9FJY9|PP448_ARATH	sp|Q9FJY9|PP448_ARATH Pentatricopeptide repeat-containing protein At5g66500, mitochondrial OS=Arabidopsis thaliana GN=PCMP-E38 PE=2 SV=1
GeneID:108346669	1				CAN64955.1	hypothetical protein VITISV_029829 [Vitis vinifera]		GO:0016573(histone acetylation);GO:0015074(DNA integration)	GO:0000123(histone acetyltransferase complex);GO:0005634(nucleus)	GO:0016301(kinase activity);GO:0003676(nucleic acid binding)	*	*	*	sp|P04146|COPIA_DROME	sp|P04146|COPIA_DROME Copia protein OS=Drosophila melanogaster GN=GIP PE=1 SV=3
GeneID:108337375	1				XP_017429382.1	PREDICTED: uncharacterized protein LOC108337375 [Vigna angularis]		GO:0055114(oxidation-reduction process)	*	GO:0010181(FMN binding);GO:0016491(oxidoreductase activity)	*	*	*	*	*
GeneID:108343300	1				XP_017436983.1	PREDICTED: protein trichome birefringence-like 38 [Vigna angularis]		GO:0071554(cell wall organization or biogenesis)	GO:0005794(Golgi apparatus)	GO:0016413(O-acetyltransferase activity)	*	*	*	sp|Q8VY22|TBL38_ARATH;sp|O22960|TBL37_ARATH	sp|Q8VY22|TBL38_ARATH Protein trichome birefringence-like 38 OS=Arabidopsis thaliana GN=TBL38 PE=2 SV=1;sp|O22960|TBL37_ARATH Protein trichome birefringence-like 37 OS=Arabidopsis thaliana GN=TBL37 PE=2 SV=2
GeneID:108326519	1				XP_017415559.1	PREDICTED: uncharacterized protein SYNPCC7002_A1590 isoform X1 [Vigna angularis]		*	*	*	*	*	*	sp|P31525|Y1590_SYNP2	sp|P31525|Y1590_SYNP2 Uncharacterized protein SYNPCC7002_A1590 OS=Synechococcus sp. (strain ATCC 27264 / PCC 7002 / PR-6) GN=SYNPCC7002_A1590 PE=4 SV=2
GeneID:108323814	1				XP_017412066.1	PREDICTED: SH3 domain-containing protein 3 [Vigna angularis]		*	*	*	*	*	*	sp|Q8L7W0|SH3P3_ARATH	sp|Q8L7W0|SH3P3_ARATH SH3 domain-containing protein 3 OS=Arabidopsis thaliana GN=SH3P3 PE=1 SV=1
GeneID:108342535	1				XP_017435812.1	PREDICTED: probable WRKY transcription factor 35 [Vigna angularis]		GO:0006355(regulation of transcription, DNA-templated)	*	GO:0043565(sequence-specific DNA binding);GO:0003700(transcription factor activity, sequence-specific DNA binding)	*	*	*	sp|Q9SA80|WRK14_ARATH	sp|Q9SA80|WRK14_ARATH Probable WRKY transcription factor 14 OS=Arabidopsis thaliana GN=WRKY14 PE=2 SV=2
GeneID:108339071	1				XP_017431711.1	PREDICTED: uncharacterized protein LOC108339071 [Vigna angularis]		*	*	*	*	*	*	*	*
NC_030646.1.397	1				BAU01848.1	hypothetical protein VIGAN_11117600, partial [Vigna angularis var. angularis]		*	*	*	*	*	*	*	*
GeneID:108334779	1				XP_017426206.1	PREDICTED: protein PFC0760c-like [Vigna angularis]		GO:0055085(transmembrane transport)	GO:0016020(membrane);GO:0016021(integral component of membrane)	*	K07300|chaA, CAX|http://www.genome.jp/dbget-bin/www_bget?ko:K07300	*	*	*	*
GeneID:108346936	1				XP_017441496.1	PREDICTED: uncharacterized protein LOC108346936 [Vigna angularis]		*	*	*	*	*	*	*	*
GeneID:108331713	1				XP_017422081.1	PREDICTED: dipeptidyl aminopeptidase 4 [Vigna angularis]		GO:0006508(proteolysis)	*	GO:0008236(serine-type peptidase activity)	K01278|DPP4|http://www.genome.jp/dbget-bin/www_bget?ko:K01278	*	KOG2100(O)(Dipeptidyl aminopeptidase)	sp|Q6F3I7|DAP4_PSEMX	sp|Q6F3I7|DAP4_PSEMX Dipeptidyl aminopeptidase 4 OS=Pseudoxanthomonas mexicana GN=dap4 PE=1 SV=1
GeneID:108325414	1				XP_017413971.1	PREDICTED: homeobox-leucine zipper protein HOX11-like [Vigna angularis]		GO:0006355(regulation of transcription, DNA-templated)	GO:0005634(nucleus)	GO:0003677(DNA binding);GO:0043565(sequence-specific DNA binding);GO:0003700(transcription factor activity, sequence-specific DNA binding)	K09338|HD-ZIP|http://www.genome.jp/dbget-bin/www_bget?ko:K09338	*	*	sp|P46665|HAT14_ARATH	sp|P46665|HAT14_ARATH Homeobox-leucine zipper protein HAT14 OS=Arabidopsis thaliana GN=HAT14 PE=2 SV=3
GeneID:108339720	1				XP_017432408.1	PREDICTED: transcription factor bHLH63-like [Vigna angularis]		*	*	GO:0046983(protein dimerization activity)	*	*	*	sp|Q8GY61|BH063_ARATH	sp|Q8GY61|BH063_ARATH Transcription factor bHLH63 OS=Arabidopsis thaliana GN=BHLH63 PE=1 SV=1
GeneID:108325020	1				XP_017413483.1	PREDICTED: lectin DB58-like [Vigna angularis]		*	*	GO:0030246(carbohydrate binding)	*	*	*	sp|P19588|LEC5_VIGUC	sp|P19588|LEC5_VIGUC Lectin DB58 OS=Vigna unguiculata subsp. cylindrica PE=1 SV=2
GeneID:108339896	1				XP_017432607.1	PREDICTED: uncharacterized protein LOC108339896 isoform X1 [Vigna angularis]		*	*	*	*	*	*	*	*
GeneID:108324142	1				XP_017412477.1	PREDICTED: LRR receptor-like serine/threonine-protein kinase ERL1 isoform X2 [Vigna angularis]		GO:0016310(phosphorylation);GO:0006468(protein phosphorylation)	GO:0016020(membrane);GO:0016021(integral component of membrane)	GO:0004672(protein kinase activity);GO:0016301(kinase activity);GO:0016740(transferase activity);GO:0005524(ATP binding);GO:0000166(nucleotide binding);GO:0004674(protein serine/threonine kinase activity)	*	*	*	sp|Q6XAT2|ERL2_ARATH	sp|Q6XAT2|ERL2_ARATH LRR receptor-like serine/threonine-protein kinase ERL2 OS=Arabidopsis thaliana GN=ERL2 PE=2 SV=1
GeneID:108347186	1				XP_017441835.1	PREDICTED: dirigent protein 22-like [Vigna angularis]		GO:0009699(phenylpropanoid biosynthetic process)	*	GO:0042349(guiding stereospecific synthesis activity)	*	*	*	sp|Q9FI66|DIR3_ARATH	sp|Q9FI66|DIR3_ARATH Dirigent protein 3 OS=Arabidopsis thaliana GN=DIR3 PE=3 SV=1
GeneID:108347097	1				XP_017441712.1	PREDICTED: putative pre-16S rRNA nuclease [Vigna angularis]		GO:0006139(nucleobase-containing compound metabolic process);GO:0006364(rRNA processing)	*	GO:0003676(nucleic acid binding)	K07447|ruvX|http://www.genome.jp/dbget-bin/www_bget?ko:K07447	*	*	sp|A1SJC8|YQGF_NOCSJ	sp|A1SJC8|YQGF_NOCSJ Putative pre-16S rRNA nuclease OS=Nocardioides sp. (strain ATCC BAA-499 / JS614) GN=Noca_2408 PE=3 SV=1
GeneID:108320509	1				XP_017407438.1	PREDICTED: dof zinc finger protein DOF3.1 [Vigna angularis]		GO:0006355(regulation of transcription, DNA-templated)	*	GO:0003677(DNA binding);GO:0044212(transcription regulatory region DNA binding)	*	*	*	sp|Q94AR6|DOF31_ARATH	sp|Q94AR6|DOF31_ARATH Dof zinc finger protein DOF3.1 OS=Arabidopsis thaliana GN=DOF3.1 PE=2 SV=2
GeneID:108327813	1				XP_017417015.1	PREDICTED: uncharacterized protein LOC108327813 isoform X1 [Vigna angularis]		*	*	*	*	*	*	*	*
GeneID:108345858	1				XP_017440166.1	PREDICTED: LRR receptor-like serine/threonine-protein kinase RPK2 [Vigna angularis]		GO:0016310(phosphorylation);GO:0006468(protein phosphorylation)	GO:0016021(integral component of membrane);GO:0016020(membrane)	GO:0004672(protein kinase activity);GO:0005524(ATP binding);GO:0004674(protein serine/threonine kinase activity);GO:0016301(kinase activity);GO:0016740(transferase activity);GO:0000166(nucleotide binding)	*	*	*	sp|Q9S7I6|RPK2_ARATH	sp|Q9S7I6|RPK2_ARATH LRR receptor-like serine/threonine-protein kinase RPK2 OS=Arabidopsis thaliana GN=RPK2 PE=2 SV=1
GeneID:108319020	1				XP_017405508.1	PREDICTED: LOW QUALITY PROTEIN: two-component response regulator-like APRR2 [Vigna angularis]		GO:0000160(phosphorelay signal transduction system);GO:0006351(transcription, DNA-templated);GO:0006355(regulation of transcription, DNA-templated)	GO:0005634(nucleus)	GO:0003677(DNA binding)	*	*	*	sp|Q6LA43|APRR2_ARATH	sp|Q6LA43|APRR2_ARATH Two-component response regulator-like APRR2 OS=Arabidopsis thaliana GN=APRR2 PE=2 SV=2
GeneID:108333685	1				*	*		*	*	*	*	*	*	*	*
GeneID:108319070	1				XP_017405580.1	PREDICTED: UDP-glucuronate 4-epimerase 6 [Vigna angularis]		GO:0005975(carbohydrate metabolic process)	GO:0016020(membrane);GO:0016021(integral component of membrane)	GO:0016857(racemase and epimerase activity, acting on carbohydrates and derivatives);GO:0050662(coenzyme binding);GO:0003824(catalytic activity)	K08679|E5.1.3.6|http://www.genome.jp/dbget-bin/www_bget?ko:K08679	ko00520(Amino sugar and nucleotide sugar metabolism)	KOG1371(M)(UDP-glucose 4-epimerase/UDP-sulfoquinovose synthase)	sp|Q9LIS3|GAE6_ARATH	sp|Q9LIS3|GAE6_ARATH UDP-glucuronate 4-epimerase 6 OS=Arabidopsis thaliana GN=GAE6 PE=1 SV=1
NC_030642.1.713	1				KOM45633.1	hypothetical protein LR48_Vigan06g093900 [Vigna angularis]		*	*	*	*	*	*	*	*
GeneID:108336047	1				XP_017427833.1	PREDICTED: uncharacterized protein LOC108336047 isoform X1 [Vigna angularis]		*	*	*	*	*	*	*	*
GeneID:108321717	1				XP_017409045.1	PREDICTED: eukaryotic translation initiation factor 5 [Vigna angularis]		GO:0006413(translational initiation)	*	GO:0003743(translation initiation factor activity)	K03262|EIF5|http://www.genome.jp/dbget-bin/www_bget?ko:K03262	ko03013(RNA transport)	KOG2297(J)(Predicted translation factor, contains W2 domain);KOG2767(J)(Translation initiation factor 5 (eIF-5));KOG2768(J)(Translation initiation factor 2, beta subunit (eIF-2beta))	sp|P48724|IF5_PHAVU	sp|P48724|IF5_PHAVU Eukaryotic translation initiation factor 5 OS=Phaseolus vulgaris GN=EIF5 PE=2 SV=1
NC_030645.1.1493	1				BAT73754.1	hypothetical protein VIGAN_01127900, partial [Vigna angularis var. angularis]		*	*	*	*	*	*	*	*
GeneID:108334196	1				XP_017425389.1	PREDICTED: TPR repeat-containing thioredoxin TTL1-like [Vigna angularis]		GO:0045454(cell redox homeostasis)	*	*	*	*	KOG0550(O)(Molecular chaperone (DnaJ superfamily));KOG0376(R)(Serine-threonine phosphatase 2A, catalytic subunit)	sp|Q9MAH1|TTL1_ARATH	sp|Q9MAH1|TTL1_ARATH TPR repeat-containing thioredoxin TTL1 OS=Arabidopsis thaliana GN=TTL1 PE=1 SV=1
GeneID:108322132	1				XP_017409608.1	PREDICTED: uncharacterized protein LOC108322132 [Vigna angularis]		*	*	*	*	*	*	*	*
GeneID:108345518	1				KOM56148.1	hypothetical protein LR48_Vigan10g204000 [Vigna angularis]		GO:0055114(oxidation-reduction process);GO:0006633(fatty acid biosynthetic process)	GO:0016021(integral component of membrane);GO:0016020(membrane)	GO:0005506(iron ion binding);GO:0016491(oxidoreductase activity)	K00227|SC5DL, ERG3|http://www.genome.jp/dbget-bin/www_bget?ko:K00227	ko00100(Steroid biosynthesis)	KOG0872(I)(Sterol C5 desaturase)	sp|Q9M883|SC5D2_ARATH;sp|Q9ZT29|SC5D_TOBAC;sp|Q39208|SC5D1_ARATH	sp|Q9M883|SC5D2_ARATH Putative Delta(7)-sterol-C5(6)-desaturase 2 OS=Arabidopsis thaliana GN=HDF7 PE=3 SV=1;sp|Q9ZT29|SC5D_TOBAC Delta(7)-sterol-C5(6)-desaturase OS=Nicotiana tabacum PE=2 SV=1;sp|Q39208|SC5D1_ARATH Delta(7)-sterol-C5(6)-desaturase 1 OS=Arabidopsis thaliana GN=STE1 PE=1 SV=2
GeneID:108340801	1				XP_017433877.1	PREDICTED: uncharacterized protein LOC108340801 [Vigna angularis]		GO:0009733(response to auxin)	*	*	K14488|SAUR|http://www.genome.jp/dbget-bin/www_bget?ko:K14488	ko04075(Plant hormone signal transduction)	*	sp|P32295|ARG7_VIGRR	sp|P32295|ARG7_VIGRR Indole-3-acetic acid-induced protein ARG7 OS=Vigna radiata var. radiata GN=ARG7 PE=2 SV=1
GeneID:108346390	1				XP_017440963.1	PREDICTED: probable disease resistance protein At1g61300 [Vigna angularis]		*	*	*	*	*	*	sp|Q9T048|DRL27_ARATH	sp|Q9T048|DRL27_ARATH Disease resistance protein At4g27190 OS=Arabidopsis thaliana GN=At4g27190 PE=2 SV=1
GeneID:108333095	1				XP_017423918.1	PREDICTED: GPI-anchored protein LORELEI-like [Vigna angularis]		*	GO:0016020(membrane);GO:0016021(integral component of membrane)	*	*	*	*	sp|Q9FKT1|LLG1_ARATH	sp|Q9FKT1|LLG1_ARATH GPI-anchored protein LLG1 OS=Arabidopsis thaliana GN=LLG1 PE=1 SV=1
GeneID:108341695	1				XP_017434835.1	PREDICTED: polyphenol oxidase, chloroplastic-like [Vigna angularis]		GO:0008152(metabolic process);GO:0046148(pigment biosynthetic process);GO:0055114(oxidation-reduction process)	*	GO:0016491(oxidoreductase activity);GO:0004097(catechol oxidase activity);GO:0046872(metal ion binding)	K00422|E1.10.3.1|http://www.genome.jp/dbget-bin/www_bget?ko:K00422	ko00350(Tyrosine metabolism);ko00950(Isoquinoline alkaloid biosynthesis)	*	sp|P43309|PPO_MALDO	sp|P43309|PPO_MALDO Polyphenol oxidase, chloroplastic OS=Malus domestica PE=2 SV=1
GeneID:108346959	1				XP_017441524.1	PREDICTED: reticulon-like protein B12 [Vigna angularis]		*	GO:0016020(membrane);GO:0005789(endoplasmic reticulum membrane);GO:0005783(endoplasmic reticulum);GO:0016021(integral component of membrane)	*	*	*	*	sp|Q9M392|RTNLL_ARATH	sp|Q9M392|RTNLL_ARATH Reticulon-like protein B12 OS=Arabidopsis thaliana GN=RTNLB12 PE=2 SV=1
GeneID:108339651	1				XP_017432318.1	PREDICTED: probable inactive purple acid phosphatase 27 [Vigna angularis]		*	*	GO:0016787(hydrolase activity);GO:0003993(acid phosphatase activity);GO:0046872(metal ion binding)	*	*	KOG1378(G)(Purple acid phosphatase)	sp|Q5MAU8|PPA27_ARATH	sp|Q5MAU8|PPA27_ARATH Probable inactive purple acid phosphatase 27 OS=Arabidopsis thaliana GN=PAP27 PE=2 SV=1
GeneID:108328437	1				XP_017417793.1	PREDICTED: B3 domain-containing protein At2g36080-like [Vigna angularis]		GO:0006351(transcription, DNA-templated);GO:0006355(regulation of transcription, DNA-templated)	GO:0005634(nucleus)	GO:0003677(DNA binding)	*	*	*	sp|Q9FNI3|Y5625_ARATH	sp|Q9FNI3|Y5625_ARATH B3 domain-containing protein At5g06250 OS=Arabidopsis thaliana GN=At5g06250 PE=3 SV=1
GeneID:108329966	1				BAT78389.1	hypothetical protein VIGAN_02106100 [Vigna angularis var. angularis]		GO:0003333(amino acid transmembrane transport)	GO:0016020(membrane);GO:0016021(integral component of membrane);GO:0005886(plasma membrane)	GO:0015171(amino acid transmembrane transporter activity)	*	*	*	sp|P92934|AAP6_ARATH	sp|P92934|AAP6_ARATH Amino acid permease 6 OS=Arabidopsis thaliana GN=AAP6 PE=1 SV=1
GeneID:108333466	1				XP_017424409.1	PREDICTED: basic leucine zipper 34-like [Vigna angularis]		GO:0006355(regulation of transcription, DNA-templated)	*	GO:0003700(transcription factor activity, sequence-specific DNA binding);GO:0043565(sequence-specific DNA binding)	*	*	*	sp|Q9M2K4|BZP61_ARATH	sp|Q9M2K4|BZP61_ARATH Basic leucine zipper 61 OS=Arabidopsis thaliana GN=BZIP61 PE=1 SV=1
GeneID:108330911	1				XP_017420996.1	PREDICTED: oleosin 1-like [Vigna angularis]		*	GO:0016020(membrane);GO:0016021(integral component of membrane);GO:0005811(lipid droplet);GO:0012511(monolayer-surrounded lipid storage body)	*	*	*	*	sp|Q43804|OLEO1_PRUDU	sp|Q43804|OLEO1_PRUDU Oleosin 1 OS=Prunus dulcis GN=OLE1 PE=2 SV=1
GeneID:108325126	1				XP_017413626.1	PREDICTED: trihelix transcription factor PTL-like [Vigna angularis]		*	*	*	*	*	*	sp|Q9LZS0|PTL_ARATH	sp|Q9LZS0|PTL_ARATH Trihelix transcription factor PTL OS=Arabidopsis thaliana GN=PTL PE=2 SV=1
GeneID:108329868	1				XP_017419715.1	PREDICTED: elongation factor Tu, chloroplastic [Vigna angularis]		GO:0006414(translational elongation);GO:0070125(mitochondrial translational elongation)	GO:0005622(intracellular);GO:0005739(mitochondrion)	GO:0003924(GTPase activity);GO:0000166(nucleotide binding);GO:0003746(translation elongation factor activity);GO:0005525(GTP binding)	K02358|tuf, TUFM|http://www.genome.jp/dbget-bin/www_bget?ko:K02358	*	KOG0460(J)(Mitochondrial translation elongation factor Tu)	sp|Q43467|EFTU1_SOYBN	sp|Q43467|EFTU1_SOYBN Elongation factor Tu, chloroplastic OS=Glycine max GN=TUFA PE=3 SV=1
GeneID:108331055	1				XP_017421160.1	PREDICTED: pachytene checkpoint protein 2 homolog [Vigna angularis]		*	*	GO:0005524(ATP binding);GO:0000166(nucleotide binding)	*	*	KOG0739(O)(AAA+-type ATPase)	sp|Q8H1F9|PCH2_ARATH	sp|Q8H1F9|PCH2_ARATH Pachytene checkpoint protein 2 homolog OS=Arabidopsis thaliana GN=PCH2 PE=2 SV=1
GeneID:108333585	1				XP_017424544.1	PREDICTED: probable L-type lectin-domain containing receptor kinase VII.2 [Vigna angularis]		GO:0006468(protein phosphorylation);GO:0016310(phosphorylation)	GO:0016020(membrane);GO:0016021(integral component of membrane)	GO:0004672(protein kinase activity);GO:0030246(carbohydrate binding);GO:0005524(ATP binding);GO:0016301(kinase activity);GO:0000166(nucleotide binding)	*	*	*	sp|O49445|LRK72_ARATH	sp|O49445|LRK72_ARATH Probable L-type lectin-domain containing receptor kinase VII.2 OS=Arabidopsis thaliana GN=LECRK72 PE=3 SV=2
GeneID:108347881	1				XP_017442824.1	PREDICTED: purple acid phosphatase 8-like isoform X1 [Vigna angularis]		*	*	GO:0016787(hydrolase activity);GO:0003993(acid phosphatase activity)	K14379|ACP5|http://www.genome.jp/dbget-bin/www_bget?ko:K14379	ko00740(Riboflavin metabolism)	*	sp|Q8VYZ2|PPA8_ARATH	sp|Q8VYZ2|PPA8_ARATH Purple acid phosphatase 8 OS=Arabidopsis thaliana GN=PAP8 PE=2 SV=1
GeneID:108323052	1				XP_017410865.1	PREDICTED: UDP-glycosyltransferase 83A1-like [Vigna angularis]		GO:0008152(metabolic process);GO:0052696(flavonoid glucuronidation);GO:0009813(flavonoid biosynthetic process)	GO:0043231(intracellular membrane-bounded organelle)	GO:0016758(transferase activity, transferring hexosyl groups);GO:0080044(quercetin 7-O-glucosyltransferase activity);GO:0080043(quercetin 3-O-glucosyltransferase activity);GO:0005509(calcium ion binding)	*	*	*	sp|Q9SGA8|U83A1_ARATH	sp|Q9SGA8|U83A1_ARATH UDP-glycosyltransferase 83A1 OS=Arabidopsis thaliana GN=UGT83A1 PE=2 SV=1
GeneID:108340474	1				XP_017433372.1	PREDICTED: probable NAD(P)H dehydrogenase (quinone) FQR1-like 2 [Vigna angularis]		GO:0045892(negative regulation of transcription, DNA-templated)	*	GO:0010181(FMN binding);GO:0016491(oxidoreductase activity)	K03809|wrbA|http://www.genome.jp/dbget-bin/www_bget?ko:K03809	ko00130(Ubiquinone and other terpenoid-quinone biosynthesis)	KOG3135(R)(1,4-benzoquinone reductase-like; Trp repressor binding protein-like/protoplast-secreted protein)	sp|O23207|FQRL2_ARATH	sp|O23207|FQRL2_ARATH Probable NAD(P)H dehydrogenase (quinone) FQR1-like 2 OS=Arabidopsis thaliana GN=At4g36750 PE=1 SV=1
GeneID:108344696	1				XP_017438641.1	PREDICTED: WPP domain-interacting tail-anchored protein 1-like [Vigna angularis]		*	*	*	*	*	*	sp|A8MQR0|WIT2_ARATH	sp|A8MQR0|WIT2_ARATH WPP domain-interacting tail-anchored protein 2 OS=Arabidopsis thaliana GN=WIT2 PE=1 SV=1
GeneID:108329482	1				XP_017419190.1	PREDICTED: U-box domain-containing protein 4 [Vigna angularis]		*	GO:0005737(cytoplasm);GO:0005634(nucleus)	*	*	*	*	sp|O22193|PUB4_ARATH;sp|Q5VRH9|PUB12_ORYSJ	sp|O22193|PUB4_ARATH U-box domain-containing protein 4 OS=Arabidopsis thaliana GN=PUB4 PE=1 SV=3;sp|Q5VRH9|PUB12_ORYSJ U-box domain-containing protein 12 OS=Oryza sativa subsp. japonica GN=PUB12 PE=2 SV=1
GeneID:108342672	1				XP_017435954.1	PREDICTED: WAT1-related protein At1g25270-like [Vigna angularis]		GO:0006810(transport)	GO:0016021(integral component of membrane);GO:0016020(membrane);GO:0005886(plasma membrane)	GO:0022857(transmembrane transporter activity)	*	*	*	sp|Q4PT23|WTR6_ARATH	sp|Q4PT23|WTR6_ARATH WAT1-related protein At1g25270 OS=Arabidopsis thaliana GN=At1g25270 PE=2 SV=1
GeneID:108335053	1				XP_017426462.1	PREDICTED: phospholipase A1-Ibeta2, chloroplastic-like [Vigna angularis]		GO:0006629(lipid metabolic process)	*	GO:0016787(hydrolase activity)	*	*	KOG4569(I)(Predicted lipase)	sp|O23522|PLA14_ARATH	sp|O23522|PLA14_ARATH Phospholipase A1-Ibeta2, chloroplastic OS=Arabidopsis thaliana GN=At4g16820 PE=1 SV=2
GeneID:108327110	1				XP_017416325.1	PREDICTED: pentatricopeptide repeat-containing protein At2g36730-like [Vigna angularis]		*	*	*	*	*	*	sp|A8MQA3|PP330_ARATH	sp|A8MQA3|PP330_ARATH Pentatricopeptide repeat-containing protein At4g21065 OS=Arabidopsis thaliana GN=PCMP-H28 PE=2 SV=2
GeneID:108331166	1				XP_017421295.1	PREDICTED: isoaspartyl peptidase/L-asparaginase-like [Vigna angularis]		*	GO:0005829(cytosol)	GO:0016787(hydrolase activity);GO:0004067(asparaginase activity)	K13051|iaaA, ASRGL1|http://www.genome.jp/dbget-bin/www_bget?ko:K13051	*	KOG1592(E)(Asparaginase)	sp|P50288|ASPG_LUPAL	sp|P50288|ASPG_LUPAL Isoaspartyl peptidase/L-asparaginase OS=Lupinus albus PE=3 SV=1
GeneID:108330555	1				XP_017420527.1	PREDICTED: aminopeptidase M1 [Vigna angularis]		GO:0006508(proteolysis);GO:0043171(peptide catabolic process)	GO:0005737(cytoplasm);GO:0005886(plasma membrane)	GO:0008270(zinc ion binding);GO:0008237(metallopeptidase activity);GO:0070006(metalloaminopeptidase activity);GO:0042277(peptide binding)	K08776|NPEPPS|http://www.genome.jp/dbget-bin/www_bget?ko:K08776	*	KOG1046(EO)(Puromycin-sensitive aminopeptidase and related aminopeptidases)	sp|Q8VZH2|APM1_ARATH;sp|Q0J5V5|APM1B_ORYSJ	sp|Q8VZH2|APM1_ARATH Aminopeptidase M1 OS=Arabidopsis thaliana GN=APM1 PE=1 SV=1;sp|Q0J5V5|APM1B_ORYSJ Aminopeptidase M1-B OS=Oryza sativa subsp. japonica GN=Os08g0398700 PE=2 SV=1
NC_030645.1.191	1				KOM52182.1	hypothetical protein LR48_Vigan09g084100 [Vigna angularis]		*	*	*	*	*	*	*	*
GeneID:108327136	1				XP_017416362.1	PREDICTED: zinc finger protein CONSTANS-LIKE 2-like [Vigna angularis]		GO:0009416(response to light stimulus);GO:0009909(regulation of flower development)	GO:0005622(intracellular);GO:0005634(nucleus)	GO:0008270(zinc ion binding)	*	*	*	sp|Q96502|COL2_ARATH	sp|Q96502|COL2_ARATH Zinc finger protein CONSTANS-LIKE 2 OS=Arabidopsis thaliana GN=COL2 PE=1 SV=1
GeneID:108336367	1				XP_017428287.1	PREDICTED: dihydroflavonol-4-reductase-like [Vigna angularis]		*	*	GO:0003824(catalytic activity);GO:0050662(coenzyme binding)	K13082|DFR|http://www.genome.jp/dbget-bin/www_bget?ko:K13082	ko00941(Flavonoid biosynthesis)	KOG1502(V)(Flavonol reductase/cinnamoyl-CoA reductase)	sp|Q84KP0|DFRA_PYRCO	sp|Q84KP0|DFRA_PYRCO Bifunctional dihydroflavonol 4-reductase/flavanone 4-reductase OS=Pyrus communis GN=DFR PE=1 SV=1
GeneID:108347150	1				XP_017441786.1	PREDICTED: uncharacterized protein LOC108347150 [Vigna angularis]		*	GO:0016020(membrane);GO:0016021(integral component of membrane)	*	*	*	*	*	*
GeneID:108334477	1				XP_017425829.1	PREDICTED: expansin-A6-like isoform X1 [Vigna angularis]		GO:0009664(plant-type cell wall organization)	GO:0016020(membrane);GO:0005576(extracellular region);GO:0005618(cell wall)	*	*	*	*	sp|Q38865|EXPA6_ARATH	sp|Q38865|EXPA6_ARATH Expansin-A6 OS=Arabidopsis thaliana GN=EXPA6 PE=2 SV=2
GeneID:108345098	1				XP_017439159.1	PREDICTED: thaumatin-like protein [Vigna angularis]		*	GO:0016021(integral component of membrane);GO:0016020(membrane)	*	*	*	*	sp|P50699|TLPH_ARATH	sp|P50699|TLPH_ARATH Thaumatin-like protein OS=Arabidopsis thaliana GN=At1g18250 PE=2 SV=2
GeneID:108324764	1				XP_017413185.1	PREDICTED: beta-conglycinin, beta chain-like [Vigna angularis]		*	*	GO:0045735(nutrient reservoir activity)	*	*	*	sp|P25974|GLCB_SOYBN	sp|P25974|GLCB_SOYBN Beta-conglycinin, beta chain OS=Glycine max GN=CG-4 PE=1 SV=1
GeneID:108324006	1				XP_017412277.1	PREDICTED: probable protein phosphatase 2C 27 [Vigna angularis]		GO:0006470(protein dephosphorylation)	*	GO:0003824(catalytic activity);GO:0004722(protein serine/threonine phosphatase activity);GO:0004721(phosphoprotein phosphatase activity);GO:0046872(metal ion binding);GO:0016787(hydrolase activity);GO:0043169(cation binding)	K14803|PTC2_3|http://www.genome.jp/dbget-bin/www_bget?ko:K14803	*	KOG0698(T)(Serine/threonine protein phosphatase)	sp|Q69QZ0|P2C27_ORYSJ	sp|Q69QZ0|P2C27_ORYSJ Probable protein phosphatase 2C 27 OS=Oryza sativa subsp. japonica GN=Os02g0799000 PE=2 SV=1
GeneID:108322194	1				XP_017409699.1	PREDICTED: probable xyloglucan endotransglucosylase/hydrolase protein 23 [Vigna angularis]		GO:0008152(metabolic process);GO:0005975(carbohydrate metabolic process);GO:0042546(cell wall biogenesis);GO:0010411(xyloglucan metabolic process);GO:0071555(cell wall organization);GO:0006073(cellular glucan metabolic process)	GO:0005576(extracellular region);GO:0005618(cell wall);GO:0048046(apoplast)	GO:0016740(transferase activity);GO:0016762(xyloglucan:xyloglucosyl transferase activity);GO:0004553(hydrolase activity, hydrolyzing O-glycosyl compounds);GO:0016798(hydrolase activity, acting on glycosyl bonds);GO:0016787(hydrolase activity)	K08235|E2.4.1.207|http://www.genome.jp/dbget-bin/www_bget?ko:K08235	*	*	sp|Q38910|XTH23_ARATH	sp|Q38910|XTH23_ARATH Probable xyloglucan endotransglucosylase/hydrolase protein 23 OS=Arabidopsis thaliana GN=XTH23 PE=2 SV=1
GeneID:108329881	1				XP_017419737.1	PREDICTED: uncharacterized protein KIAA0930 homolog isoform X1 [Vigna angularis]		*	*	*	*	*	*	*	*
GeneID:108332555	1				*	*		*	*	*	*	*	*	*	*
NW_016115212.1.25	1				XP_017410969.1	PREDICTED: vacuolar protein sorting-associated protein 62 [Vigna angularis]		*	*	*	*	*	*	*	*
GeneID:108344716	1				XP_017438673.1	PREDICTED: SNAP25 homologous protein SNAP33-like [Vigna angularis]		*	GO:0005886(plasma membrane)	*	K18211|SNAP25|http://www.genome.jp/dbget-bin/www_bget?ko:K18211	*	KOG3065(U)(SNAP-25 (synaptosome-associated protein) component of SNARE complex)	sp|Q9S7P9|SNP33_ARATH	sp|Q9S7P9|SNP33_ARATH SNAP25 homologous protein SNAP33 OS=Arabidopsis thaliana GN=SNAP33 PE=1 SV=1
GeneID:108335861	1				XP_017427535.1	PREDICTED: B-box zinc finger protein 18-like [Vigna angularis]		GO:0006355(regulation of transcription, DNA-templated);GO:0009640(photomorphogenesis)	GO:0005622(intracellular);GO:0005634(nucleus)	GO:0008270(zinc ion binding);GO:0000989(transcription factor activity, transcription factor binding)	*	*	*	sp|Q9SJU5|BBX18_ARATH	sp|Q9SJU5|BBX18_ARATH B-box zinc finger protein 18 OS=Arabidopsis thaliana GN=BBX18 PE=1 SV=2
GeneID:108330743	1				XP_017420758.1	PREDICTED: uncharacterized protein LOC108330743 [Vigna angularis]		*	*	*	*	*	*	*	*
NC_030643.1.342	1				BAT73754.1	hypothetical protein VIGAN_01127900, partial [Vigna angularis var. angularis]		*	*	*	*	*	*	*	*
GeneID:108332339	1				XP_017423045.1	PREDICTED: cycloartenol-C-24-methyltransferase [Vigna angularis]		GO:0008152(metabolic process);GO:0006694(steroid biosynthetic process);GO:0032259(methylation)	GO:0005802(trans-Golgi network);GO:0005768(endosome);GO:0005774(vacuolar membrane)	GO:0008168(methyltransferase activity);GO:0016740(transferase activity);GO:0008757(S-adenosylmethionine-dependent methyltransferase activity)	K00559|E2.1.1.41, SMT1, ERG6|http://www.genome.jp/dbget-bin/www_bget?ko:K00559	ko00100(Steroid biosynthesis)	KOG1269(IR)(SAM-dependent methyltransferases)	sp|Q9LM02|SMT1_ARATH	sp|Q9LM02|SMT1_ARATH Cycloartenol-C-24-methyltransferase OS=Arabidopsis thaliana GN=SMT1 PE=1 SV=1
GeneID:108335585	1				XP_017427105.1	PREDICTED: cytochrome P450 87A3 [Vigna angularis]		GO:0055114(oxidation-reduction process);GO:0010268(brassinosteroid homeostasis);GO:0016125(sterol metabolic process);GO:0007275(multicellular organism development);GO:0016132(brassinosteroid biosynthetic process)	*	GO:0004497(monooxygenase activity);GO:0016705(oxidoreductase activity, acting on paired donors, with incorporation or reduction of molecular oxygen);GO:0020037(heme binding);GO:0046872(metal ion binding);GO:0005506(iron ion binding);GO:0016491(oxidoreductase activity)	*	*	*	sp|Q7XU38|C87A3_ORYSJ	sp|Q7XU38|C87A3_ORYSJ Cytochrome P450 87A3 OS=Oryza sativa subsp. japonica GN=CYP87A3 PE=2 SV=3
GeneID:108320609	1				XP_017407565.1	PREDICTED: CBL-interacting serine/threonine-protein kinase 5-like [Vigna angularis]		GO:0016310(phosphorylation);GO:0007165(signal transduction);GO:0006468(protein phosphorylation)	*	GO:0004672(protein kinase activity);GO:0004674(protein serine/threonine kinase activity);GO:0016301(kinase activity);GO:0016740(transferase activity);GO:0005524(ATP binding);GO:0000166(nucleotide binding)	K07198|PRKAA, AMPK|http://www.genome.jp/dbget-bin/www_bget?ko:K07198	*	*	sp|Q9LEU7|CIPK5_ARATH;sp|Q5W736|CIPKI_ORYSJ;sp|Q8W1D5|CIPKP_ARATH	sp|Q9LEU7|CIPK5_ARATH CBL-interacting serine/threonine-protein kinase 5 OS=Arabidopsis thaliana GN=CIPK5 PE=2 SV=1;sp|Q5W736|CIPKI_ORYSJ CBL-interacting protein kinase 18 OS=Oryza sativa subsp. japonica GN=CIPK18 PE=2 SV=1;sp|Q8W1D5|CIPKP_ARATH CBL-interacting serine/threonine-protein kinase 25 OS=Arabidopsis thaliana GN=CIPK25 PE=2 SV=1
GeneID:108322965	1				XP_017410772.1	PREDICTED: K(+) efflux antiporter 4 isoform X1 [Vigna angularis]		GO:0006810(transport);GO:0055085(transmembrane transport);GO:0006812(cation transport)	GO:0016021(integral component of membrane);GO:0016020(membrane)	GO:0015299(solute:proton antiporter activity)	*	*	*	sp|Q9ZUN3|KEA4_ARATH	sp|Q9ZUN3|KEA4_ARATH K(+) efflux antiporter 4 OS=Arabidopsis thaliana GN=KEA4 PE=2 SV=2
GeneID:108340004	1				KOM51163.1	hypothetical protein LR48_Vigan08g199000 [Vigna angularis]		GO:0008152(metabolic process);GO:0010584(pollen exine formation)	*	GO:0003824(catalytic activity);GO:0016874(ligase activity);GO:0016207(4-coumarate-CoA ligase activity)	K01904|4CL|http://www.genome.jp/dbget-bin/www_bget?ko:K01904	ko00360(Phenylalanine metabolism);ko00940(Phenylpropanoid biosynthesis);ko00130(Ubiquinone and other terpenoid-quinone biosynthesis)	KOG1176(I)(Acyl-CoA synthetase)	sp|P31687|4CL2_SOYBN	sp|P31687|4CL2_SOYBN 4-coumarate--CoA ligase 2 OS=Glycine max PE=2 SV=2
GeneID:108318782	1				BAT84196.1	hypothetical protein VIGAN_04149600 [Vigna angularis var. angularis]		GO:0006139(nucleobase-containing compound metabolic process)	*	GO:0008408(3'-5' exonuclease activity);GO:0003676(nucleic acid binding)	*	*	KOG4373(R)(Predicted 3'-5' exonuclease)	sp|Q84LH3|WEX_ARATH	sp|Q84LH3|WEX_ARATH Werner Syndrome-like exonuclease OS=Arabidopsis thaliana GN=WEX PE=1 SV=1
GeneID:108345975	1				XP_017440346.1	PREDICTED: uncharacterized protein LOC108345975 [Vigna angularis]		*	*	*	*	*	*	*	*
GeneID:108322794	1				XP_017410527.1	PREDICTED: transcription factor bHLH157-like isoform X1 [Vigna angularis]		GO:0006468(protein phosphorylation);GO:0006355(regulation of transcription, DNA-templated);GO:0035556(intracellular signal transduction)	GO:0005829(cytosol)	GO:0046983(protein dimerization activity);GO:0004674(protein serine/threonine kinase activity)	*	*	*	sp|Q9XIN0|LHW_ARATH	sp|Q9XIN0|LHW_ARATH Transcription factor LHW OS=Arabidopsis thaliana GN=LHW PE=1 SV=1
GeneID:108335942	1				XP_017427664.1	PREDICTED: WAT1-related protein At4g19185-like [Vigna angularis]		GO:0006810(transport)	GO:0016020(membrane);GO:0016021(integral component of membrane);GO:0005886(plasma membrane)	GO:0022857(transmembrane transporter activity)	*	*	*	sp|Q8W4R9|WTR35_ARATH	sp|Q8W4R9|WTR35_ARATH WAT1-related protein At4g19185 OS=Arabidopsis thaliana GN=At4g19185 PE=2 SV=1
GeneID:108337273	1				XP_017429252.1	PREDICTED: peroxidase P7-like [Vigna angularis]		GO:0042744(hydrogen peroxide catabolic process);GO:0055114(oxidation-reduction process);GO:0006979(response to oxidative stress)	GO:0016020(membrane);GO:0005576(extracellular region);GO:0016021(integral component of membrane)	GO:0020037(heme binding);GO:0046872(metal ion binding);GO:0016491(oxidoreductase activity);GO:0004601(peroxidase activity)	K00430|E1.11.1.7|http://www.genome.jp/dbget-bin/www_bget?ko:K00430	ko00940(Phenylpropanoid biosynthesis)	*	sp|P22195|PER1_ARAHY	sp|P22195|PER1_ARAHY Cationic peroxidase 1 OS=Arachis hypogaea GN=PNC1 PE=1 SV=2
GeneID:108319778	1				XP_017406515.1	PREDICTED: thymidine kinase a-like [Vigna angularis]		GO:0016310(phosphorylation);GO:0071897(DNA biosynthetic process);GO:0006259(DNA metabolic process);GO:0046104(thymidine metabolic process)	*	GO:0016301(kinase activity);GO:0016740(transferase activity);GO:0004797(thymidine kinase activity);GO:0005524(ATP binding);GO:0000166(nucleotide binding)	K00857|tdk, TK|http://www.genome.jp/dbget-bin/www_bget?ko:K00857	ko00240(Pyrimidine metabolism)	*	sp|Q9S750|KITHA_ARATH	sp|Q9S750|KITHA_ARATH Thymidine kinase a OS=Arabidopsis thaliana GN=TK1A PE=1 SV=1
GeneID:108333472	1				XP_017424416.1	PREDICTED: clathrin light chain 1 [Vigna angularis]		GO:0016192(vesicle-mediated transport);GO:0006886(intracellular protein transport);GO:0072583(clathrin-dependent endocytosis)	GO:0030130(clathrin coat of trans-Golgi network vesicle);GO:0030132(clathrin coat of coated pit);GO:0030125(clathrin vesicle coat);GO:0005886(plasma membrane);GO:0005829(cytosol)	GO:0005198(structural molecule activity);GO:0032050(clathrin heavy chain binding)	*	*	*	sp|Q9SKU1|CLC1_ARATH	sp|Q9SKU1|CLC1_ARATH Clathrin light chain 1 OS=Arabidopsis thaliana GN=At2g20760 PE=2 SV=1
NC_030640.1.255	1				BAU03570.1	hypothetical protein VIGAN_UM132100 [Vigna angularis var. angularis]		*	*	*	*	*	*	*	*
GeneID:108340941	1				XP_007148457.1	hypothetical protein PHAVU_006G210400g [Phaseolus vulgaris]		*	*	*	*	*	*	*	*
GeneID:108320721	1				XP_017407724.1	PREDICTED: putative pentatricopeptide repeat-containing protein At5g37570 isoform X1 [Vigna angularis]		GO:0009408(response to heat);GO:0006457(protein folding)	GO:0005737(cytoplasm)	GO:0051082(unfolded protein binding);GO:0046872(metal ion binding);GO:0005524(ATP binding);GO:0031072(heat shock protein binding)	K03686|dnaJ|http://www.genome.jp/dbget-bin/www_bget?ko:K03686	*	KOG0715(O)(Molecular chaperone (DnaJ superfamily));KOG0712(O)(Molecular chaperone (DnaJ superfamily))	sp|Q8GWW8|GFA2_ARATH;sp|Q9FHR3|PP403_ARATH	sp|Q8GWW8|GFA2_ARATH Chaperone protein dnaJ GFA2, mitochondrial OS=Arabidopsis thaliana GN=GFA2 PE=2 SV=1;sp|Q9FHR3|PP403_ARATH Putative pentatricopeptide repeat-containing protein At5g37570 OS=Arabidopsis thaliana GN=PCMP-E37 PE=3 SV=1
NC_030641.1.177	1				KOM43020.1	hypothetical protein LR48_Vigan05g062400 [Vigna angularis]		*	*	*	*	*	*	*	*
GeneID:108321153	1				XP_017408309.1	PREDICTED: condensin-2 complex subunit D3 [Vigna angularis]		GO:0007076(mitotic chromosome condensation)	*	*	K11491|NCAPD3|http://www.genome.jp/dbget-bin/www_bget?ko:K11491	*	KOG0413(S)(Uncharacterized conserved protein related to condensin complex subunit 1)	sp|Q6ZQK0|CNDD3_MOUSE	sp|Q6ZQK0|CNDD3_MOUSE Condensin-2 complex subunit D3 OS=Mus musculus GN=Ncapd3 PE=1 SV=3
GeneID:108330711	1				XP_017420710.1	PREDICTED: 2-oxoisovalerate dehydrogenase subunit alpha 2, mitochondrial-like [Vigna angularis]		GO:0008152(metabolic process)	*	GO:0016624(oxidoreductase activity, acting on the aldehyde or oxo group of donors, disulfide as acceptor)	K00166|BCKDHA, bkdA1|http://www.genome.jp/dbget-bin/www_bget?ko:K00166	ko00280(Valine, leucine and isoleucine degradation);ko00640(Propanoate metabolism)	KOG1182(C)(Branched chain alpha-keto acid dehydrogenase complex, alpha subunit)	sp|Q84JL2|ODBA2_ARATH	sp|Q84JL2|ODBA2_ARATH 2-oxoisovalerate dehydrogenase subunit alpha 2, mitochondrial OS=Arabidopsis thaliana GN=At5g09300 PE=1 SV=1
GeneID:108344357	1				XP_017438299.1	PREDICTED: UPF0496 protein At3g19330-like [Vigna angularis]		*	GO:0016020(membrane);GO:0016021(integral component of membrane)	*	*	*	*	sp|Q9LT84|U496M_ARATH	sp|Q9LT84|U496M_ARATH UPF0496 protein At3g19330 OS=Arabidopsis thaliana GN=At3g19330 PE=2 SV=2
GeneID:108333950	1				XP_017424967.1	PREDICTED: chlorophyll a-b binding protein 13, chloroplastic-like [Vigna angularis]		GO:0018298(protein-chromophore linkage);GO:0009765(photosynthesis, light harvesting);GO:0015979(photosynthesis);GO:0009416(response to light stimulus);GO:0009768(photosynthesis, light harvesting in photosystem I)	GO:0009522(photosystem I);GO:0009579(thylakoid);GO:0016020(membrane);GO:0009535(chloroplast thylakoid membrane);GO:0016021(integral component of membrane);GO:0009507(chloroplast);GO:0009941(chloroplast envelope);GO:0010287(plastoglobule)	GO:0016168(chlorophyll binding);GO:0046872(metal ion binding);GO:0031409(pigment binding)	K08914|LHCB3|http://www.genome.jp/dbget-bin/www_bget?ko:K08914	ko00196(Photosynthesis - antenna proteins)	*	sp|P27489|CB23_SOLLC	sp|P27489|CB23_SOLLC Chlorophyll a-b binding protein 13, chloroplastic OS=Solanum lycopersicum GN=CAB13 PE=1 SV=1
NC_030638.1.368	1				*	*		*	*	*	*	*	*	*	*
GeneID:108338444	1				XP_017430820.1	PREDICTED: uncharacterized protein LOC108338444 [Vigna angularis]		*	*	*	*	*	*	sp|Q9LJG6|PANS1_ARATH	sp|Q9LJG6|PANS1_ARATH Protein PATRONUS 1 OS=Arabidopsis thaliana GN=PANS1 PE=1 SV=1
GeneID:108327730	1				XP_017416911.1	PREDICTED: hydroquinone glucosyltransferase-like [Vigna angularis]		GO:0008152(metabolic process);GO:0052696(flavonoid glucuronidation);GO:0009813(flavonoid biosynthetic process)	GO:0043231(intracellular membrane-bounded organelle)	GO:0016758(transferase activity, transferring hexosyl groups);GO:0016740(transferase activity);GO:0016757(transferase activity, transferring glycosyl groups);GO:0080044(quercetin 7-O-glucosyltransferase activity);GO:0080043(quercetin 3-O-glucosyltransferase activity)	K08237|E2.4.1.218|http://www.genome.jp/dbget-bin/www_bget?ko:K08237	*	*	sp|Q9AR73|HQGT_RAUSE	sp|Q9AR73|HQGT_RAUSE Hydroquinone glucosyltransferase OS=Rauvolfia serpentina GN=AS PE=1 SV=1
GeneID:108337289	1				XP_017429271.1	PREDICTED: protein PMR5 [Vigna angularis]		GO:0071554(cell wall organization or biogenesis)	GO:0005794(Golgi apparatus)	GO:0016413(O-acetyltransferase activity)	*	*	*	sp|Q9LUZ6|TBL44_ARATH	sp|Q9LUZ6|TBL44_ARATH Protein PMR5 OS=Arabidopsis thaliana GN=PMR5 PE=2 SV=1
GeneID:108323006	1				XP_017410821.1	PREDICTED: receptor-like serine/threonine-protein kinase ALE2 isoform X1 [Vigna angularis]		GO:0006468(protein phosphorylation)	GO:0016021(integral component of membrane);GO:0016020(membrane)	GO:0004672(protein kinase activity);GO:0005524(ATP binding);GO:0004674(protein serine/threonine kinase activity)	*	*	*	sp|Q8RWW0|ALE2_ARATH	sp|Q8RWW0|ALE2_ARATH Receptor-like serine/threonine-protein kinase ALE2 OS=Arabidopsis thaliana GN=ALE2 PE=1 SV=1
GeneID:108323354	1				XP_017411271.1	PREDICTED: protein indeterminate-domain 11-like [Vigna angularis]		*	*	GO:0003676(nucleic acid binding);GO:0046872(metal ion binding)	*	*	KOG1721(R)(FOG: Zn-finger)	sp|Q8H1F5|IDD7_ARATH	sp|Q8H1F5|IDD7_ARATH Protein indeterminate-domain 7 OS=Arabidopsis thaliana GN=IDD7 PE=2 SV=1
GeneID:108322899	1				XP_017410674.1	PREDICTED: uncharacterized protein At5g39865 [Vigna angularis]		GO:0045454(cell redox homeostasis);GO:0009902(chloroplast relocation);GO:0051017(actin filament bundle assembly)	GO:0005884(actin filament)	GO:0009055(electron carrier activity);GO:0015035(protein disulfide oxidoreductase activity)	K17479|GRXCR1|http://www.genome.jp/dbget-bin/www_bget?ko:K17479	*	KOG2824(O)(Glutaredoxin-related protein)	sp|Q9FLE8|Y5986_ARATH	sp|Q9FLE8|Y5986_ARATH Uncharacterized protein At5g39865 OS=Arabidopsis thaliana GN=At5g39865 PE=2 SV=1
GeneID:108325482	1				XP_017414050.1	PREDICTED: zinc finger protein ZAT11-like [Vigna angularis]		GO:0010200(response to chitin)	GO:0005634(nucleus)	GO:0003676(nucleic acid binding);GO:0046872(metal ion binding);GO:0043565(sequence-specific DNA binding);GO:0044212(transcription regulatory region DNA binding);GO:0003700(transcription factor activity, sequence-specific DNA binding)	*	*	*	sp|Q9SLD4|ZAT11_ARATH	sp|Q9SLD4|ZAT11_ARATH Zinc finger protein ZAT11 OS=Arabidopsis thaliana GN=ZAT11 PE=2 SV=1
NC_030640.1.471	1				XP_017421163.1	PREDICTED: purine permease 1-like [Vigna angularis]		*	GO:0016021(integral component of membrane);GO:0016020(membrane)	GO:0005215(transporter activity)	*	*	*	sp|Q9FZ96|PUP1_ARATH	sp|Q9FZ96|PUP1_ARATH Purine permease 1 OS=Arabidopsis thaliana GN=PUP1 PE=1 SV=1
NW_016152110.1.1	1				BAT79031.1	hypothetical protein VIGAN_02182600 [Vigna angularis var. angularis]		*	GO:0016020(membrane);GO:0016021(integral component of membrane)	*	*	*	*	*	*
GeneID:108327966	1				XP_017417207.1	PREDICTED: PAN domain-containing protein At5g03700 [Vigna angularis]		GO:0048544(recognition of pollen)	GO:0016020(membrane);GO:0016021(integral component of membrane);GO:0005886(plasma membrane);GO:0005768(endosome);GO:0005802(trans-Golgi network);GO:0005794(Golgi apparatus)	GO:0030246(carbohydrate binding)	*	*	*	sp|Q9LZR8|Y5370_ARATH	sp|Q9LZR8|Y5370_ARATH PAN domain-containing protein At5g03700 OS=Arabidopsis thaliana GN=At5g03700 PE=1 SV=1
GeneID:108320012	1				XP_017406840.1	PREDICTED: calmodulin-binding receptor-like cytoplasmic kinase 2 [Vigna angularis]		GO:0006468(protein phosphorylation);GO:0016310(phosphorylation)	*	GO:0004672(protein kinase activity);GO:0005524(ATP binding);GO:0004674(protein serine/threonine kinase activity);GO:0016301(kinase activity)	*	*	*	sp|Q9FIL7|CRCK1_ARATH	sp|Q9FIL7|CRCK1_ARATH Calmodulin-binding receptor-like cytoplasmic kinase 1 OS=Arabidopsis thaliana GN=CRCK1 PE=1 SV=1
GeneID:108343474	1				XP_017437279.1	PREDICTED: basic 7S globulin-like [Vigna angularis]		GO:0006508(proteolysis)	*	GO:0004190(aspartic-type endopeptidase activity);GO:0008233(peptidase activity)	*	*	*	sp|P13917|7SB1_SOYBN	sp|P13917|7SB1_SOYBN Basic 7S globulin OS=Glycine max GN=BG PE=1 SV=2
GeneID:108328462	1				XP_017417821.1	PREDICTED: chymotrypsin inhibitor 3-like [Vigna angularis]		*	*	GO:0004866(endopeptidase inhibitor activity)	*	*	*	sp|P10822|ICW3_PSOTE	sp|P10822|ICW3_PSOTE Chymotrypsin inhibitor 3 OS=Psophocarpus tetragonolobus PE=1 SV=2
NC_030642.1.382	1				KRH49478.1	hypothetical protein GLYMA_07G157500 [Glycine max]		*	*	*	*	*	*	*	*
GeneID:108335990	1				XP_017427744.1	PREDICTED: plastidal glycolate/glycerate translocator 1, chloroplastic [Vigna angularis]		GO:0009658(chloroplast organization)	GO:0016021(integral component of membrane);GO:0016020(membrane);GO:0009706(chloroplast inner membrane)	*	*	*	*	sp|Q9FVQ4|PLGG1_ARATH	sp|Q9FVQ4|PLGG1_ARATH Plastidal glycolate/glycerate translocator 1, chloroplastic OS=Arabidopsis thaliana GN=PLGG1 PE=1 SV=1
GeneID:108341976	1				XP_017435165.1	PREDICTED: 7-deoxyloganetin glucosyltransferase-like [Vigna angularis]		GO:0008152(metabolic process)	*	GO:0016758(transferase activity, transferring hexosyl groups);GO:0016740(transferase activity);GO:0016757(transferase activity, transferring glycosyl groups)	*	*	*	sp|F8WKW1|UGT2_GARJA	sp|F8WKW1|UGT2_GARJA 7-deoxyloganetin glucosyltransferase OS=Gardenia jasminoides GN=UGT85A24 PE=1 SV=1
GeneID:108346555	1				XP_017441118.1	PREDICTED: uncharacterized protein LOC108346555 [Vigna angularis]		*	*	*	*	*	*	*	*
GeneID:108320046	1				XP_017406875.1	PREDICTED: RING-H2 finger protein ATL46-like [Vigna angularis]		*	*	GO:0008270(zinc ion binding);GO:0046872(metal ion binding)	*	*	KOG0800(O)(FOG: Predicted E3 ubiquitin ligase)	sp|Q6GPV5|RN181_XENLA	sp|Q6GPV5|RN181_XENLA E3 ubiquitin-protein ligase RNF181 OS=Xenopus laevis GN=rnf181 PE=2 SV=1
GeneID:108331667	1				XP_017422008.1	PREDICTED: protein MIZU-KUSSEI 1-like [Vigna angularis]		*	*	*	*	*	*	sp|O22227|MIZ1_ARATH	sp|O22227|MIZ1_ARATH Protein MIZU-KUSSEI 1 OS=Arabidopsis thaliana GN=MIZ1 PE=1 SV=1
GeneID:108329088	1				XP_017418585.1	PREDICTED: zinc finger protein STOP1 homolog [Vigna angularis]		*	*	GO:0003676(nucleic acid binding);GO:0046872(metal ion binding)	*	*	*	sp|Q943I6|STOP1_ORYSJ	sp|Q943I6|STOP1_ORYSJ Zinc finger protein STOP1 homolog OS=Oryza sativa subsp. japonica GN=Os01g0871200 PE=2 SV=1
NC_030641.1.679	1				XP_017423821.1	PREDICTED: gibberellin 2-beta-dioxygenase 1-like [Vigna angularis]		GO:0055114(oxidation-reduction process)	*	GO:0005506(iron ion binding);GO:0016491(oxidoreductase activity);GO:0046872(metal ion binding)	K04125|E1.14.11.13|http://www.genome.jp/dbget-bin/www_bget?ko:K04125	ko00904(Diterpenoid biosynthesis)	*	sp|Q9SQ80|G2OX1_PEA	sp|Q9SQ80|G2OX1_PEA Gibberellin 2-beta-dioxygenase 1 OS=Pisum sativum GN=GA2OX1 PE=1 SV=1
GeneID:108332599	1				XP_017423411.1	PREDICTED: probable inactive poly [ADP-ribose] polymerase SRO5 [Vigna angularis]		*	*	GO:0003950(NAD+ ADP-ribosyltransferase activity)	*	*	*	sp|Q9FJJ3|SRO5_ARATH;sp|Q9ZUD9|SRO2_ARATH	sp|Q9FJJ3|SRO5_ARATH Probable inactive poly [ADP-ribose] polymerase SRO5 OS=Arabidopsis thaliana GN=SRO5 PE=1 SV=1;sp|Q9ZUD9|SRO2_ARATH Probable inactive poly [ADP-ribose] polymerase SRO2 OS=Arabidopsis thaliana GN=SRO2 PE=1 SV=1
GeneID:108330885	1				XP_017420964.1	PREDICTED: protein MCM10 homolog [Vigna angularis]		GO:0006260(DNA replication);GO:0006270(DNA replication initiation)	GO:0005634(nucleus);GO:0031298(replication fork protection complex)	GO:0003688(DNA replication origin binding);GO:0003697(single-stranded DNA binding)	K10736|MCM10|http://www.genome.jp/dbget-bin/www_bget?ko:K10736	*	KOG3056(D)(Protein required for S-phase initiation or completion)	sp|Q28E45|MCM10_XENTR	sp|Q28E45|MCM10_XENTR Protein MCM10 homolog OS=Xenopus tropicalis GN=mcm10 PE=2 SV=1
GeneID:108334459	1				XP_017425807.1	PREDICTED: protein N-terminal asparagine amidohydrolase isoform X1 [Vigna angularis]		*	*	GO:0008418(protein-N-terminal asparagine amidohydrolase activity)	K14662|NTAN1|http://www.genome.jp/dbget-bin/www_bget?ko:K14662	*	*	sp|Q64311|NTAN1_MOUSE	sp|Q64311|NTAN1_MOUSE Protein N-terminal asparagine amidohydrolase OS=Mus musculus GN=Ntan1 PE=1 SV=3
GeneID:108341947	1				XP_017435126.1	PREDICTED: patellin-4 [Vigna angularis]		GO:0006810(transport)	GO:0005622(intracellular);GO:0016021(integral component of membrane);GO:0005886(plasma membrane);GO:0005829(cytosol);GO:0005634(nucleus)	GO:0005215(transporter activity)	K19996|SFH5|http://www.genome.jp/dbget-bin/www_bget?ko:K19996	*	KOG1471(I)(Phosphatidylinositol transfer protein SEC14 and related proteins)	sp|Q94C59|PATL4_ARATH	sp|Q94C59|PATL4_ARATH Patellin-4 OS=Arabidopsis thaliana GN=PATL4 PE=1 SV=2
GeneID:108344878	1				XP_017438898.1	PREDICTED: mitogen-activated protein kinase kinase 9-like [Vigna angularis]		GO:0006468(protein phosphorylation);GO:0016310(phosphorylation)	*	GO:0004672(protein kinase activity);GO:0004674(protein serine/threonine kinase activity);GO:0005524(ATP binding);GO:0000166(nucleotide binding);GO:0016301(kinase activity)	K20604|MKK9|http://www.genome.jp/dbget-bin/www_bget?ko:K20604	ko04016(MAPK signaling pathway - plant)	KOG0581(T)(Mitogen-activated protein kinase kinase (MAP2K))	sp|Q9FX43|M2K9_ARATH	sp|Q9FX43|M2K9_ARATH Mitogen-activated protein kinase kinase 9 OS=Arabidopsis thaliana GN=MKK9 PE=1 SV=1
GeneID:108333280	1				XP_017425282.1	PREDICTED: seed linoleate 9S-lipoxygenase-3 [Vigna angularis]		GO:0031408(oxylipin biosynthetic process);GO:0055114(oxidation-reduction process);GO:0006633(fatty acid biosynthetic process);GO:0006629(lipid metabolic process);GO:0006631(fatty acid metabolic process)	GO:0005737(cytoplasm)	GO:0046872(metal ion binding);GO:0051213(dioxygenase activity);GO:0016702(oxidoreductase activity, acting on single donors with incorporation of molecular oxygen, incorporation of two atoms of oxygen);GO:0016491(oxidoreductase activity)	K15718|LOX1_5|http://www.genome.jp/dbget-bin/www_bget?ko:K15718	ko00591(Linoleic acid metabolism)	*	sp|P09186|LOX3_SOYBN	sp|P09186|LOX3_SOYBN Seed linoleate 9S-lipoxygenase-3 OS=Glycine max GN=LOX1.3 PE=1 SV=1
GeneID:108345126	1				XP_017439188.1	PREDICTED: E3 ubiquitin-protein ligase ATL31-like [Vigna angularis]		*	GO:0016020(membrane);GO:0016021(integral component of membrane)	GO:0008270(zinc ion binding);GO:0046872(metal ion binding)	K10664|ATL6S|http://www.genome.jp/dbget-bin/www_bget?ko:K10664	*	*	sp|Q8LGA5|ATL31_ARATH	sp|Q8LGA5|ATL31_ARATH E3 ubiquitin-protein ligase ATL31 OS=Arabidopsis thaliana GN=ATL31 PE=1 SV=2
GeneID:108340154	1				XP_017432862.1	PREDICTED: protein BEARSKIN2-like [Vigna angularis]		GO:0006351(transcription, DNA-templated);GO:0006355(regulation of transcription, DNA-templated)	GO:0005634(nucleus)	GO:0003677(DNA binding)	*	*	*	sp|Q9SV87|BRN2_ARATH	sp|Q9SV87|BRN2_ARATH Protein BEARSKIN2 OS=Arabidopsis thaliana GN=BRN2 PE=2 SV=1
GeneID:108331155	1				XP_017421279.1	PREDICTED: dof zinc finger protein DOF3.5 [Vigna angularis]		GO:0006355(regulation of transcription, DNA-templated)	*	GO:0003677(DNA binding)	*	*	*	sp|Q9SVC5|DOF35_ARATH	sp|Q9SVC5|DOF35_ARATH Dof zinc finger protein DOF3.5 OS=Arabidopsis thaliana GN=DOF3.5 PE=3 SV=1
GeneID:108341561	1				XP_017434718.1	PREDICTED: anthocyanidin reductase-like [Vigna angularis]		*	*	GO:0003824(catalytic activity);GO:0050662(coenzyme binding)	*	*	*	sp|Q5XLY0|ANR_GINBI	sp|Q5XLY0|ANR_GINBI Putative anthocyanidin reductase OS=Ginkgo biloba PE=2 SV=1
GeneID:108333209	1				XP_017424076.1	PREDICTED: U6 snRNA phosphodiesterase-like [Vigna angularis]		GO:0034477(U6 snRNA 3'-end processing);GO:0008380(RNA splicing);GO:0006397(mRNA processing)	GO:0005634(nucleus)	GO:0004518(nuclease activity);GO:0016787(hydrolase activity);GO:0000175(3'-5'-exoribonuclease activity)	*	*	*	sp|Q7ZYI9|USB1_XENLA	sp|Q7ZYI9|USB1_XENLA U6 snRNA phosphodiesterase OS=Xenopus laevis GN=usb1 PE=2 SV=1
GeneID:108342584	1				XP_017435863.1	PREDICTED: probable purine permease 9 [Vigna angularis]		*	GO:0016021(integral component of membrane);GO:0016020(membrane)	GO:0005215(transporter activity)	*	*	*	sp|O49725|PUP10_ARATH	sp|O49725|PUP10_ARATH Probable purine permease 10 OS=Arabidopsis thaliana GN=PUP10 PE=2 SV=2
GeneID:108324314	1				XP_017412724.1	PREDICTED: type IV inositol polyphosphate 5-phosphatase 3 [Vigna angularis]		GO:0046856(phosphatidylinositol dephosphorylation)	*	GO:0016787(hydrolase activity)	*	*	KOG0565(U)(Inositol polyphosphate 5-phosphatase and related proteins);KOG0566(U)(Inositol-1,4,5-triphosphate 5-phosphatase (synaptojanin), INP51/INP52/INP53 family)	sp|Q8H0Z6|IP5P3_ARATH	sp|Q8H0Z6|IP5P3_ARATH Type IV inositol polyphosphate 5-phosphatase 3 OS=Arabidopsis thaliana GN=IP5P3 PE=1 SV=1
GeneID:108323802	1				XP_017412043.1	PREDICTED: uncharacterized protein LOC108323802 isoform X1 [Vigna angularis]		*	GO:0016020(membrane);GO:0016021(integral component of membrane)	*	*	*	*	*	*
GeneID:108341113	1				XP_017434241.1	PREDICTED: actin-related protein 9 [Vigna angularis]		GO:0006338(chromatin remodeling)	GO:0031011(Ino80 complex)	*	K11673|ACTR8, ARP8, INO80N|http://www.genome.jp/dbget-bin/www_bget?ko:K11673	*	KOG0797(Z)(Actin-related protein)	sp|Q9LSW2|ARP9_ARATH	sp|Q9LSW2|ARP9_ARATH Actin-related protein 9 OS=Arabidopsis thaliana GN=ARP9 PE=2 SV=1
GeneID:108323769	1				XP_014510438.1	PREDICTED: transcription factor bHLH113 isoform X1 [Vigna radiata var. radiata]		GO:0006366(transcription from RNA polymerase II promoter)	GO:0005634(nucleus)	GO:0046983(protein dimerization activity);GO:0001046(core promoter sequence-specific DNA binding);GO:0001228(transcriptional activator activity, RNA polymerase II transcription regulatory region sequence-specific binding)	*	*	*	sp|Q7XJU2|BH153_ARATH	sp|Q7XJU2|BH153_ARATH Transcription factor bHLH153 OS=Arabidopsis thaliana GN=BHLH153 PE=2 SV=1
GeneID:108332205	1				XP_014501954.1	PREDICTED: expansin-A8-like [Vigna radiata var. radiata]		GO:0009664(plant-type cell wall organization)	GO:0016020(membrane);GO:0005576(extracellular region);GO:0005618(cell wall)	*	*	*	*	sp|O22874|EXPA8_ARATH	sp|O22874|EXPA8_ARATH Expansin-A8 OS=Arabidopsis thaliana GN=EXPA8 PE=2 SV=1
GeneID:108324106	1				XP_017412427.1	PREDICTED: probable L-type lectin-domain containing receptor kinase II.1 [Vigna angularis]		GO:0005975(carbohydrate metabolic process);GO:0006468(protein phosphorylation);GO:0006032(chitin catabolic process);GO:0016310(phosphorylation)	GO:0016020(membrane);GO:0016021(integral component of membrane)	GO:0004672(protein kinase activity);GO:0004674(protein serine/threonine kinase activity);GO:0005524(ATP binding);GO:0004553(hydrolase activity, hydrolyzing O-glycosyl compounds);GO:0004568(chitinase activity);GO:0016301(kinase activity);GO:0000166(nucleotide binding)	*	*	*	sp|O81905|SD18_ARATH	sp|O81905|SD18_ARATH Receptor-like serine/threonine-protein kinase SD1-8 OS=Arabidopsis thaliana GN=SD18 PE=1 SV=1
NC_021092.1.45	1				CAN71252.1	hypothetical protein VITISV_012872 [Vitis vinifera]		*	GO:0016021(integral component of membrane);GO:0016020(membrane)	*	*	*	*	*	*
GeneID:108328042	1				XP_017417308.1	PREDICTED: GEM-like protein 5 [Vigna angularis]		*	*	*	*	*	*	sp|Q9LYV6|GEML5_ARATH	sp|Q9LYV6|GEML5_ARATH GEM-like protein 5 OS=Arabidopsis thaliana GN=At5g13200 PE=1 SV=1
GeneID:108345256	1				XP_017439332.1	PREDICTED: strigolactone esterase D14 [Vigna angularis]		*	*	GO:0016787(hydrolase activity)	*	*	*	sp|Q9SQR3|D14_ARATH;sp|J9U5U9|DAD2_PETHY	sp|Q9SQR3|D14_ARATH Strigolactone esterase D14 OS=Arabidopsis thaliana GN=D14 PE=1 SV=1;sp|J9U5U9|DAD2_PETHY Probable strigolactone esterase DAD2 OS=Petunia hybrida GN=DAD2 PE=1 SV=1
GeneID:108343833	1				XP_017437725.1	PREDICTED: DNA (cytosine-5)-methyltransferase CMT3-like [Vigna angularis]		GO:0032259(methylation)	GO:0005634(nucleus)	GO:0016740(transferase activity);GO:0008168(methyltransferase activity);GO:0003682(chromatin binding);GO:0003886(DNA (cytosine-5-)-methyltransferase activity)	K00558|DNMT1, dcm|http://www.genome.jp/dbget-bin/www_bget?ko:K00558	ko00270(Cysteine and methionine metabolism)	*	sp|Q94F88|CMT3_ARATH	sp|Q94F88|CMT3_ARATH DNA (cytosine-5)-methyltransferase CMT3 OS=Arabidopsis thaliana GN=CMT3 PE=1 SV=2
GeneID:108345302	1				XP_017439379.1	PREDICTED: copper transport protein ATX1 [Vigna angularis]		GO:0046916(cellular transition metal ion homeostasis);GO:0030001(metal ion transport)	GO:0005737(cytoplasm)	GO:0046914(transition metal ion binding);GO:0046872(metal ion binding)	*	*	*	sp|Q84K70|HIP31_ARATH	sp|Q84K70|HIP31_ARATH Heavy metal-associated isoprenylated plant protein 31 OS=Arabidopsis thaliana GN=HIPP31 PE=2 SV=1
NC_030642.1.835	1				XP_017427647.1	PREDICTED: elongation factor-like GTPase 1 [Vigna angularis]		GO:0006414(translational elongation)	GO:0005829(cytosol)	GO:0003924(GTPase activity);GO:0000166(nucleotide binding);GO:0005525(GTP binding);GO:0003746(translation elongation factor activity)	K14536|RIA1|http://www.genome.jp/dbget-bin/www_bget?ko:K14536	ko03008(Ribosome biogenesis in eukaryotes)	KOG0469(J)(Elongation factor 2)	sp|P53893|RIA1_YEAST	sp|P53893|RIA1_YEAST Ribosome assembly protein 1 OS=Saccharomyces cerevisiae (strain ATCC 204508 / S288c) GN=RIA1 PE=1 SV=1
GeneID:108343738	1				XP_017437574.1	PREDICTED: 2-oxoglutarate-dependent dioxygenase DAO-like [Vigna angularis]		GO:0055114(oxidation-reduction process);GO:0009852(auxin catabolic process)	*	GO:0016491(oxidoreductase activity);GO:0046872(metal ion binding);GO:0051213(dioxygenase activity)	*	*	*	sp|Q7XKU5|DAO_ORYSJ	sp|Q7XKU5|DAO_ORYSJ 2-oxoglutarate-dependent dioxygenase DAO OS=Oryza sativa subsp. japonica GN=DAO PE=2 SV=2
GeneID:108319029	1				XP_017405523.1	PREDICTED: uncharacterized protein LOC108319029 [Vigna angularis]		*	*	*	*	*	*	*	*
GeneID:108320520	1				XP_017407450.1	PREDICTED: protein LURP-one-related 12-like [Vigna angularis]		GO:0006952(defense response)	*	*	*	*	*	sp|Q9LVZ8|LOR12_ARATH	sp|Q9LVZ8|LOR12_ARATH Protein LURP-one-related 12 OS=Arabidopsis thaliana GN=At3g15810 PE=2 SV=1
GeneID:108343836	1				XP_017437728.1	PREDICTED: probable pectinesterase 53 isoform X1 [Vigna angularis]		GO:0045490(pectin catabolic process);GO:0042545(cell wall modification)	GO:0005618(cell wall)	GO:0030599(pectinesterase activity);GO:0016787(hydrolase activity);GO:0045330(aspartyl esterase activity)	K01051|E3.1.1.11|http://www.genome.jp/dbget-bin/www_bget?ko:K01051	ko00040(Pentose and glucuronate interconversions)	*	sp|Q8VYZ3|PME53_ARATH	sp|Q8VYZ3|PME53_ARATH Probable pectinesterase 53 OS=Arabidopsis thaliana GN=PME53 PE=2 SV=1
GeneID:108327818	1				XP_017417021.1	PREDICTED: WEB family protein At2g38370-like isoform X1 [Vigna angularis]		GO:0009903(chloroplast avoidance movement);GO:0009904(chloroplast accumulation movement)	GO:0005829(cytosol)	*	*	*	*	sp|F4ISY0|Y2837_ARATH	sp|F4ISY0|Y2837_ARATH WEB family protein At2g38370 OS=Arabidopsis thaliana GN=At2g38370 PE=2 SV=1
GeneID:108346200	1				XP_017440696.1	PREDICTED: endo-1,3;1,4-beta-D-glucanase-like [Vigna angularis]		*	*	GO:0016787(hydrolase activity)	*	*	KOG3043(R)(Predicted hydrolase related to dienelactone hydrolase)	sp|Q9ZT66|E134_MAIZE	sp|Q9ZT66|E134_MAIZE Endo-1,3;1,4-beta-D-glucanase OS=Zea mays PE=1 SV=1
GeneID:108325455	1				XP_017414020.1	PREDICTED: high mobility group B protein 10-like isoform X1 [Vigna angularis]		*	*	GO:0003677(DNA binding)	*	*	*	sp|Q9LTT3|HMG10_ARATH	sp|Q9LTT3|HMG10_ARATH High mobility group B protein 10 OS=Arabidopsis thaliana GN=HMGB10 PE=2 SV=1
GeneID:108333052	1				XP_017423870.1	PREDICTED: protein COBRA-like [Vigna angularis]		GO:0010215(cellulose microfibril organization);GO:0016049(cell growth)	GO:0016020(membrane);GO:0016021(integral component of membrane);GO:0031225(anchored component of membrane)	*	*	*	*	sp|Q94KT8|COBRA_ARATH	sp|Q94KT8|COBRA_ARATH Protein COBRA OS=Arabidopsis thaliana GN=COB PE=2 SV=1
GeneID:108325437	1				*	*		*	*	*	*	*	*	*	*
GeneID:108320108	1				XP_014507027.1	PREDICTED: ubiquitin-conjugating enzyme E2 variant 1A-like [Vigna radiata var. radiata]		GO:0006301(postreplication repair);GO:0070534(protein K63-linked ubiquitination)	GO:0005737(cytoplasm);GO:0005634(nucleus)	GO:0061630(ubiquitin protein ligase activity);GO:0031625(ubiquitin protein ligase binding)	K10704|UBE2V|http://www.genome.jp/dbget-bin/www_bget?ko:K10704	*	KOG0418(O)(Ubiquitin-protein ligase)	sp|Q93YP0|UEV1A_ARATH	sp|Q93YP0|UEV1A_ARATH Ubiquitin-conjugating enzyme E2 variant 1A OS=Arabidopsis thaliana GN=UEV1A PE=1 SV=1
GeneID:108334767	1				XP_017426195.1	PREDICTED: transcription factor bHLH18-like [Vigna angularis]		*	*	GO:0046983(protein dimerization activity)	*	*	*	sp|Q9T072|BH025_ARATH	sp|Q9T072|BH025_ARATH Transcription factor bHLH25 OS=Arabidopsis thaliana GN=BHLH25 PE=2 SV=2
NC_030647.1.129	1				*	*		*	*	*	*	*	*	*	*
GeneID:108326354	1				XP_017415303.1	PREDICTED: ABC transporter B family member 1 [Vigna angularis]		GO:0006810(transport);GO:0055085(transmembrane transport)	GO:0016020(membrane);GO:0016021(integral component of membrane)	GO:0005524(ATP binding);GO:0000166(nucleotide binding);GO:0016887(ATPase activity);GO:0042626(ATPase activity, coupled to transmembrane movement of substances)	K05658|ABCB1|http://www.genome.jp/dbget-bin/www_bget?ko:K05658	ko02010(ABC transporters)	KOG0055(Q)(Multidrug/pheromone exporter, ABC superfamily)	sp|Q9ZR72|AB1B_ARATH	sp|Q9ZR72|AB1B_ARATH ABC transporter B family member 1 OS=Arabidopsis thaliana GN=ABCB1 PE=1 SV=1
GeneID:108340949	1				XP_017434022.1	PREDICTED: probable sphingolipid transporter spinster homolog 2 [Vigna angularis]		GO:0055085(transmembrane transport)	GO:0016021(integral component of membrane);GO:0016020(membrane)	*	*	*	*	sp|Q9FLG8|SPNS2_ARATH	sp|Q9FLG8|SPNS2_ARATH Probable sphingolipid transporter spinster homolog 2 OS=Arabidopsis thaliana GN=At5g64500 PE=2 SV=1
NC_030646.1.762	1				XP_017439905.1	PREDICTED: extra-large guanine nucleotide-binding protein 3-like isoform X1 [Vigna angularis]		GO:0007186(G-protein coupled receptor signaling pathway);GO:0007165(signal transduction)	*	GO:0003924(GTPase activity);GO:0019001(guanyl nucleotide binding);GO:0031683(G-protein beta/gamma-subunit complex binding);GO:0004871(signal transducer activity);GO:0000166(nucleotide binding);GO:0005525(GTP binding)	*	*	*	sp|O80462|XLG1_ARATH	sp|O80462|XLG1_ARATH Extra-large guanine nucleotide-binding protein 1 OS=Arabidopsis thaliana GN=XLG1 PE=1 SV=2
GeneID:108329948	1				BAT78503.1	hypothetical protein VIGAN_02118800 [Vigna angularis var. angularis]		GO:0009073(aromatic amino acid family biosynthetic process)	*	GO:0003849(3-deoxy-7-phosphoheptulonate synthase activity)	K01626|E2.5.1.54, aroF, aroG, aroH|http://www.genome.jp/dbget-bin/www_bget?ko:K01626	ko00400(Phenylalanine, tyrosine and tryptophan biosynthesis);ko01230(Biosynthesis of amino acids)	*	sp|P21357|AROF_SOLTU	sp|P21357|AROF_SOLTU Phospho-2-dehydro-3-deoxyheptonate aldolase 1, chloroplastic OS=Solanum tuberosum GN=SHKA PE=1 SV=2
NC_030647.1.435	1				KHN16797.1	hypothetical protein glysoja_002894 [Glycine soja]		*	*	*	*	*	*	*	*
GeneID:108330876	1				XP_017420949.1	PREDICTED: uncharacterized protein LOC108330876 [Vigna angularis]		*	*	*	*	*	*	*	*
GeneID:108320916	1				XP_017408005.1	PREDICTED: uncharacterized protein LOC108320916 [Vigna angularis]		*	GO:0016020(membrane);GO:0016021(integral component of membrane)	*	*	*	*	*	*
GeneID:108324856	1				XP_017413273.1	PREDICTED: beta-conglycinin, beta chain-like [Vigna angularis]		*	*	GO:0045735(nutrient reservoir activity)	*	*	*	sp|P25974|GLCB_SOYBN;sp|P43237|ALL11_ARAHY;sp|P13916|GLCA_SOYBN;sp|Q43617|PHS2_PHALU	sp|P25974|GLCB_SOYBN Beta-conglycinin, beta chain OS=Glycine max GN=CG-4 PE=1 SV=1;sp|P43237|ALL11_ARAHY Allergen Ara h 1, clone P17 OS=Arachis hypogaea PE=1 SV=1;sp|P13916|GLCA_SOYBN Beta-conglycinin, alpha chain OS=Glycine max PE=1 SV=2;sp|Q43617|PHS2_PHALU Phaseolin (Fragment) OS=Phaseolus lunatus GN=PHS PE=2 SV=1
NC_030638.1.370	1				BAT95159.1	hypothetical protein VIGAN_08182900 [Vigna angularis var. angularis]		*	*	*	*	*	*	*	*
GeneID:108338298	1				XP_017430577.1	PREDICTED: probable LRR receptor-like serine/threonine-protein kinase At2g16250 [Vigna angularis]		GO:0006468(protein phosphorylation)	GO:0016021(integral component of membrane);GO:0016020(membrane)	GO:0004672(protein kinase activity);GO:0005524(ATP binding)	*	*	*	sp|C0LGK4|Y2165_ARATH	sp|C0LGK4|Y2165_ARATH Probable LRR receptor-like serine/threonine-protein kinase At2g16250 OS=Arabidopsis thaliana GN=At2g16250 PE=2 SV=1
GeneID:108340512	1				XP_017433454.1	PREDICTED: uncharacterized protein LOC108340512 [Vigna angularis]		*	GO:0016021(integral component of membrane);GO:0016020(membrane)	*	*	*	*	*	*
GeneID:108347362	1				XP_017442030.1	PREDICTED: probable galacturonosyltransferase 4 [Vigna angularis]		GO:0045489(pectin biosynthetic process);GO:0071555(cell wall organization)	GO:0000139(Golgi membrane);GO:0005794(Golgi apparatus)	GO:0016740(transferase activity);GO:0016757(transferase activity, transferring glycosyl groups);GO:0047262(polygalacturonate 4-alpha-galacturonosyltransferase activity)	K13648|GAUT|http://www.genome.jp/dbget-bin/www_bget?ko:K13648	ko00520(Amino sugar and nucleotide sugar metabolism)	*	sp|Q93ZX7|GAUT4_ARATH	sp|Q93ZX7|GAUT4_ARATH Probable galacturonosyltransferase 4 OS=Arabidopsis thaliana GN=GAUT4 PE=2 SV=1
GeneID:108330936	1				XP_017421028.1	PREDICTED: probable WRKY transcription factor 17 [Vigna angularis]		GO:0006355(regulation of transcription, DNA-templated)	*	GO:0003700(transcription factor activity, sequence-specific DNA binding);GO:0043565(sequence-specific DNA binding)	*	*	*	sp|Q9SJA8|WRK17_ARATH	sp|Q9SJA8|WRK17_ARATH Probable WRKY transcription factor 17 OS=Arabidopsis thaliana GN=WRKY17 PE=2 SV=2
GeneID:108322844	1				XP_017410601.1	PREDICTED: proline synthase co-transcribed bacterial homolog protein-like [Vigna angularis]		*	GO:0005622(intracellular)	GO:0030170(pyridoxal phosphate binding)	K06997|yggS, PROSC|http://www.genome.jp/dbget-bin/www_bget?ko:K06997	*	KOG3157(R)(Proline synthetase co-transcribed protein)	sp|O94903|PROSC_HUMAN	sp|O94903|PROSC_HUMAN Proline synthase co-transcribed bacterial homolog protein OS=Homo sapiens GN=PROSC PE=1 SV=1
GeneID:108319889	1				KOM26614.1	hypothetical protein LR48_Vigan303s003600 [Vigna angularis]		GO:0006355(regulation of transcription, DNA-templated)	GO:0005634(nucleus)	GO:0003677(DNA binding);GO:0008289(lipid binding);GO:0043565(sequence-specific DNA binding)	K09338|HD-ZIP|http://www.genome.jp/dbget-bin/www_bget?ko:K09338	*	*	sp|Q8RWU4|ATML1_ARATH	sp|Q8RWU4|ATML1_ARATH Homeobox-leucine zipper protein MERISTEM L1 OS=Arabidopsis thaliana GN=ATML1 PE=2 SV=1
GeneID:108345874	1				XP_017440193.1	PREDICTED: uncharacterized protein LOC108345874 [Vigna angularis]		GO:0030001(metal ion transport);GO:0046916(cellular transition metal ion homeostasis)	GO:0005737(cytoplasm)	GO:0046872(metal ion binding);GO:0046914(transition metal ion binding)	*	*	*	sp|O49613|HIP25_ARATH	sp|O49613|HIP25_ARATH Heavy metal-associated isoprenylated plant protein 25 OS=Arabidopsis thaliana GN=HIPP25 PE=2 SV=1
GeneID:108337106	1				BAT82154.1	hypothetical protein VIGAN_03211900 [Vigna angularis var. angularis]		GO:0006749(glutathione metabolic process)	GO:0005737(cytoplasm)	GO:0016740(transferase activity);GO:0004364(glutathione transferase activity)	*	*	*	sp|O80662|TCHQD_ARATH	sp|O80662|TCHQD_ARATH Glutathione S-transferase TCHQD OS=Arabidopsis thaliana GN=TCHQD PE=2 SV=1
GeneID:108320567	1				XP_017407505.1	PREDICTED: uncharacterized protein LOC108320567 [Vigna angularis]		*	*	*	*	*	*	*	*
GeneID:108335611	1				XP_017427125.1	PREDICTED: uncharacterized protein LOC108335611 [Vigna angularis]		GO:0032259(methylation)	GO:0016021(integral component of membrane);GO:0016020(membrane);GO:0005737(cytoplasm)	GO:0008168(methyltransferase activity);GO:0008757(S-adenosylmethionine-dependent methyltransferase activity);GO:0016740(transferase activity)	*	*	*	*	*
GeneID:108326888	1				XP_017415971.1	PREDICTED: kinesin-like protein KIN-5C [Vigna angularis]		GO:0007018(microtubule-based movement)	GO:0005871(kinesin complex)	GO:0008017(microtubule binding);GO:0005524(ATP binding);GO:0000166(nucleotide binding);GO:0003777(microtubule motor activity);GO:0008574(ATP-dependent microtubule motor activity, plus-end-directed)	K10398|KIF11, EG5|http://www.genome.jp/dbget-bin/www_bget?ko:K10398	*	KOG0244(Z)(Kinesin-like protein)	sp|O23826|KN5C_TOBAC	sp|O23826|KN5C_TOBAC Kinesin-like protein KIN-5C OS=Nicotiana tabacum GN=KIN5C PE=1 SV=1
GeneID:108323085	1				XP_017410917.1	PREDICTED: uncharacterized protein LOC108323085 [Vigna angularis]		*	*	*	*	*	*	*	*
GeneID:108319264	1				XP_017405826.1	PREDICTED: transcription factor bHLH13-like [Vigna angularis]		*	*	GO:0046983(protein dimerization activity)	*	*	*	sp|Q9LNJ5|BH013_ARATH	sp|Q9LNJ5|BH013_ARATH Transcription factor bHLH13 OS=Arabidopsis thaliana GN=BHLH13 PE=2 SV=1
NC_030643.1.1152	1				XP_017430083.1	PREDICTED: LEAF RUST 10 DISEASE-RESISTANCE LOCUS RECEPTOR-LIKE PROTEIN KINASE-like 2.1 isoform X1 [Vigna angularis]		GO:0006468(protein phosphorylation)	GO:0016020(membrane);GO:0016021(integral component of membrane)	GO:0004672(protein kinase activity);GO:0004674(protein serine/threonine kinase activity);GO:0005524(ATP binding);GO:0030247(polysaccharide binding)	*	*	*	*	*
GeneID:108343767	1				XP_017437632.1	PREDICTED: uncharacterized protein LOC108343767 [Vigna angularis]		*	GO:0016020(membrane);GO:0016021(integral component of membrane)	*	*	*	*	*	*
GeneID:108325991	1				XP_017414667.1	PREDICTED: ABC transporter G family member 24-like isoform X1 [Vigna angularis]		*	GO:0016021(integral component of membrane);GO:0016020(membrane);GO:0005886(plasma membrane)	GO:0005524(ATP binding);GO:0000166(nucleotide binding);GO:0016887(ATPase activity);GO:0042626(ATPase activity, coupled to transmembrane movement of substances)	*	*	KOG0061(Q)(Transporter, ABC superfamily (Breast cancer resistance protein))	sp|Q9FF46|AB28G_ARATH;sp|Q9MAG3|AB24G_ARATH	sp|Q9FF46|AB28G_ARATH ABC transporter G family member 28 OS=Arabidopsis thaliana GN=ABCG28 PE=3 SV=1;sp|Q9MAG3|AB24G_ARATH ABC transporter G family member 24 OS=Arabidopsis thaliana GN=ABCG24 PE=2 SV=2
GeneID:108343438	1				BAT87497.1	hypothetical protein VIGAN_05087300 [Vigna angularis var. angularis]		GO:0006468(protein phosphorylation)	GO:0016020(membrane);GO:0016021(integral component of membrane);GO:0005886(plasma membrane)	GO:0004672(protein kinase activity);GO:0005524(ATP binding)	*	*	*	sp|Q6R2J8|SRF8_ARATH	sp|Q6R2J8|SRF8_ARATH Protein STRUBBELIG-RECEPTOR FAMILY 8 OS=Arabidopsis thaliana GN=SRF8 PE=2 SV=1
GeneID:108339709	1				XP_017432393.1	PREDICTED: VQ motif-containing protein 19 [Vigna angularis]		*	*	*	*	*	*	sp|Q5M750|VQ4_ARATH	sp|Q5M750|VQ4_ARATH VQ motif-containing protein 4 OS=Arabidopsis thaliana GN=VQ4 PE=1 SV=1
NC_030637.1.373	1				KHN06274.1	Retrovirus-related Pol polyprotein from transposon TNT 1-94, partial [Glycine soja]		*	*	*	*	*	*	sp|P10978|POLX_TOBAC	sp|P10978|POLX_TOBAC Retrovirus-related Pol polyprotein from transposon TNT 1-94 OS=Nicotiana tabacum PE=2 SV=1
GeneID:108339890	1				XP_017432602.1	PREDICTED: MLP-like protein 43 [Vigna angularis]		GO:0009607(response to biotic stimulus);GO:0006952(defense response)	*	*	*	*	*	*	*
GeneID:108345559	1				XP_017439638.1	PREDICTED: meiotic nuclear division protein 1 homolog [Vigna angularis]		GO:0009553(embryo sac development);GO:0009555(pollen development);GO:0006302(double-strand break repair);GO:0010212(response to ionizing radiation)	*	*	*	*	KOG3433(DR)(Protein involved in meiotic recombination/predicted coiled-coil protein)	sp|Q8GYD2|MND1_ARATH	sp|Q8GYD2|MND1_ARATH Meiotic nuclear division protein 1 homolog OS=Arabidopsis thaliana GN=MND1 PE=1 SV=1
NC_030640.1.17	1				XP_017420707.1	PREDICTED: probable WRKY transcription factor 17 [Vigna angularis]		GO:0006355(regulation of transcription, DNA-templated)	*	GO:0003700(transcription factor activity, sequence-specific DNA binding);GO:0043565(sequence-specific DNA binding)	*	*	*	sp|O04336|WRK21_ARATH	sp|O04336|WRK21_ARATH Probable WRKY transcription factor 21 OS=Arabidopsis thaliana GN=WRKY21 PE=2 SV=1
GeneID:108326079	1				XP_017414836.1	PREDICTED: 2-methyl-6-phytyl-1,4-hydroquinone methyltransferase, chloroplastic-like [Vigna angularis]		GO:0008152(metabolic process);GO:0032259(methylation);GO:0010236(plastoquinone biosynthetic process);GO:0010189(vitamin E biosynthetic process)	GO:0016020(membrane);GO:0016021(integral component of membrane);GO:0005737(cytoplasm);GO:0009941(chloroplast envelope);GO:0009507(chloroplast);GO:0009536(plastid)	GO:0008168(methyltransferase activity);GO:0008757(S-adenosylmethionine-dependent methyltransferase activity);GO:0051741(2-methyl-6-phytyl-1,4-benzoquinone methyltransferase activity);GO:0016740(transferase activity)	K12502|VTE3, APG1|http://www.genome.jp/dbget-bin/www_bget?ko:K12502	ko00130(Ubiquinone and other terpenoid-quinone biosynthesis)	*	sp|P23525|IN37_SPIOL	sp|P23525|IN37_SPIOL 2-methyl-6-phytyl-1,4-hydroquinone methyltransferase, chloroplastic OS=Spinacia oleracea PE=1 SV=1
GeneID:108324222	1				BAT95159.1	hypothetical protein VIGAN_08182900 [Vigna angularis var. angularis]		*	*	*	*	*	*	*	*
GeneID:108321138	1				XP_017408299.1	PREDICTED: cyclic dof factor 3-like isoform X2 [Vigna angularis]		GO:0006355(regulation of transcription, DNA-templated)	*	GO:0003677(DNA binding)	*	*	*	sp|Q8LFV3|CDF3_ARATH	sp|Q8LFV3|CDF3_ARATH Cyclic dof factor 3 OS=Arabidopsis thaliana GN=CDF3 PE=1 SV=2
GeneID:108330991	1				XP_017421083.1	PREDICTED: protein STAY-GREEN LIKE, chloroplastic [Vigna angularis]		*	*	*	*	*	*	sp|Q94AQ9|SGRL_ARATH	sp|Q94AQ9|SGRL_ARATH Protein STAY-GREEN LIKE, chloroplastic OS=Arabidopsis thaliana GN=SGRL PE=2 SV=1
GeneID:108320886	1				XP_017407957.1	PREDICTED: cellulose synthase-like protein D2 [Vigna angularis]		GO:0030244(cellulose biosynthetic process);GO:0071555(cell wall organization)	GO:0016020(membrane);GO:0016021(integral component of membrane)	GO:0016760(cellulose synthase (UDP-forming) activity);GO:0016740(transferase activity);GO:0016757(transferase activity, transferring glycosyl groups)	*	*	*	sp|Q9LFL0|CSLD2_ARATH;sp|Q9M9M4|CSLD3_ARATH	sp|Q9LFL0|CSLD2_ARATH Cellulose synthase-like protein D2 OS=Arabidopsis thaliana GN=CSLD2 PE=3 SV=1;sp|Q9M9M4|CSLD3_ARATH Cellulose synthase-like protein D3 OS=Arabidopsis thaliana GN=CSLD3 PE=1 SV=1
GeneID:108338960	1				XP_017431539.1	PREDICTED: growth-regulating factor 4-like isoform X1 [Vigna angularis]		GO:0006351(transcription, DNA-templated);GO:0006355(regulation of transcription, DNA-templated);GO:0032502(developmental process)	GO:0005634(nucleus)	GO:0005524(ATP binding)	*	*	*	sp|Q6ZIK5|GRF4_ORYSJ	sp|Q6ZIK5|GRF4_ORYSJ Growth-regulating factor 4 OS=Oryza sativa subsp. japonica GN=GRF4 PE=2 SV=1
GeneID:108344497	1				XP_017438419.1	PREDICTED: uncharacterized protein LOC108344497 [Vigna angularis]		*	*	*	*	*	*	*	*
GeneID:108328264	1				XP_017417587.1	PREDICTED: protein DOS2 [Vigna angularis]		*	*	*	*	*	*	*	*
GeneID:108318778	1				XP_017411621.1	PREDICTED: uncharacterized protein LOC108318778, partial [Vigna angularis]		GO:0010468(regulation of gene expression)	GO:0005777(peroxisome)	*	*	*	*	*	*
GeneID:108326382	1				XP_017415353.1	PREDICTED: protein CHUP1, chloroplastic-like isoform X1 [Vigna angularis]		*	*	*	*	*	*	sp|Q9LI74|CHUP1_ARATH	sp|Q9LI74|CHUP1_ARATH Protein CHUP1, chloroplastic OS=Arabidopsis thaliana GN=CHUP1 PE=1 SV=1
GeneID:108342845	1				*	*		*	*	*	*	*	*	*	*
GeneID:108320352	1				XP_017407229.1	PREDICTED: E3 ubiquitin-protein ligase RHA1B-like [Vigna angularis]		*	GO:0016021(integral component of membrane);GO:0016020(membrane)	GO:0008270(zinc ion binding);GO:0046872(metal ion binding)	K16281|RHA1|http://www.genome.jp/dbget-bin/www_bget?ko:K16281	*	*	sp|Q9SUS5|RHA1B_ARATH	sp|Q9SUS5|RHA1B_ARATH E3 ubiquitin-protein ligase RHA1B OS=Arabidopsis thaliana GN=RHA1B PE=2 SV=1
GeneID:108340572	1				XP_017433532.1	PREDICTED: nucleobase-ascorbate transporter 12-like isoform X1 [Vigna angularis]		GO:0006810(transport);GO:0055085(transmembrane transport)	GO:0016021(integral component of membrane);GO:0016020(membrane)	GO:0005215(transporter activity)	K14611|SLC23A1_2, SVCT1_2|http://www.genome.jp/dbget-bin/www_bget?ko:K14611	*	KOG1292(F)(Xanthine/uracil transporters)	sp|Q3E7D0|NAT12_ARATH	sp|Q3E7D0|NAT12_ARATH Nucleobase-ascorbate transporter 12 OS=Arabidopsis thaliana GN=NAT12 PE=1 SV=3
GeneID:108338832	1				XP_017431360.1	PREDICTED: B-box zinc finger protein 24 [Vigna angularis]		*	GO:0005622(intracellular)	GO:0008270(zinc ion binding)	*	*	*	sp|Q96288|BBX24_ARATH	sp|Q96288|BBX24_ARATH B-box zinc finger protein 24 OS=Arabidopsis thaliana GN=BBX24 PE=1 SV=1
GeneID:108338690	1				XP_017431224.1	PREDICTED: patatin-like protein 2 [Vigna angularis]		GO:0008152(metabolic process);GO:0016042(lipid catabolic process);GO:0006629(lipid metabolic process)	GO:0005737(cytoplasm);GO:0016020(membrane)	GO:0016787(hydrolase activity);GO:0047372(acylglycerol lipase activity);GO:0004620(phospholipase activity)	*	*	*	sp|O48723|PLP2_ARATH	sp|O48723|PLP2_ARATH Patatin-like protein 2 OS=Arabidopsis thaliana GN=PLP2 PE=1 SV=1
GeneID:108346451	1				BAT97923.1	hypothetical protein VIGAN_09151300 [Vigna angularis var. angularis]		GO:0006664(glycolipid metabolic process)	GO:0016020(membrane);GO:0016021(integral component of membrane);GO:0012505(endomembrane system)	GO:0046527(glucosyltransferase activity)	K13667|RUMI, KTELC1|http://www.genome.jp/dbget-bin/www_bget?ko:K13667	ko00514(Other types of O-glycan biosynthesis)	KOG2458(R)(Endoplasmic reticulum protein EP58, contains filamin rod domain and KDEL motif)	sp|B0X1Q4|RUMI_CULQU	sp|B0X1Q4|RUMI_CULQU O-glucosyltransferase rumi homolog OS=Culex quinquefasciatus GN=CPIJ013394 PE=3 SV=1
GeneID:108331099	1				XP_017421210.1	PREDICTED: uncharacterized protein LOC108331099 [Vigna angularis]		GO:0006357(regulation of transcription from RNA polymerase II promoter)	GO:0090575(RNA polymerase II transcription factor complex)	GO:0003677(DNA binding);GO:0046983(protein dimerization activity);GO:0000977(RNA polymerase II regulatory region sequence-specific DNA binding);GO:0003700(transcription factor activity, sequence-specific DNA binding)	*	*	*	sp|F4JIJ7|BH162_ARATH	sp|F4JIJ7|BH162_ARATH Transcription factor bHLH162 OS=Arabidopsis thaliana GN=BHLH162 PE=2 SV=1
GeneID:108336068	1				XP_017427868.1	PREDICTED: monosaccharide-sensing protein 3-like [Vigna angularis]		GO:0055085(transmembrane transport);GO:0046323(glucose import);GO:0035428(hexose transmembrane transport)	GO:0016020(membrane);GO:0016021(integral component of membrane);GO:0005887(integral component of plasma membrane)	GO:0022891(substrate-specific transmembrane transporter activity);GO:0022857(transmembrane transporter activity);GO:0005215(transporter activity);GO:0005355(glucose transmembrane transporter activity);GO:0005351(sugar:proton symporter activity)	*	*	KOG0254(R)(Predicted transporter (major facilitator superfamily))	sp|Q9SD00|MSSP3_ARATH;sp|Q8LPQ8|MSSP2_ARATH	sp|Q9SD00|MSSP3_ARATH Monosaccharide-sensing protein 3 OS=Arabidopsis thaliana GN=MSSP3 PE=2 SV=1;sp|Q8LPQ8|MSSP2_ARATH Monosaccharide-sensing protein 2 OS=Arabidopsis thaliana GN=MSSP2 PE=1 SV=2
GeneID:108330855	1				XP_017420924.1	PREDICTED: CDT1-like protein b [Vigna angularis]		*	*	*	K10727|CDT1|http://www.genome.jp/dbget-bin/www_bget?ko:K10727	*	*	sp|Q9SJW9|CDT1A_ARATH	sp|Q9SJW9|CDT1A_ARATH CDT1-like protein a, chloroplastic OS=Arabidopsis thaliana GN=CDT1A PE=1 SV=1
GeneID:108346892	1				XP_017441442.1	PREDICTED: NADP-dependent malic enzyme-like [Vigna angularis]		GO:0055114(oxidation-reduction process);GO:0006108(malate metabolic process)	*	GO:0004470(malic enzyme activity);GO:0004471(malate dehydrogenase (decarboxylating) (NAD+) activity);GO:0046872(metal ion binding);GO:0016491(oxidoreductase activity);GO:0051287(NAD binding)	K00029|E1.1.1.40, maeB|http://www.genome.jp/dbget-bin/www_bget?ko:K00029	ko00620(Pyruvate metabolism);ko00710(Carbon fixation in photosynthetic organisms);ko01200(Carbon metabolism)	KOG1257(C)(NADP+-dependent malic enzyme)	sp|P51615|MAOX_VITVI	sp|P51615|MAOX_VITVI NADP-dependent malic enzyme OS=Vitis vinifera PE=2 SV=1
GeneID:108339638	1				XP_017432302.1	PREDICTED: cytochrome P450 94C1 [Vigna angularis]		GO:0055114(oxidation-reduction process)	GO:0016020(membrane);GO:0016021(integral component of membrane)	GO:0004497(monooxygenase activity);GO:0016705(oxidoreductase activity, acting on paired donors, with incorporation or reduction of molecular oxygen);GO:0020037(heme binding);GO:0046872(metal ion binding);GO:0005506(iron ion binding);GO:0016491(oxidoreductase activity)	*	*	*	sp|Q9ZUX1|C94C1_ARATH	sp|Q9ZUX1|C94C1_ARATH Cytochrome P450 94C1 OS=Arabidopsis thaliana GN=CYP94C1 PE=2 SV=1
GeneID:108339785	1				XP_017432479.1	PREDICTED: uncharacterized protein LOC108339785 [Vigna angularis]		*	*	*	*	*	*	*	*
NC_030645.1.237	1				XP_017436414.1	PREDICTED: ethylene receptor 2-like [Vigna angularis]		GO:0000160(phosphorelay signal transduction system);GO:0007165(signal transduction);GO:0010105(negative regulation of ethylene-activated signaling pathway);GO:0050896(response to stimulus)	GO:0016021(integral component of membrane);GO:0016020(membrane);GO:0005789(endoplasmic reticulum membrane)	GO:0000155(phosphorelay sensor kinase activity);GO:0004673(protein histidine kinase activity);GO:0051740(ethylene binding);GO:0038199(ethylene receptor activity)	K14509|ETR, ERS|http://www.genome.jp/dbget-bin/www_bget?ko:K14509	ko04016(MAPK signaling pathway - plant);ko04075(Plant hormone signal transduction)	KOG0519(T)(Sensory transduction histidine kinase)	sp|Q0WPQ2|ETR2_ARATH	sp|Q0WPQ2|ETR2_ARATH Ethylene receptor 2 OS=Arabidopsis thaliana GN=ETR2 PE=1 SV=2
GeneID:108320541	1				XP_017407477.1	PREDICTED: uncharacterized protein LOC108320541 [Vigna angularis]		*	GO:0016020(membrane);GO:0016021(integral component of membrane)	*	*	*	*	*	*
GeneID:108324330	1				XP_017412751.1	PREDICTED: polyadenylate-binding protein 7-like [Vigna angularis]		*	GO:0005737(cytoplasm)	GO:0003676(nucleic acid binding);GO:0003723(RNA binding);GO:0000166(nucleotide binding)	K13126|PABPC|http://www.genome.jp/dbget-bin/www_bget?ko:K13126	ko03018(RNA degradation);ko03013(RNA transport);ko03015(mRNA surveillance pathway)	KOG0123(AJ)(Polyadenylate-binding protein (RRM superfamily))	sp|Q9ZQA8|PABP7_ARATH	sp|Q9ZQA8|PABP7_ARATH Polyadenylate-binding protein 7 OS=Arabidopsis thaliana GN=PAB7 PE=2 SV=1
GeneID:108342066	1				XP_017435636.1	PREDICTED: CBL-interacting serine/threonine-protein kinase 12-like [Vigna angularis]		GO:0016310(phosphorylation);GO:0007165(signal transduction);GO:0006468(protein phosphorylation)	*	GO:0004672(protein kinase activity);GO:0005524(ATP binding);GO:0004674(protein serine/threonine kinase activity);GO:0016301(kinase activity);GO:0016740(transferase activity);GO:0000166(nucleotide binding)	K07198|PRKAA, AMPK|http://www.genome.jp/dbget-bin/www_bget?ko:K07198	*	*	sp|Q9SN43|CIPKC_ARATH	sp|Q9SN43|CIPKC_ARATH CBL-interacting serine/threonine-protein kinase 12 OS=Arabidopsis thaliana GN=CIPK12 PE=1 SV=1
GeneID:108320700	1				XP_017407704.1	PREDICTED: probable ubiquitin-conjugating enzyme E2 24 [Vigna angularis]		*	GO:0005737(cytoplasm)	GO:0061630(ubiquitin protein ligase activity);GO:0031625(ubiquitin protein ligase binding)	K10581|UBE2O|http://www.genome.jp/dbget-bin/www_bget?ko:K10581	ko04120(Ubiquitin mediated proteolysis)	KOG0417(O)(Ubiquitin-protein ligase)	sp|Q8VY10|UBC24_ARATH	sp|Q8VY10|UBC24_ARATH Probable ubiquitin-conjugating enzyme E2 24 OS=Arabidopsis thaliana GN=UBC24 PE=1 SV=1
GeneID:108338273	1				XP_017430541.1	PREDICTED: uncharacterized protein LOC108338273 [Vigna angularis]		*	GO:0016020(membrane);GO:0016021(integral component of membrane)	*	*	*	*	*	*
GeneID:108328035	1				XP_017417298.1	PREDICTED: uncharacterized protein LOC108328035 isoform X1 [Vigna angularis]		*	GO:0016020(membrane);GO:0016021(integral component of membrane)	GO:0016787(hydrolase activity)	*	*	*	*	*
GeneID:108342312	1				XP_017435559.1	PREDICTED: reticuline oxidase-like protein [Vigna angularis]		GO:0055114(oxidation-reduction process)	*	GO:0050660(flavin adenine dinucleotide binding);GO:0016614(oxidoreductase activity, acting on CH-OH group of donors);GO:0003824(catalytic activity);GO:0016491(oxidoreductase activity)	*	*	*	sp|Q9SA85|BBE8_ARATH	sp|Q9SA85|BBE8_ARATH Berberine bridge enzyme-like 8 OS=Arabidopsis thaliana GN=At1g30700 PE=2 SV=1
GeneID:108339001	1				XP_017431606.1	PREDICTED: basic leucine zipper 61 isoform X1 [Vigna angularis]		GO:0006355(regulation of transcription, DNA-templated)	*	GO:0003700(transcription factor activity, sequence-specific DNA binding);GO:0043565(sequence-specific DNA binding)	*	*	*	sp|Q9M2K4|BZP61_ARATH;sp|F4IN23|BZP34_ARATH	sp|Q9M2K4|BZP61_ARATH Basic leucine zipper 61 OS=Arabidopsis thaliana GN=BZIP61 PE=1 SV=1;sp|F4IN23|BZP34_ARATH Basic leucine zipper 34 OS=Arabidopsis thaliana GN=BZIP34 PE=1 SV=1
GeneID:108332135	1				XP_017422765.1	PREDICTED: EIN3-binding F-box protein 1-like [Vigna angularis]		*	*	*	K14515|EBF1_2|http://www.genome.jp/dbget-bin/www_bget?ko:K14515	ko04016(MAPK signaling pathway - plant);ko04075(Plant hormone signal transduction)	KOG4341(R)(F-box protein containing LRR)	sp|Q9SKK0|EBF1_ARATH	sp|Q9SKK0|EBF1_ARATH EIN3-binding F-box protein 1 OS=Arabidopsis thaliana GN=EBF1 PE=1 SV=1
GeneID:108324941	1				XP_017413384.1	PREDICTED: sulfate transporter 3.1-like [Vigna angularis]		GO:0006810(transport);GO:0008272(sulfate transport);GO:0055085(transmembrane transport)	GO:0016020(membrane);GO:0016021(integral component of membrane);GO:0009507(chloroplast);GO:0005887(integral component of plasma membrane)	GO:0015116(sulfate transmembrane transporter activity);GO:0008271(secondary active sulfate transmembrane transporter activity)	K17471|SULTR3|http://www.genome.jp/dbget-bin/www_bget?ko:K17471	*	KOG0236(P)(Sulfate/bicarbonate/oxalate exchanger SAT-1 and related transporters (SLC26 family))	sp|Q9SV13|SUT31_ARATH	sp|Q9SV13|SUT31_ARATH Sulfate transporter 3.1 OS=Arabidopsis thaliana GN=SULTR3;1 PE=2 SV=1
GeneID:108340753	1				XP_017433799.1	PREDICTED: protein TIC 62, chloroplastic isoform X1 [Vigna angularis]		*	GO:0016020(membrane);GO:0016021(integral component of membrane)	*	*	*	*	sp|Q8SKU2|TIC62_PEA	sp|Q8SKU2|TIC62_PEA Protein TIC 62, chloroplastic OS=Pisum sativum GN=TIC62 PE=1 SV=2
GeneID:108319067	1				XP_017405576.1	PREDICTED: transmembrane 9 superfamily member 12-like isoform X1 [Vigna angularis]		*	GO:0016020(membrane);GO:0016021(integral component of membrane)	*	K17086|TM9SF2_4|http://www.genome.jp/dbget-bin/www_bget?ko:K17086	*	KOG1278(U)(Endosomal membrane proteins, EMP70)	sp|F4JRE0|TMN12_ARATH	sp|F4JRE0|TMN12_ARATH Transmembrane 9 superfamily member 12 OS=Arabidopsis thaliana GN=TMN12 PE=2 SV=1
GeneID:108331604	1				XP_017421901.1	PREDICTED: LOB domain-containing protein 37 [Vigna angularis]		*	*	*	*	*	*	sp|Q9FN11|LBD37_ARATH;sp|Q9SN23|LBD38_ARATH	sp|Q9FN11|LBD37_ARATH LOB domain-containing protein 37 OS=Arabidopsis thaliana GN=LBD37 PE=2 SV=1;sp|Q9SN23|LBD38_ARATH LOB domain-containing protein 38 OS=Arabidopsis thaliana GN=LBD38 PE=2 SV=1
NC_030643.1.426	1				XP_017429567.1	PREDICTED: protein EXORDIUM-like 2 [Vigna angularis]		*	GO:0016021(integral component of membrane);GO:0016020(membrane)	*	*	*	*	sp|Q9FE06|EXOL2_ARATH	sp|Q9FE06|EXOL2_ARATH Protein EXORDIUM-like 2 OS=Arabidopsis thaliana GN=EXL2 PE=2 SV=1
GeneID:108340701	1				XP_017433717.1	PREDICTED: uncharacterized protein LOC108340701 [Vigna angularis]		*	*	*	K19366|SPG20|http://www.genome.jp/dbget-bin/www_bget?ko:K19366	ko04144(Endocytosis)	*	sp|O48832|ERD7_ARATH;sp|F4JNX2|SDEH4_ARATH	sp|O48832|ERD7_ARATH Protein EARLY-RESPONSIVE TO DEHYDRATION 7, chloroplastic OS=Arabidopsis thaliana GN=ERD7 PE=1 SV=1;sp|F4JNX2|SDEH4_ARATH Senescence/dehydration-associated protein At4g35985, chloroplastic OS=Arabidopsis thaliana GN=P85 PE=2 SV=1
GeneID:108345714	1				XP_017439923.1	PREDICTED: translation initiation factor eIF-2B subunit delta isoform X1 [Vigna angularis]		GO:0044237(cellular metabolic process);GO:0045947(negative regulation of translational initiation);GO:0019509(L-methionine salvage from methylthioadenosine)	GO:0005851(eukaryotic translation initiation factor 2B complex)	GO:0005085(guanyl-nucleotide exchange factor activity);GO:0046523(S-methyl-5-thioribose-1-phosphate isomerase activity)	K03680|EIF2B4|http://www.genome.jp/dbget-bin/www_bget?ko:K03680	ko03013(RNA transport)	KOG1467(J)(Translation initiation factor 2B, delta subunit (eIF-2Bdelta/GCD2))	sp|P41111|EI2BD_RABIT;sp|Q61749|EI2BD_MOUSE	sp|P41111|EI2BD_RABIT Translation initiation factor eIF-2B subunit delta OS=Oryctolagus cuniculus GN=EIF2B4 PE=2 SV=2;sp|Q61749|EI2BD_MOUSE Translation initiation factor eIF-2B subunit delta OS=Mus musculus GN=Eif2b4 PE=1 SV=2
NC_030641.1.584	1				BAT91453.1	hypothetical protein VIGAN_07005000 [Vigna angularis var. angularis]		GO:0042546(cell wall biogenesis);GO:0009969(xyloglucan biosynthetic process);GO:0009832(plant-type cell wall biogenesis)	GO:0016020(membrane);GO:0005794(Golgi apparatus);GO:0016021(integral component of membrane)	GO:0008107(galactoside 2-alpha-L-fucosyltransferase activity);GO:0008417(fucosyltransferase activity);GO:0016740(transferase activity);GO:0016757(transferase activity, transferring glycosyl groups)	K13681|FUT|http://www.genome.jp/dbget-bin/www_bget?ko:K13681	*	*	sp|O81053|FUT2_ARATH	sp|O81053|FUT2_ARATH Fucosyltransferase 2 OS=Arabidopsis thaliana GN=FUT2 PE=1 SV=1
GeneID:108343864	1				XP_017437768.1	PREDICTED: uncharacterized protein LOC108343864 [Vigna angularis]		*	*	*	*	*	*	*	*
GeneID:108319372	1				XP_017405971.1	PREDICTED: uncharacterized protein LOC108319372 [Vigna angularis]		*	*	*	*	*	*	*	*
GeneID:108331840	1				XP_017422296.1	PREDICTED: glutaredoxin-like [Vigna angularis]		GO:0045454(cell redox homeostasis)	*	GO:0015035(protein disulfide oxidoreductase activity);GO:0009055(electron carrier activity)	K03676|grxC, GLRX, GLRX2|http://www.genome.jp/dbget-bin/www_bget?ko:K03676	*	KOG1752(O)(Glutaredoxin and related proteins)	sp|Q8L8T2|GRXC1_ARATH	sp|Q8L8T2|GRXC1_ARATH Glutaredoxin-C1 OS=Arabidopsis thaliana GN=GRXC1 PE=2 SV=2
GeneID:108319906	1				XP_017406697.1	PREDICTED: uncharacterized protein LOC108319906 [Vigna angularis]		*	*	*	*	*	*	*	*
NW_016115157.1.1	1				BAT97579.1	hypothetical protein VIGAN_09106700 [Vigna angularis var. angularis]		*	*	*	*	*	*	*	*
GeneID:108339813	1				XP_017432513.1	PREDICTED: mitochondrial inner membrane protease subunit 1-like [Vigna angularis]		GO:0006508(proteolysis);GO:0006627(protein processing involved in protein targeting to mitochondrion);GO:0006465(signal peptide processing);GO:0033108(mitochondrial respiratory chain complex assembly)	GO:0016020(membrane);GO:0016021(integral component of membrane);GO:0042720(mitochondrial inner membrane peptidase complex)	GO:0008236(serine-type peptidase activity);GO:0004252(serine-type endopeptidase activity)	K09647|IMP1|http://www.genome.jp/dbget-bin/www_bget?ko:K09647	ko03060(Protein export)	KOG1568(OU)(Mitochondrial inner membrane protease, subunit IMP2)	sp|Q9CQU8|IMP1L_MOUSE	sp|Q9CQU8|IMP1L_MOUSE Mitochondrial inner membrane protease subunit 1 OS=Mus musculus GN=Immp1l PE=1 SV=1
GeneID:108343513	1				XP_017437327.1	PREDICTED: FIP1[III]-like protein isoform X1 [Vigna angularis]		*	*	*	K14405|FIP1L1, FIP1|http://www.genome.jp/dbget-bin/www_bget?ko:K14405	ko03015(mRNA surveillance pathway)	KOG1049(A)(Polyadenylation factor I complex, subunit FIP1)	sp|F4KDH9|FIPS5_ARATH	sp|F4KDH9|FIPS5_ARATH FIP1[V]-like protein OS=Arabidopsis thaliana GN=FIPS5 PE=1 SV=1
GeneID:108346078	1				XP_017440521.1	PREDICTED: probable inactive histone-lysine N-methyltransferase SUVR2 isoform X1 [Vigna angularis]		GO:0034968(histone lysine methylation)	GO:0005694(chromosome);GO:0005634(nucleus)	GO:0008270(zinc ion binding);GO:0018024(histone-lysine N-methyltransferase activity)	*	*	KOG1082(BK)(Histone H3 (Lys9) methyltransferase SUV39H1/Clr4, required for transcriptional silencing)	sp|Q8W595|SUVR4_ARATH	sp|Q8W595|SUVR4_ARATH Histone-lysine N-methyltransferase SUVR4 OS=Arabidopsis thaliana GN=SUVR4 PE=1 SV=2
GeneID:108330769	1				XP_017420806.1	PREDICTED: uncharacterized protein LOC108330769 isoform X1 [Vigna angularis]		*	*	*	*	*	*	*	*
GeneID:108335339	1				XP_017426828.1	PREDICTED: homeobox-leucine zipper protein ATHB-40 [Vigna angularis]		GO:0006355(regulation of transcription, DNA-templated)	GO:0005634(nucleus)	GO:0003677(DNA binding);GO:0043565(sequence-specific DNA binding)	K09338|HD-ZIP|http://www.genome.jp/dbget-bin/www_bget?ko:K09338	*	*	sp|O23208|ATB40_ARATH	sp|O23208|ATB40_ARATH Homeobox-leucine zipper protein ATHB-40 OS=Arabidopsis thaliana GN=ATHB-40 PE=2 SV=3
GeneID:108340491	1				XP_017433402.1	PREDICTED: uncharacterized protein LOC108340491 isoform X1 [Vigna angularis]		GO:0006310(DNA recombination);GO:0006281(DNA repair)	*	GO:0008270(zinc ion binding);GO:0046872(metal ion binding)	*	*	KOG4443(R)(Putative transcription factor HALR/MLL3, involved in embryonic development)	sp|Q03164|KMT2A_HUMAN;sp|Q9UMN6|KMT2B_HUMAN	sp|Q03164|KMT2A_HUMAN Histone-lysine N-methyltransferase 2A OS=Homo sapiens GN=KMT2A PE=1 SV=5;sp|Q9UMN6|KMT2B_HUMAN Histone-lysine N-methyltransferase 2B OS=Homo sapiens GN=KMT2B PE=1 SV=1
NC_030646.1.570	1				XP_017406144.1	PREDICTED: uncharacterized protein LOC108319495 [Vigna angularis]		*	*	*	*	*	*	*	*
GeneID:108331474	1				XP_017421663.1	PREDICTED: serine/threonine-protein kinase ATM isoform X1 [Vigna angularis]		GO:0016310(phosphorylation)	*	GO:0016301(kinase activity);GO:0016740(transferase activity);GO:0005524(ATP binding);GO:0000166(nucleotide binding)	K04728|ATM, TEL1|http://www.genome.jp/dbget-bin/www_bget?ko:K04728	ko03440(Homologous recombination)	KOG0891(L)(DNA-dependent protein kinase)	sp|Q9M3G7|ATM_ARATH	sp|Q9M3G7|ATM_ARATH Serine/threonine-protein kinase ATM OS=Arabidopsis thaliana GN=ATM PE=2 SV=1
GeneID:108345807	1				XP_017440062.1	PREDICTED: probable protein S-acyltransferase 7 [Vigna angularis]		*	GO:0016020(membrane);GO:0016021(integral component of membrane)	GO:0016740(transferase activity);GO:0016746(transferase activity, transferring acyl groups);GO:0008270(zinc ion binding);GO:0046872(metal ion binding);GO:0019706(protein-cysteine S-palmitoyltransferase activity)	K16675|ZDHHC9_14_18|http://www.genome.jp/dbget-bin/www_bget?ko:K16675	*	KOG1315(R)(Predicted DHHC-type Zn-finger protein)	sp|Q0WQK2|ZDHC9_ARATH	sp|Q0WQK2|ZDHC9_ARATH Probable protein S-acyltransferase 7 OS=Arabidopsis thaliana GN=PAT07 PE=1 SV=1
NC_030646.1.1032	1				BAT97798.1	hypothetical protein VIGAN_09135200, partial [Vigna angularis var. angularis]		*	*	*	*	*	*	sp|O80854|B561L_ARATH	sp|O80854|B561L_ARATH Cytochrome b561 domain-containing protein At2g30890 OS=Arabidopsis thaliana GN=At2g30890 PE=2 SV=1
GeneID:108333207	1				XP_017424071.1	PREDICTED: V-type proton ATPase subunit a3-like [Vigna angularis]		GO:0006810(transport);GO:0015991(ATP hydrolysis coupled proton transport);GO:0015992(proton transport);GO:0006811(ion transport);GO:0015986(ATP synthesis coupled proton transport);GO:0070072(vacuolar proton-transporting V-type ATPase complex assembly);GO:0007035(vacuolar acidification)	GO:0016020(membrane);GO:0016021(integral component of membrane);GO:0033179(proton-transporting V-type ATPase, V0 domain);GO:0000220(vacuolar proton-transporting V-type ATPase, V0 domain);GO:0016471(vacuolar proton-transporting V-type ATPase complex);GO:0000325(plant-type vacuole)	GO:0015078(hydrogen ion transmembrane transporter activity);GO:0051117(ATPase binding);GO:0046961(proton-transporting ATPase activity, rotational mechanism)	K02154|ATPeV0A, ATP6N|http://www.genome.jp/dbget-bin/www_bget?ko:K02154	ko04145(Phagosome);ko00190(Oxidative phosphorylation)	KOG2189(C)(Vacuolar H+-ATPase V0 sector, subunit a)	sp|Q8W4S4|VHAA3_ARATH	sp|Q8W4S4|VHAA3_ARATH V-type proton ATPase subunit a3 OS=Arabidopsis thaliana GN=VHA-a3 PE=1 SV=1
GeneID:108342850	1				XP_017436195.1	PREDICTED: allantoinase-like [Vigna angularis]		GO:0000256(allantoin catabolic process);GO:0010136(ureide catabolic process);GO:0006145(purine nucleobase catabolic process)	GO:0016020(membrane);GO:0016021(integral component of membrane);GO:0005783(endoplasmic reticulum)	GO:0004038(allantoinase activity);GO:0016810(hydrolase activity, acting on carbon-nitrogen (but not peptide) bonds);GO:0050897(cobalt ion binding);GO:0008270(zinc ion binding);GO:0016787(hydrolase activity);GO:0016812(hydrolase activity, acting on carbon-nitrogen (but not peptide) bonds, in cyclic amides);GO:0046872(metal ion binding)	K01466|allB|http://www.genome.jp/dbget-bin/www_bget?ko:K01466	ko00230(Purine metabolism)	KOG0370(R)(Multifunctional pyrimidine synthesis protein CAD (includes carbamoyl-phophate synthetase, aspartate transcarbamylase, and glutamine amidotransferase));KOG2584(F)(Dihydroorotase and related enzymes)	sp|Q94AP0|ALN_ARATH	sp|Q94AP0|ALN_ARATH Allantoinase OS=Arabidopsis thaliana GN=ALN PE=1 SV=1
GeneID:108330026	1				XP_017419959.1	PREDICTED: gamma-glutamylcyclotransferase 2-1 [Vigna angularis]		GO:0005975(carbohydrate metabolic process)	*	GO:0004553(hydrolase activity, hydrolyzing O-glycosyl compounds)	*	*	KOG3182(P)(Predicted cation transporter)	sp|Q84MC1|GCT22_ARATH	sp|Q84MC1|GCT22_ARATH Gamma-glutamylcyclotransferase 2-2 OS=Arabidopsis thaliana GN=GGCT2;2 PE=1 SV=1
GeneID:108333710	1				XP_017424675.1	PREDICTED: protein PLANT CADMIUM RESISTANCE 8 [Vigna angularis]		GO:0006979(response to oxidative stress)	GO:0005886(plasma membrane);GO:0016020(membrane);GO:0016021(integral component of membrane)	*	*	*	*	sp|Q9M815|PCR8_ARATH	sp|Q9M815|PCR8_ARATH Protein PLANT CADMIUM RESISTANCE 8 OS=Arabidopsis thaliana GN=PCR8 PE=1 SV=2
GeneID:108330052	1				XP_017419993.1	PREDICTED: mechanosensitive ion channel protein 10-like [Vigna angularis]		GO:0055085(transmembrane transport);GO:0050982(detection of mechanical stimulus);GO:0006820(anion transport)	GO:0016021(integral component of membrane);GO:0016020(membrane);GO:0005886(plasma membrane)	GO:0008381(mechanically-gated ion channel activity)	*	*	KOG4629(M)(Predicted mechanosensitive ion channel)	sp|Q9LYG9|MSL10_ARATH	sp|Q9LYG9|MSL10_ARATH Mechanosensitive ion channel protein 10 OS=Arabidopsis thaliana GN=MSL10 PE=1 SV=1
GeneID:108345866	1				XP_017440180.1	PREDICTED: protein OSB3, chloroplastic/mitochondrial-like isoform X1 [Vigna angularis]		GO:0006260(DNA replication)	*	GO:0003697(single-stranded DNA binding)	*	*	*	sp|Q8GWJ4|OSB3_ARATH	sp|Q8GWJ4|OSB3_ARATH Protein OSB3, chloroplastic/mitochondrial OS=Arabidopsis thaliana GN=OSB3 PE=2 SV=1
GeneID:108347816	1				XP_017442731.1	PREDICTED: hexose carrier protein HEX6-like [Vigna angularis]		GO:0006810(transport);GO:0055085(transmembrane transport);GO:0046323(glucose import);GO:0035428(hexose transmembrane transport)	GO:0016020(membrane);GO:0016021(integral component of membrane);GO:0005887(integral component of plasma membrane)	GO:0022891(substrate-specific transmembrane transporter activity);GO:0022857(transmembrane transporter activity);GO:0005215(transporter activity);GO:0005355(glucose transmembrane transporter activity);GO:0005351(sugar:proton symporter activity)	*	*	KOG0254(R)(Predicted transporter (major facilitator superfamily))	sp|Q07423|HEX6_RICCO	sp|Q07423|HEX6_RICCO Hexose carrier protein HEX6 OS=Ricinus communis GN=HEX6 PE=2 SV=1
GeneID:108333443	1				XP_017424374.1	PREDICTED: 3-ketoacyl-CoA synthase 12-like [Vigna angularis]		GO:0008152(metabolic process);GO:0006633(fatty acid biosynthetic process)	GO:0016020(membrane);GO:0016021(integral component of membrane)	GO:0016747(transferase activity, transferring acyl groups other than amino-acyl groups);GO:0016740(transferase activity);GO:0016746(transferase activity, transferring acyl groups);GO:0003824(catalytic activity)	K15397|KCS|http://www.genome.jp/dbget-bin/www_bget?ko:K15397	ko00062(Fatty acid elongation)	*	sp|Q9SIB2|KCS12_ARATH	sp|Q9SIB2|KCS12_ARATH 3-ketoacyl-CoA synthase 12 OS=Arabidopsis thaliana GN=KCS12 PE=2 SV=1
GeneID:108340165	1				XP_017432873.1	PREDICTED: uncharacterized protein LOC108340165 [Vigna angularis]		*	*	*	*	*	*	*	*
GeneID:108319332	1				XP_017405922.1	PREDICTED: polyadenylate-binding protein-interacting protein 3 isoform X1 [Vigna angularis]		GO:0034063(stress granule assembly);GO:0010603(regulation of cytoplasmic mRNA processing body assembly)	GO:0010494(cytoplasmic stress granule)	GO:0044822(RNA binding)	*	*	KOG2375(A)(Protein interacting with poly(A)-binding protein)	sp|Q8L793|CID3_ARATH	sp|Q8L793|CID3_ARATH Polyadenylate-binding protein-interacting protein 3 OS=Arabidopsis thaliana GN=CID3 PE=2 SV=1
GeneID:108336116	1				XP_017427945.1	PREDICTED: oxygen-evolving enhancer protein 1, chloroplastic [Vigna angularis]		GO:0015979(photosynthesis);GO:0042549(photosystem II stabilization)	GO:0009523(photosystem II);GO:0016021(integral component of membrane);GO:0019898(extrinsic component of membrane);GO:0009654(photosystem II oxygen evolving complex)	GO:0005509(calcium ion binding)	K02716|psbO|http://www.genome.jp/dbget-bin/www_bget?ko:K02716	ko00195(Photosynthesis)	*	sp|P14226|PSBO_PEA	sp|P14226|PSBO_PEA Oxygen-evolving enhancer protein 1, chloroplastic OS=Pisum sativum GN=PSBO PE=2 SV=1
GeneID:108327091	1				XP_017416292.1	PREDICTED: probable WRKY transcription factor 72 [Vigna angularis]		GO:0006355(regulation of transcription, DNA-templated);GO:0006952(defense response)	*	GO:0003700(transcription factor activity, sequence-specific DNA binding);GO:0043565(sequence-specific DNA binding)	*	*	*	sp|Q9LXG8|WRK72_ARATH	sp|Q9LXG8|WRK72_ARATH Probable WRKY transcription factor 72 OS=Arabidopsis thaliana GN=WRKY72 PE=2 SV=1
GeneID:108322161	1				BAT76723.1	hypothetical protein VIGAN_01477200 [Vigna angularis var. angularis]		GO:0006486(protein glycosylation)	GO:0016020(membrane);GO:0000139(Golgi membrane);GO:0016021(integral component of membrane);GO:0005794(Golgi apparatus)	GO:0016740(transferase activity);GO:0016757(transferase activity, transferring glycosyl groups);GO:0008378(galactosyltransferase activity)	*	*	*	*	*
GeneID:108345884	1				XP_017440211.1	PREDICTED: biotin carboxyl carrier protein of acetyl-CoA carboxylase, chloroplastic-like [Vigna angularis]		GO:0006633(fatty acid biosynthetic process)	GO:0009317(acetyl-CoA carboxylase complex)	GO:0003989(acetyl-CoA carboxylase activity)	K02160|accB, bccP|http://www.genome.jp/dbget-bin/www_bget?ko:K02160	ko00640(Propanoate metabolism);ko00620(Pyruvate metabolism);ko00061(Fatty acid biosynthesis);ko01200(Carbon metabolism);ko01212(Fatty acid metabolism)	*	sp|Q9LLC1|BCCP2_ARATH	sp|Q9LLC1|BCCP2_ARATH Biotin carboxyl carrier protein of acetyl-CoA carboxylase 2, chloroplastic OS=Arabidopsis thaliana GN=BCCP2 PE=2 SV=1
NC_030646.1.672	1				XP_017439339.1	PREDICTED: receptor-like protein kinase HSL1 [Vigna angularis]		GO:0016310(phosphorylation);GO:0006468(protein phosphorylation)	GO:0016021(integral component of membrane);GO:0016020(membrane)	GO:0004672(protein kinase activity);GO:0005524(ATP binding);GO:0004674(protein serine/threonine kinase activity);GO:0016301(kinase activity);GO:0016740(transferase activity);GO:0000166(nucleotide binding)	*	*	*	sp|Q9SGP2|HSL1_ARATH	sp|Q9SGP2|HSL1_ARATH Receptor-like protein kinase HSL1 OS=Arabidopsis thaliana GN=HSL1 PE=2 SV=1
NC_030643.1.1087	1				KOM48004.1	hypothetical protein LR48_Vigan07g170800 [Vigna angularis]		GO:0006508(proteolysis)	GO:0016021(integral component of membrane);GO:0016020(membrane)	GO:0008233(peptidase activity);GO:0004190(aspartic-type endopeptidase activity);GO:0016787(hydrolase activity)	*	*	*	sp|Q9LX20|ASPL1_ARATH	sp|Q9LX20|ASPL1_ARATH Aspartic proteinase-like protein 1 OS=Arabidopsis thaliana GN=At5g10080 PE=1 SV=1
GeneID:108322206	1				XP_017409718.1	PREDICTED: classical arabinogalactan protein 1-like [Vigna angularis]		*	*	*	*	*	*	*	*
GeneID:108347729	1				XP_017442642.1	PREDICTED: uncharacterized protein LOC108347729 [Vigna angularis]		GO:0006351(transcription, DNA-templated)	*	GO:0003682(chromatin binding)	*	*	*	*	*
NC_030637.1.1456	1				XP_017421926.1	PREDICTED: cytochrome P450 89A2-like [Vigna angularis]		GO:0055114(oxidation-reduction process);GO:0044550(secondary metabolite biosynthetic process)	GO:0016021(integral component of membrane);GO:0016020(membrane)	GO:0004497(monooxygenase activity);GO:0016705(oxidoreductase activity, acting on paired donors, with incorporation or reduction of molecular oxygen);GO:0020037(heme binding);GO:0046872(metal ion binding);GO:0005506(iron ion binding);GO:0016491(oxidoreductase activity);GO:0016709(oxidoreductase activity, acting on paired donors, with incorporation or reduction of molecular oxygen, NAD(P)H as one d…	*	*	*	sp|Q42602|C89A2_ARATH	sp|Q42602|C89A2_ARATH Cytochrome P450 89A2 OS=Arabidopsis thaliana GN=CYP89A2 PE=2 SV=2
GeneID:108345389	1				XP_017439480.1	PREDICTED: dicer-like protein 4 [Vigna angularis]		GO:0006396(RNA processing);GO:0030422(production of siRNA involved in RNA interference)	GO:0005737(cytoplasm);GO:0016442(RISC complex);GO:0005634(nucleus)	GO:0003677(DNA binding);GO:0005524(ATP binding);GO:0003723(RNA binding);GO:0016891(endoribonuclease activity, producing 5'-phosphomonoesters);GO:0004525(ribonuclease III activity);GO:0016787(hydrolase activity)	K11592|DICER1, DCR1|http://www.genome.jp/dbget-bin/www_bget?ko:K11592	*	KOG0354(R)(DEAD-box like helicase)	sp|P84634|DCL4_ARATH	sp|P84634|DCL4_ARATH Dicer-like protein 4 OS=Arabidopsis thaliana GN=DCL4 PE=1 SV=2
GeneID:108333194	1				XP_017424055.1	PREDICTED: 21 kDa protein-like [Vigna angularis]		*	*	GO:0004857(enzyme inhibitor activity)	*	*	*	sp|P17407|21KD_DAUCA	sp|P17407|21KD_DAUCA 21 kDa protein OS=Daucus carota PE=2 SV=1
GeneID:108328347	1				XP_017417695.1	PREDICTED: codeine O-demethylase-like [Vigna angularis]		GO:0055114(oxidation-reduction process)	*	GO:0046872(metal ion binding);GO:0005506(iron ion binding);GO:0016491(oxidoreductase activity);GO:0051213(dioxygenase activity)	*	*	*	sp|Q9FFF6|DIOX5_ARATH	sp|Q9FFF6|DIOX5_ARATH Probable 2-oxoglutarate-dependent dioxygenase At5g05600 OS=Arabidopsis thaliana GN=At5g05600 PE=2 SV=1
GeneID:108332757	1				XP_017423552.1	PREDICTED: RNA-directed DNA polymerase homolog [Vigna angularis]		*	*	*	*	*	*	sp|Q7LHG5|YI31B_YEAST	sp|Q7LHG5|YI31B_YEAST Transposon Ty3-I Gag-Pol polyprotein OS=Saccharomyces cerevisiae (strain ATCC 204508 / S288c) GN=TY3B-I PE=3 SV=2
GeneID:108342030	1				XP_017435220.1	PREDICTED: protein trichome birefringence-like 25 [Vigna angularis]		GO:0071554(cell wall organization or biogenesis)	GO:0016020(membrane);GO:0016021(integral component of membrane);GO:0005794(Golgi apparatus)	GO:0016413(O-acetyltransferase activity)	*	*	*	sp|Q84JH9|TBL25_ARATH	sp|Q84JH9|TBL25_ARATH Protein trichome birefringence-like 25 OS=Arabidopsis thaliana GN=TBL25 PE=2 SV=1
GeneID:108322575	1				XP_017410199.1	PREDICTED: Na(+)/H(+) antiporter NhaD-like [Vigna angularis]		GO:0055085(transmembrane transport);GO:0098656(anion transmembrane transport)	GO:0016020(membrane);GO:0016021(integral component of membrane)	GO:0005215(transporter activity)	*	*	*	sp|Q9LT68|NHD1_ARATH	sp|Q9LT68|NHD1_ARATH Sodium/proton antiporter 1 OS=Arabidopsis thaliana GN=NHD1 PE=2 SV=1
GeneID:108346971	1				XP_017441537.1	PREDICTED: TMV resistance protein N-like [Vigna angularis]		GO:0007165(signal transduction);GO:0006952(defense response)	*	GO:0043531(ADP binding);GO:0005524(ATP binding);GO:0000166(nucleotide binding)	*	*	*	sp|Q40392|TMVRN_NICGU	sp|Q40392|TMVRN_NICGU TMV resistance protein N OS=Nicotiana glutinosa GN=N PE=1 SV=1
GeneID:108331670	1				XP_017422018.1	PREDICTED: DNA replication licensing factor MCM5 [Vigna angularis]		GO:0006260(DNA replication);GO:0006270(DNA replication initiation)	GO:0042555(MCM complex);GO:0005634(nucleus)	GO:0003688(DNA replication origin binding);GO:0003677(DNA binding);GO:0005524(ATP binding);GO:0003682(chromatin binding);GO:0003678(DNA helicase activity);GO:0004386(helicase activity);GO:0000166(nucleotide binding);GO:0016787(hydrolase activity)	K02209|MCM5, CDC46|http://www.genome.jp/dbget-bin/www_bget?ko:K02209	ko03030(DNA replication)	KOG0479(L)(DNA replication licensing factor, MCM3 component)	sp|O80786|MCM5_ARATH	sp|O80786|MCM5_ARATH DNA replication licensing factor MCM5 OS=Arabidopsis thaliana GN=MCM5 PE=1 SV=1
GeneID:108334714	1				XP_017426124.1	PREDICTED: long-chain-alcohol oxidase FAO4A-like [Vigna angularis]		GO:0055114(oxidation-reduction process)	GO:0016021(integral component of membrane);GO:0016020(membrane)	GO:0050660(flavin adenine dinucleotide binding);GO:0016614(oxidoreductase activity, acting on CH-OH group of donors);GO:0016491(oxidoreductase activity);GO:0046577(long-chain-alcohol oxidase activity)	K17756|FAO3|http://www.genome.jp/dbget-bin/www_bget?ko:K17756	*	*	sp|O65709|FAO4A_ARATH	sp|O65709|FAO4A_ARATH Long-chain-alcohol oxidase FAO4A OS=Arabidopsis thaliana GN=FAO4A PE=3 SV=2
GeneID:108343888	1				XP_017437809.1	PREDICTED: chloride channel protein CLC-b-like [Vigna angularis]		GO:0006810(transport);GO:0006821(chloride transport);GO:0055085(transmembrane transport);GO:0006811(ion transport)	GO:0016020(membrane);GO:0016021(integral component of membrane)	GO:0005216(ion channel activity);GO:0005247(voltage-gated chloride channel activity)	K05016|CLCN7|http://www.genome.jp/dbget-bin/www_bget?ko:K05016	*	KOG0474(P)(Cl- channel CLC-7 and related proteins (CLC superfamily))	sp|P92942|CLCB_ARATH	sp|P92942|CLCB_ARATH Chloride channel protein CLC-b OS=Arabidopsis thaliana GN=CLC-B PE=1 SV=1
GeneID:108341045	1				XP_017434140.1	PREDICTED: 1-aminocyclopropane-1-carboxylate oxidase [Vigna angularis]		GO:0055114(oxidation-reduction process)	*	GO:0046872(metal ion binding);GO:0016491(oxidoreductase activity);GO:0051213(dioxygenase activity)	K05933|E1.14.17.4|http://www.genome.jp/dbget-bin/www_bget?ko:K05933	ko00270(Cysteine and methionine metabolism)	*	sp|P31239|ACCO_PEA	sp|P31239|ACCO_PEA 1-aminocyclopropane-1-carboxylate oxidase OS=Pisum sativum GN=ACO PE=2 SV=1
GeneID:108320764	1				XP_017407777.1	PREDICTED: protein YLS3-like isoform X2 [Vigna angularis]		*	*	*	*	*	*	sp|O64864|YLS3_ARATH	sp|O64864|YLS3_ARATH Protein YLS3 OS=Arabidopsis thaliana GN=YLS3 PE=2 SV=1
GeneID:108337636	1				XP_017429692.1	PREDICTED: protein BIG GRAIN 1-like A [Vigna angularis]		*	*	*	*	*	*	sp|Q9M2B3|BIG1C_ARATH	sp|Q9M2B3|BIG1C_ARATH Protein BIG GRAIN 1-like C OS=Arabidopsis thaliana GN=At3g42800 PE=2 SV=1
GeneID:108328460	1				XP_017417819.1	PREDICTED: LOW QUALITY PROTEIN: cyclin-U2-2-like [Vigna angularis]		GO:0000079(regulation of cyclin-dependent protein serine/threonine kinase activity)	*	GO:0019901(protein kinase binding)	*	*	KOG1674(R)(Cyclin)	sp|Q9M205|CCU22_ARATH	sp|Q9M205|CCU22_ARATH Cyclin-U2-2 OS=Arabidopsis thaliana GN=CYCU2-2 PE=1 SV=1
GeneID:108339045	1				XP_017431685.1	PREDICTED: tocopherol O-methyltransferase, chloroplastic-like [Vigna angularis]		GO:0008152(metabolic process);GO:0010189(vitamin E biosynthetic process);GO:0032259(methylation)	GO:0005737(cytoplasm)	GO:0008168(methyltransferase activity);GO:0051741(2-methyl-6-phytyl-1,4-benzoquinone methyltransferase activity);GO:0008757(S-adenosylmethionine-dependent methyltransferase activity);GO:0016740(transferase activity)	K05928|E2.1.1.95|http://www.genome.jp/dbget-bin/www_bget?ko:K05928	ko00130(Ubiquinone and other terpenoid-quinone biosynthesis)	KOG1269(IR)(SAM-dependent methyltransferases)	sp|Q6ZIK0|GTOMC_ORYSJ	sp|Q6ZIK0|GTOMC_ORYSJ Probable tocopherol O-methyltransferase, chloroplastic OS=Oryza sativa subsp. japonica GN=VTE4 PE=2 SV=1
GeneID:108341932	1				XP_017435106.1	PREDICTED: cysteine-rich receptor-like protein kinase 3 [Vigna angularis]		GO:0006468(protein phosphorylation);GO:0016310(phosphorylation)	GO:0016020(membrane);GO:0016021(integral component of membrane);GO:0005886(plasma membrane)	GO:0004672(protein kinase activity);GO:0004674(protein serine/threonine kinase activity);GO:0005524(ATP binding);GO:0000166(nucleotide binding);GO:0016301(kinase activity)	*	*	*	sp|C0LGH2|Y1561_ARATH;sp|Q9CAL2|CRK3_ARATH	sp|C0LGH2|Y1561_ARATH Probable LRR receptor-like serine/threonine-protein kinase At1g56130 OS=Arabidopsis thaliana GN=At1g56130 PE=2 SV=2;sp|Q9CAL2|CRK3_ARATH Cysteine-rich receptor-like protein kinase 3 OS=Arabidopsis thaliana GN=CRK3 PE=2 SV=1
GeneID:108344785	1				XP_017438765.1	PREDICTED: AAA-ATPase At3g28580-like isoform X1 [Vigna angularis]		*	GO:0016021(integral component of membrane);GO:0016020(membrane)	GO:0005524(ATP binding);GO:0000166(nucleotide binding)	K08900|BCS1|http://www.genome.jp/dbget-bin/www_bget?ko:K08900	*	KOG0743(O)(AAA+-type ATPase)	sp|Q9FLD5|ASD_ARATH;sp|Q9LH82|AATP7_ARATH	sp|Q9FLD5|ASD_ARATH AAA-ATPase ASD, mitochondrial OS=Arabidopsis thaliana GN=AATP1 PE=1 SV=1;sp|Q9LH82|AATP7_ARATH AAA-ATPase At3g28540 OS=Arabidopsis thaliana GN=At3g28540 PE=3 SV=1
GeneID:108326899	1				XP_017415987.1	PREDICTED: U-box domain-containing protein 13-like isoform X1 [Vigna angularis]		*	*	*	*	*	*	sp|Q9SNC6|PUB13_ARATH;sp|A2ZLU6|SL11_ORYSI	sp|Q9SNC6|PUB13_ARATH U-box domain-containing protein 13 OS=Arabidopsis thaliana GN=PUB13 PE=1 SV=1;sp|A2ZLU6|SL11_ORYSI Protein spotted leaf 11 OS=Oryza sativa subsp. indica GN=SPL11 PE=1 SV=2
GeneID:108344053	1				XP_017438010.1	PREDICTED: miraculin-like [Vigna angularis]		*	*	GO:0004866(endopeptidase inhibitor activity)	*	*	*	sp|P13087|MIRA_SYNDU	sp|P13087|MIRA_SYNDU Miraculin OS=Synsepalum dulcificum PE=1 SV=3
GeneID:108342585	1				BAT87786.1	hypothetical protein VIGAN_05119000 [Vigna angularis var. angularis]		*	*	*	*	*	*	*	*
GeneID:108335050	1				XP_017426463.1	PREDICTED: protein BREVIS RADIX-like [Vigna angularis]		*	*	*	*	*	*	sp|Q17TI5|BRX_ARATH	sp|Q17TI5|BRX_ARATH Protein BREVIS RADIX OS=Arabidopsis thaliana GN=BRX PE=1 SV=2
GeneID:108337202	1				XP_017429163.1	PREDICTED: subtilisin-like protease Glyma18g48580 [Vigna angularis]		GO:0006508(proteolysis)	*	GO:0008233(peptidase activity);GO:0008236(serine-type peptidase activity);GO:0016787(hydrolase activity);GO:0004252(serine-type endopeptidase activity)	*	*	*	sp|I1N462|SBT1_SOYBN	sp|I1N462|SBT1_SOYBN Subtilisin-like protease Glyma18g48580 OS=Glycine max GN=Glyma18g48580 PE=1 SV=3
GeneID:108322656	1				XP_017410299.1	PREDICTED: uncharacterized protein LOC108322656 isoform X1 [Vigna angularis]		*	GO:0016020(membrane);GO:0016021(integral component of membrane)	GO:0016740(transferase activity);GO:0008146(sulfotransferase activity)	*	*	*	sp|P06237|NOH4_RHIML	sp|P06237|NOH4_RHIML Nodulation protein H OS=Rhizobium meliloti GN=nodH PE=4 SV=1
GeneID:108332992	1				BAT93312.1	hypothetical protein VIGAN_07225700 [Vigna angularis var. angularis]		GO:0006468(protein phosphorylation)	GO:0016020(membrane);GO:0016021(integral component of membrane)	GO:0004672(protein kinase activity);GO:0005524(ATP binding)	*	*	*	sp|C0LGG8|Y5343_ARATH	sp|C0LGG8|Y5343_ARATH Probable LRR receptor-like serine/threonine-protein kinase At1g53430 OS=Arabidopsis thaliana GN=At1g53430 PE=1 SV=1
NC_030645.1.159	1				XP_017436383.1	PREDICTED: polyadenylate-binding protein 2-like [Vigna angularis]		*	GO:0005737(cytoplasm)	GO:0003676(nucleic acid binding);GO:0003723(RNA binding);GO:0000166(nucleotide binding)	K13126|PABPC|http://www.genome.jp/dbget-bin/www_bget?ko:K13126	ko03018(RNA degradation);ko03013(RNA transport);ko03015(mRNA surveillance pathway)	KOG0123(AJ)(Polyadenylate-binding protein (RRM superfamily))	sp|P42731|PABP2_ARATH	sp|P42731|PABP2_ARATH Polyadenylate-binding protein 2 OS=Arabidopsis thaliana GN=PAB2 PE=1 SV=1
GeneID:108322032	1				XP_017409468.1	PREDICTED: tetratricopeptide repeat protein 5-like [Vigna angularis]		*	*	*	*	*	*	sp|Q8N0Z6|TTC5_HUMAN	sp|Q8N0Z6|TTC5_HUMAN Tetratricopeptide repeat protein 5 OS=Homo sapiens GN=TTC5 PE=1 SV=2
GeneID:108331483	1				XP_014500407.1	PREDICTED: UDP-glycosyltransferase 87A1-like [Vigna radiata var. radiata]		GO:0008152(metabolic process);GO:0052696(flavonoid glucuronidation);GO:0009813(flavonoid biosynthetic process)	GO:0043231(intracellular membrane-bounded organelle)	GO:0016740(transferase activity);GO:0016758(transferase activity, transferring hexosyl groups);GO:0080044(quercetin 7-O-glucosyltransferase activity);GO:0080043(quercetin 3-O-glucosyltransferase activity)	*	*	*	sp|O64732|U87A1_ARATH	sp|O64732|U87A1_ARATH UDP-glycosyltransferase 87A1 OS=Arabidopsis thaliana GN=UGT87A1 PE=2 SV=1
GeneID:108323674	1				XP_017411664.1	PREDICTED: probable serine/threonine-protein kinase DDB_G0281745 [Vigna angularis]		GO:0006468(protein phosphorylation)	*	GO:0004672(protein kinase activity);GO:0005524(ATP binding);GO:0004713(protein tyrosine kinase activity)	*	*	*	sp|Q9LV48|PERK1_ARATH;sp|Q9SX31|PERK9_ARATH	sp|Q9LV48|PERK1_ARATH Proline-rich receptor-like protein kinase PERK1 OS=Arabidopsis thaliana GN=PERK1 PE=2 SV=1;sp|Q9SX31|PERK9_ARATH Proline-rich receptor-like protein kinase PERK9 OS=Arabidopsis thaliana GN=PERK9 PE=1 SV=1
GeneID:108347293	1				XP_017441950.1	PREDICTED: uncharacterized protein LOC108347293 [Vigna angularis]		*	GO:0005634(nucleus);GO:0016020(membrane);GO:0016021(integral component of membrane)	GO:0046872(metal ion binding);GO:0003700(transcription factor activity, sequence-specific DNA binding);GO:0043565(sequence-specific DNA binding);GO:0044212(transcription regulatory region DNA binding)	*	*	*	sp|O80942|ZFP10_ARATH	sp|O80942|ZFP10_ARATH Zinc finger protein 10 OS=Arabidopsis thaliana GN=ZFP10 PE=2 SV=1
GeneID:108328187	1				XP_017417497.1	PREDICTED: NDR1/HIN1-like protein 12 [Vigna angularis]		GO:0006952(defense response)	GO:0016021(integral component of membrane);GO:0016020(membrane);GO:0046658(anchored component of plasma membrane);GO:0009506(plasmodesma)	GO:0004871(signal transducer activity)	*	*	*	sp|Q9SRN0|NHL1_ARATH	sp|Q9SRN0|NHL1_ARATH NDR1/HIN1-like protein 1 OS=Arabidopsis thaliana GN=NHL1 PE=2 SV=1
GeneID:108335380	1				XP_017426882.1	PREDICTED: uncharacterized protein LOC108335380 [Vigna angularis]		*	*	*	*	*	*	*	*
GeneID:108329925	1				XP_017419803.1	PREDICTED: cation/H(+) antiporter 19-like [Vigna angularis]		GO:0006810(transport);GO:0055085(transmembrane transport);GO:0006812(cation transport);GO:0006885(regulation of pH)	GO:0016020(membrane);GO:0016021(integral component of membrane);GO:0012505(endomembrane system)	GO:0015299(solute:proton antiporter activity);GO:0005451(monovalent cation:proton antiporter activity)	*	*	KOG1650(P)(Predicted K+/H+-antiporter)	sp|Q9LUN4|CHX19_ARATH	sp|Q9LUN4|CHX19_ARATH Cation/H(+) antiporter 19 OS=Arabidopsis thaliana GN=CHX19 PE=2 SV=1
GeneID:108325505	1				XP_017414077.1	PREDICTED: anti-sigma-I factor RsgI6-like [Vigna angularis]		GO:0005975(carbohydrate metabolic process)	*	GO:0004553(hydrolase activity, hydrolyzing O-glycosyl compounds);GO:0016798(hydrolase activity, acting on glycosyl bonds)	*	*	*	sp|A3DH97|RSGI6_CLOTH	sp|A3DH97|RSGI6_CLOTH Anti-sigma-I factor RsgI6 OS=Clostridium thermocellum (strain ATCC 27405 / DSM 1237 / NBRC 103400 / NCIMB 10682 / NRRL B-4536 / VPI 7372) GN=rsgI6 PE=1 SV=1
GeneID:108339683	1				XP_017432359.1	PREDICTED: probable basic-leucine zipper transcription factor R [Vigna angularis]		*	*	*	*	*	*	*	*
GeneID:108326926	1				XP_017416029.1	PREDICTED: 2-methylene-furan-3-one reductase-like [Vigna angularis]		GO:0055114(oxidation-reduction process)	*	GO:0008270(zinc ion binding);GO:0016491(oxidoreductase activity)	K18980|EO, FaQR|http://www.genome.jp/dbget-bin/www_bget?ko:K18980	*	KOG1198(CR)(Zinc-binding oxidoreductase)	sp|O23939|ENOX_FRAVE	sp|O23939|ENOX_FRAVE 2-methylene-furan-3-one reductase OS=Fragaria vesca GN=EO PE=2 SV=2
GeneID:108330493	1				*	*		*	*	*	*	*	*	*	*
GeneID:108331080	1				XP_017421186.1	PREDICTED: uncharacterized protein At5g50100, mitochondrial [Vigna angularis]		*	*	*	*	*	*	sp|Q8W485|Y5010_ARATH	sp|Q8W485|Y5010_ARATH Uncharacterized protein At5g50100, mitochondrial OS=Arabidopsis thaliana GN=At5g50100 PE=2 SV=1
GeneID:108324855	1				XP_017413272.1	PREDICTED: beta-conglycinin, beta chain-like [Vigna angularis]		*	*	GO:0045735(nutrient reservoir activity)	*	*	*	sp|P25974|GLCB_SOYBN;sp|Q43617|PHS2_PHALU;sp|P11827|GLCAP_SOYBN;sp|F5B8W1|CONB3_LUPAN	sp|P25974|GLCB_SOYBN Beta-conglycinin, beta chain OS=Glycine max GN=CG-4 PE=1 SV=1;sp|Q43617|PHS2_PHALU Phaseolin (Fragment) OS=Phaseolus lunatus GN=PHS PE=2 SV=1;sp|P11827|GLCAP_SOYBN Beta-conglycinin, alpha' chain OS=Glycine max GN=CG-1 PE=2 SV=1;sp|F5B8W1|CONB3_LUPAN Conglutin beta 3 OS=Lupinus angustifolius GN=BETA3 PE=1 SV=1
GeneID:108323251	1				XP_017411133.1	PREDICTED: protein CUP-SHAPED COTYLEDON 3-like [Vigna angularis]		GO:0006351(transcription, DNA-templated);GO:0006355(regulation of transcription, DNA-templated)	GO:0005634(nucleus)	GO:0003677(DNA binding)	*	*	*	sp|Q84TE6|NAC22_ARATH	sp|Q84TE6|NAC22_ARATH NAC domain-containing protein 21/22 OS=Arabidopsis thaliana GN=NAC021 PE=1 SV=2
GeneID:108320668	1				XP_017407658.1	PREDICTED: alpha-aminoadipic semialdehyde synthase [Vigna angularis]		GO:0055114(oxidation-reduction process);GO:0019477(L-lysine catabolic process)	GO:0016020(membrane);GO:0016021(integral component of membrane);GO:0005737(cytoplasm);GO:0005829(cytosol)	GO:0016491(oxidoreductase activity);GO:0004753(saccharopine dehydrogenase activity);GO:0047130(saccharopine dehydrogenase (NADP+, L-lysine-forming) activity)	K14157|AASS|http://www.genome.jp/dbget-bin/www_bget?ko:K14157	ko00310(Lysine degradation)	KOG0172(E)(Lysine-ketoglutarate reductase/saccharopine dehydrogenase)	sp|Q9SMZ4|AASS_ARATH	sp|Q9SMZ4|AASS_ARATH Alpha-aminoadipic semialdehyde synthase OS=Arabidopsis thaliana GN=LKR/SDH PE=1 SV=1
GeneID:108340273	1				XP_017433017.1	PREDICTED: LOW QUALITY PROTEIN: DNA polymerase epsilon catalytic subunit A [Vigna angularis]		GO:0006281(DNA repair);GO:0006260(DNA replication)	GO:0008622(epsilon DNA polymerase complex);GO:0005634(nucleus)	GO:0003677(DNA binding);GO:0016740(transferase activity);GO:0003676(nucleic acid binding);GO:0008270(zinc ion binding);GO:0003887(DNA-directed DNA polymerase activity);GO:0008408(3'-5' exonuclease activity);GO:0000166(nucleotide binding);GO:0016779(nucleotidyltransferase activity)	K02324|POLE1|http://www.genome.jp/dbget-bin/www_bget?ko:K02324	ko03410(Base excision repair);ko03030(DNA replication);ko03420(Nucleotide excision repair);ko00230(Purine metabolism);ko00240(Pyrimidine metabolism)	KOG0969(L)(DNA polymerase delta, catalytic subunit);KOG1798(L)(DNA polymerase epsilon, catalytic subunit A)	sp|F4HW04|DPOE1_ARATH	sp|F4HW04|DPOE1_ARATH DNA polymerase epsilon catalytic subunit A OS=Arabidopsis thaliana GN=POL2A PE=1 SV=1
GeneID:108319086	1				XP_017405595.1	PREDICTED: uncharacterized protein LOC108319086 [Vigna angularis]		*	*	*	*	*	*	sp|P92519|M810_ARATH	sp|P92519|M810_ARATH Uncharacterized mitochondrial protein AtMg00810 OS=Arabidopsis thaliana GN=AtMg00810 PE=4 SV=1
GeneID:108328423	1				XP_017417777.1	PREDICTED: V-type proton ATPase subunit G-like [Vigna angularis]		GO:0015992(proton transport)	GO:0016471(vacuolar proton-transporting V-type ATPase complex)	GO:0016820(hydrolase activity, acting on acid anhydrides, catalyzing transmembrane movement of substances)	K02152|ATPeV1G, ATP6G|http://www.genome.jp/dbget-bin/www_bget?ko:K02152	ko04145(Phagosome);ko00190(Oxidative phosphorylation)	*	sp|Q9SP55|VATG_CITLI	sp|Q9SP55|VATG_CITLI V-type proton ATPase subunit G OS=Citrus limon GN=VATG PE=3 SV=1
GeneID:108318935	1				XP_017405417.1	PREDICTED: uncharacterized protein LOC108318935 [Vigna angularis]		*	*	*	*	*	KOG0017(R)(FOG: Transposon-encoded proteins with TYA, reverse transcriptase, integrase domains in various combinations)	sp|P04323|POL3_DROME	sp|P04323|POL3_DROME Retrovirus-related Pol polyprotein from transposon 17.6 OS=Drosophila melanogaster GN=pol PE=3 SV=1
GeneID:108339639	1				XP_017432303.1	PREDICTED: probable 1-acyl-sn-glycerol-3-phosphate acyltransferase 5 [Vigna angularis]		GO:0008152(metabolic process)	GO:0016021(integral component of membrane);GO:0016020(membrane)	GO:0016746(transferase activity, transferring acyl groups)	K13513|LCLAT1, AGPAT8|http://www.genome.jp/dbget-bin/www_bget?ko:K13513	ko00561(Glycerolipid metabolism);ko00564(Glycerophospholipid metabolism)	KOG1505(I)(Lysophosphatidic acid acyltransferase LPAAT and related acyltransferases)	sp|Q9LHN4|LPAT5_ARATH	sp|Q9LHN4|LPAT5_ARATH Probable 1-acyl-sn-glycerol-3-phosphate acyltransferase 5 OS=Arabidopsis thaliana GN=LPAT5 PE=2 SV=1
GeneID:108323315	1				XP_017411220.1	PREDICTED: putative hydrolase C777.06c [Vigna angularis]		*	*	*	*	*	*	sp|O74545|YCV6_SCHPO	sp|O74545|YCV6_SCHPO Putative hydrolase C777.06c OS=Schizosaccharomyces pombe (strain 972 / ATCC 24843) GN=SPCC777.06c PE=4 SV=1
GeneID:108326497	1				XP_017415520.1	PREDICTED: probable polygalacturonase [Vigna angularis]		GO:0008152(metabolic process);GO:0005975(carbohydrate metabolic process);GO:0071555(cell wall organization)	GO:0005576(extracellular region)	GO:0004650(polygalacturonase activity);GO:0016798(hydrolase activity, acting on glycosyl bonds);GO:0016787(hydrolase activity)	*	*	*	sp|A7PZL3|PGLR_VITVI	sp|A7PZL3|PGLR_VITVI Probable polygalacturonase OS=Vitis vinifera GN=GSVIVT00026920001 PE=1 SV=1
GeneID:108343075	1				XP_007133245.1	hypothetical protein PHAVU_011G164000g [Phaseolus vulgaris]		GO:0006334(nucleosome assembly)	GO:0000786(nucleosome);GO:0005694(chromosome);GO:0005634(nucleus)	GO:0003677(DNA binding);GO:0046982(protein heterodimerization activity)	K11254|H4|http://www.genome.jp/dbget-bin/www_bget?ko:K11254	*	KOG3467(B)(Histone H4)	sp|Q6WZ83|H4_EUCGL	sp|Q6WZ83|H4_EUCGL Histone H4 OS=Eucalyptus globulus PE=3 SV=3
NC_030637.1.1254	1				KOM30992.1	hypothetical protein LR48_Vigan01g054700 [Vigna angularis]		*	*	*	*	*	*	sp|P10978|POLX_TOBAC	sp|P10978|POLX_TOBAC Retrovirus-related Pol polyprotein from transposon TNT 1-94 OS=Nicotiana tabacum PE=2 SV=1
NC_030647.1.161	1				KOM57696.1	hypothetical protein LR48_Vigan11g072900 [Vigna angularis]		*	*	*	*	*	*	*	*
GeneID:108342146	1				XP_017435349.1	PREDICTED: ethylene-responsive transcription factor 12 isoform X1 [Vigna angularis]		GO:0006351(transcription, DNA-templated);GO:0006355(regulation of transcription, DNA-templated)	GO:0005634(nucleus)	GO:0003677(DNA binding);GO:0003700(transcription factor activity, sequence-specific DNA binding)	*	*	*	sp|Q94ID6|ERF81_ARATH	sp|Q94ID6|ERF81_ARATH Ethylene-responsive transcription factor 12 OS=Arabidopsis thaliana GN=ERF12 PE=2 SV=1
GeneID:108328132	1				XP_017417431.1	PREDICTED: alanine--glyoxylate aminotransferase 2 homolog 3, mitochondrial-like [Vigna angularis]		*	*	GO:0008483(transaminase activity);GO:0003824(catalytic activity);GO:0030170(pyridoxal phosphate binding);GO:0016740(transferase activity)	K00827|AGXT2|http://www.genome.jp/dbget-bin/www_bget?ko:K00827	ko00250(Alanine, aspartate and glutamate metabolism);ko00270(Cysteine and methionine metabolism);ko00260(Glycine, serine and threonine metabolism);ko00280(Valine, leucine and isoleucine degradation)	KOG1401(E)(Acetylornithine aminotransferase)	sp|Q9SR86|AGT23_ARATH	sp|Q9SR86|AGT23_ARATH Alanine--glyoxylate aminotransferase 2 homolog 3, mitochondrial OS=Arabidopsis thaliana GN=At3g08860 PE=2 SV=1
GeneID:108347961	1				XP_017442918.1	PREDICTED: uncharacterized protein LOC108347961 [Vigna angularis]		*	*	*	*	*	*	*	*
NC_030640.1.608	1				BAT78004.1	hypothetical protein VIGAN_02062700, partial [Vigna angularis var. angularis]		*	*	*	*	*	*	sp|P10978|POLX_TOBAC	sp|P10978|POLX_TOBAC Retrovirus-related Pol polyprotein from transposon TNT 1-94 OS=Nicotiana tabacum PE=2 SV=1
GeneID:108325846	1				XP_017414421.1	PREDICTED: ecotropic viral integration site 5 ortholog [Vigna angularis]		GO:0031338(regulation of vesicle fusion);GO:0090630(activation of GTPase activity);GO:0006886(intracellular protein transport)	GO:0005622(intracellular);GO:0012505(endomembrane system)	GO:0005096(GTPase activator activity);GO:0017137(Rab GTPase binding)	K19951|TBC1D9, GYP2, MDR1|http://www.genome.jp/dbget-bin/www_bget?ko:K19951	*	KOG4347(R)(GTPase-activating protein VRP)	sp|Q6ZT07|TBCD9_HUMAN;sp|Q0IIM8|TBC8B_HUMAN;sp|C8VDQ4|GYP2_EMENI;sp|Q9Z1A9|TBCD8_MOUSE	sp|Q6ZT07|TBCD9_HUMAN TBC1 domain family member 9 OS=Homo sapiens GN=TBC1D9 PE=2 SV=2;sp|Q0IIM8|TBC8B_HUMAN TBC1 domain family member 8B OS=Homo sapiens GN=TBC1D8B PE=1 SV=2;sp|C8VDQ4|GYP2_EMENI Putative GTPase-activating protein AN11010 OS=Emericella nidulans (strain FGSC A4 / ATCC 38163 / CBS 112.46 / NRRL 194 / M139) GN=AN11010 PE=4 SV=1;sp|Q9Z1A9|TBCD8_MOUSE TBC1 domain family member 8 OS=Mus…
GeneID:108323858	1				KOM33083.1	hypothetical protein LR48_Vigan01g263900 [Vigna angularis]		*	*	GO:0003676(nucleic acid binding)	K11593|ELF2C, AGO|http://www.genome.jp/dbget-bin/www_bget?ko:K11593	*	KOG1041(J)(Translation initiation factor 2C (eIF-2C) and related proteins)	sp|Q69VD5|PNH1_ORYSJ	sp|Q69VD5|PNH1_ORYSJ Protein argonaute PNH1 OS=Oryza sativa subsp. japonica GN=PHN1 PE=2 SV=1
GeneID:108335049	1				XP_017426458.1	PREDICTED: pentatricopeptide repeat-containing protein At1g31920 [Vigna angularis]		*	*	GO:0008270(zinc ion binding)	*	*	*	sp|Q9C6T2|PPR68_ARATH	sp|Q9C6T2|PPR68_ARATH Pentatricopeptide repeat-containing protein At1g31920 OS=Arabidopsis thaliana GN=PCMP-H11 PE=2 SV=1
GeneID:108328216	1				XP_017417533.1	PREDICTED: uncharacterized protein LOC108328216 [Vigna angularis]		*	GO:0016020(membrane);GO:0016021(integral component of membrane)	*	*	*	*	*	*
GeneID:108332419	1				XP_017423166.1	PREDICTED: F-box/FBD/LRR-repeat protein At3g14710-like [Vigna angularis]		*	*	*	*	*	*	sp|Q9LUC4|FDL43_ARATH	sp|Q9LUC4|FDL43_ARATH F-box/FBD/LRR-repeat protein At3g14710 OS=Arabidopsis thaliana GN=At3g14710 PE=2 SV=1
GeneID:108344873	1				XP_017438885.1	PREDICTED: probable acyl-[acyl-carrier-protein]--UDP-N-acetylglucosamine O-acyltransferase, mitochondrial isoform X1 [Vigna angularis]		GO:2001289(lipid X metabolic process)	GO:0005739(mitochondrion)	GO:0008780(acyl-[acyl-carrier-protein]-UDP-N-acetylglucosamine O-acyltransferase activity);GO:0016740(transferase activity);GO:0016746(transferase activity, transferring acyl groups)	K00677|lpxA|http://www.genome.jp/dbget-bin/www_bget?ko:K00677	*	*	sp|Q9SU91|LPXA_ARATH	sp|Q9SU91|LPXA_ARATH Probable acyl-[acyl-carrier-protein]--UDP-N-acetylglucosamine O-acyltransferase, mitochondrial OS=Arabidopsis thaliana GN=LPXA PE=1 SV=1
GeneID:108335847	1				XP_017427513.1	PREDICTED: protein NUCLEAR FUSION DEFECTIVE 4-like [Vigna angularis]		*	GO:0016020(membrane);GO:0016021(integral component of membrane)	*	*	*	*	sp|F4I9E1|NFD4_ARATH;sp|P39862|CAPM_STAAU	sp|F4I9E1|NFD4_ARATH Protein NUCLEAR FUSION DEFECTIVE 4 OS=Arabidopsis thaliana GN=NFD4 PE=3 SV=1;sp|P39862|CAPM_STAAU Capsular polysaccharide biosynthesis glycosyltransferase CapM OS=Staphylococcus aureus GN=capM PE=3 SV=1
GeneID:108328010	1				XP_017417264.1	PREDICTED: transcription factor PIF3 [Vigna angularis]		*	*	GO:0046983(protein dimerization activity)	K12126|PIF3|http://www.genome.jp/dbget-bin/www_bget?ko:K12126	ko04075(Plant hormone signal transduction);ko04712(Circadian rhythm - plant)	*	sp|O80536|PIF3_ARATH	sp|O80536|PIF3_ARATH Transcription factor PIF3 OS=Arabidopsis thaliana GN=PIF3 PE=1 SV=1
GeneID:108334444	1				XP_017425782.1	PREDICTED: bidirectional sugar transporter SWEET2-like [Vigna angularis]		GO:0006810(transport);GO:0008643(carbohydrate transport)	GO:0016020(membrane);GO:0016021(integral component of membrane)	GO:0051119(sugar transmembrane transporter activity)	K15382|SLC50A, SWEET|http://www.genome.jp/dbget-bin/www_bget?ko:K15382	*	*	sp|Q9LH79|SWET2_ARATH	sp|Q9LH79|SWET2_ARATH Bidirectional sugar transporter SWEET2 OS=Arabidopsis thaliana GN=SWEET2 PE=1 SV=1
GeneID:108324511	1				XP_017412945.1	PREDICTED: zinc finger CCCH domain-containing protein 39 [Vigna angularis]		*	*	GO:0046872(metal ion binding)	*	*	KOG1677(R)(CCCH-type Zn-finger protein)	sp|Q9LT81|C3H39_ARATH	sp|Q9LT81|C3H39_ARATH Zinc finger CCCH domain-containing protein 39 OS=Arabidopsis thaliana GN=At3g19360 PE=2 SV=1
GeneID:108320337	1				XP_017407213.1	PREDICTED: uncharacterized protein LOC108320337 [Vigna angularis]		*	*	*	K00940|ndk, NME|http://www.genome.jp/dbget-bin/www_bget?ko:K00940	ko04016(MAPK signaling pathway - plant);ko00230(Purine metabolism);ko00240(Pyrimidine metabolism)	*	*	*
GeneID:108324633	1				XP_017413069.1	PREDICTED: cytochrome P450 71A9-like [Vigna angularis]		GO:0055114(oxidation-reduction process);GO:0044550(secondary metabolite biosynthetic process)	GO:0016021(integral component of membrane);GO:0016020(membrane)	GO:0004497(monooxygenase activity);GO:0005506(iron ion binding);GO:0016705(oxidoreductase activity, acting on paired donors, with incorporation or reduction of molecular oxygen);GO:0016491(oxidoreductase activity);GO:0020037(heme binding);GO:0046872(metal ion binding);GO:0016709(oxidoreductase activity, acting on paired donors, with incorporation or reduction of molecular oxygen, NAD(P)H as one d…	*	*	*	sp|O81970|C71A9_SOYBN	sp|O81970|C71A9_SOYBN Cytochrome P450 71A9 OS=Glycine max GN=CYP71A9 PE=2 SV=1
GeneID:108327903	1				XP_017417125.1	PREDICTED: UDP-glycosyltransferase 90A1-like [Vigna angularis]		GO:0008152(metabolic process)	*	GO:0016740(transferase activity);GO:0016757(transferase activity, transferring glycosyl groups);GO:0016758(transferase activity, transferring hexosyl groups)	*	*	*	sp|Q9ZVX4|U90A1_ARATH	sp|Q9ZVX4|U90A1_ARATH UDP-glycosyltransferase 90A1 OS=Arabidopsis thaliana GN=UGT90A1 PE=2 SV=1
GeneID:108347621	1				XP_017442484.1	PREDICTED: syntaxin-132-like isoform X1 [Vigna angularis]		GO:0016192(vesicle-mediated transport);GO:0048278(vesicle docking);GO:0006886(intracellular protein transport);GO:0006906(vesicle fusion);GO:0006887(exocytosis)	GO:0016021(integral component of membrane);GO:0016020(membrane);GO:0005886(plasma membrane);GO:0031201(SNARE complex);GO:0012505(endomembrane system)	GO:0000149(SNARE binding);GO:0005484(SNAP receptor activity)	K08486|STX1B_2_3|http://www.genome.jp/dbget-bin/www_bget?ko:K08486	ko04130(SNARE interactions in vesicular transport)	KOG0810(U)(SNARE protein Syntaxin 1 and related proteins)	sp|Q8VZU2|SY132_ARATH	sp|Q8VZU2|SY132_ARATH Syntaxin-132 OS=Arabidopsis thaliana GN=SYP132 PE=1 SV=1
[truncated: 4,397 more rows]

## Sheet: Sheet3
Table S14. The list of DEGs. "1" represents the gene is differentially expressed gene (DEG) in the comparison samples. The genes whose names start with “N” were newly discovered in the PacBio data.
[truncated: 5,338 more rows]
