# Supplementary material for: Characterization of Drought-Responsive Transcriptome During Seed Germination in Adzuki Bean (Vigna angularis L.) by PacBio SMRT and Illumina Sequencing
Source: Front Genet. 2020 Aug 31;11:996. doi: 10.3389/fgene.2020.00996 (PMC7489039; doi:10.3389/fgene.2020.00996)
Supplement: FIGURE S1 — Schematic of the seven groups of PacBio isoforms. (a) Isoforms have been annotated in the IWGSC RefSeq v1.0. (b) Novel isoforms that contain multiple exons and have different splice sites and introns compared with annotated isoforms in the IWGSC RefSeq v1.0. (c) Novel isoforms that contain multiple exons sequentially shared the introns of the annotated isoforms in the IWGSC RefSeq v1.0. (d) Novel isoforms that contain multiple exons sequentially contained the introns of the annotated isoforms in the IWGSC RefSeq v1.0. (e) Novel isoforms that contained a single exon and the annotated isoforms that contained multiple exons, or vice versa. (f) Novel isoforms derived from novel gene loci. (g) Novel isoforms that were non-overlapping with known isoforms in the same gene loci. [file Data_Sheet_1.zip › Supplementary figures and tables/Supplementary Table S15.xls]

## Sheet: Supplementary Table S15
Table S15 The expression levels of the 98 DEGs identified between s17033 and s17235 treatments
id	S17033.T1	S17033.T2	S17033.T3	S17235.T1	S17235.T2	S17235.T3
GeneID:108340504	8.22	15.69	11.05	34.86	19.82	59.29
GeneID:108328075	1.09	0.45	0.61	2.88	1.24	7.04
GeneID:108331246	0.12	0.21	0.66	1.84	1	10.7
GeneID:108334290	1.58	1.52	1.2	6.73	6	70.11
GeneID:108346982	6.77	1.46	5.23	18.08	24.17	79.84
GeneID:108325985	3.21	2.66	2.61	2.2	77.12	451.26
GeneID:108318755	0.14	0.26	0.12	0.61	1.18	8.93
GeneID:108347396	0.07	0.04	0.05	0.1	0.19	0.92
GeneID:108318938	0	0.08	0.11	0.74	1.1	2.29
GeneID:108345812	0.53	0.59	0.47	1.26	1.65	2.91
GeneID:108328023	0.96	0.7	1.03	2.12	2.48	4.69
GeneID:108334581	7.78	9.38	14.59	26.14	36.49	66.46
GeneID:108330830	4.36	10.9	7.33	10.99	28.15	57.82
GeneID:108337045	52.74	80.19	67.77	116.16	163.97	344.38
NC_030637.1.1874	0.63	0.36	1.35	4.98	3.26	6.12
GeneID:108332661	0	0	0	16.67	8.42	21.8
GeneID:108338861	2.01	1.85	1.78	5.27	3.38	6.06
GeneID:108342067	3.94	1.4	1.6	20.02	19.13	34.01
GeneID:108329977	14.85	9.94	16.03	32.25	31.91	54.22
GeneID:108337141	0.95	0.99	1.27	3.53	2.91	5.03
GeneID:108342800	125.87	182.06	174.77	354.92	316.3	464.52
GeneID:108320924	84.45	132.69	159.22	314.36	279.92	428.53
GeneID:108324359	15.65	17	28.68	50.75	46.03	70.32
GeneID:108332901	8.45	11.92	15.51	29.42	29.64	39.4
GeneID:108332400	53.42	59.06	55.49	94.05	100.3	132.83
GeneID:108344719	3.67	4.71	3.31	7.97	8.19	11.67
NC_030641.1.860	10.15	12.36	5.01	20.2	24.56	30.79
GeneID:108338372	11.73	11.27	8.93	19.93	20.55	23.88
GeneID:108323682	19.02	7.77	25.71	61.02	55.22	72.33
GeneID:108345321	6.53	5.77	8.45	13.82	13.76	15.13
GeneID:108328410	0.71	0	0.51	24.69	21.77	29.57
GeneID:108342424	3.08	3.3	3.62	15.33	12.69	14.94
GeneID:108324366	0	0.11	0.24	4.52	3.9	4.23
GeneID:108343482	0.58	0.72	0.48	1.31	3.36	3.64
GeneID:108342278	41.96	46.05	89.4	99.24	213.03	221.64
GeneID:108331170	0.13	0.09	0	3.3	4.76	5.82
NC_030639.1.1312	8.66	6.62	9.22	21.88	28.31	30.15
GeneID:108336351	1.42	1.42	2.04	3.16	4.57	5.4
GeneID:108332042	5.71	7.78	6.9	10.88	16.03	18.04
GeneID:108343298	45.94	81.93	66.35	153.67	212.49	265.07
GeneID:108329290	10.85	8.03	8.74	24.5	40.06	26.11
GeneID:108334550	1.46	1.19	0.9	3.05	5.59	4.24
GeneID:108324651	0	0	0	0.4	0.82	0.72
NC_030645.1.1284	0.31	0.43	0.67	1.32	3.29	2.28
GeneID:108321416	57.47	84.81	98.19	161.09	250.44	203.6
GeneID:108339762	6.44	12.8	9.3	20.22	27.73	21.49
GeneID:108347297	0	0	0	7.3	10.8	7.72
NC_030645.1.1276	64.02	88.81	63.74	172.14	216.62	159.8
GeneID:108323100	0	0	0	29	30.37	30.53
GeneID:108330078	19	19.39	16.64	37.34	40.98	37.22
GeneID:108331678	0.86	1.08	1.95	4.55	5.57	4.53
NC_030642.1.112	0.7	0.81	0.96	2.61	2.81	2.57
GeneID:108343532	15.54	13.24	25.08	59.03	64.33	59.48
GeneID:108325033	0	0	0	0	48.95	0
GeneID:108319922	40.74	60.47	63.13	126.5	132.76	98.06
GeneID:108330014	156.68	177.63	291.3	485.41	425.35	361.14
GeneID:108322330	1.59	1.23	1.94	7.18	9.29	2.36
NC_030638.1.876	0.36	0.23	0.24	5.13	7.65	2.05
GeneID:108338278	15.88	20.22	27.06	39.09	55.18	36.83
GeneID:108330722	10.68	20	23.68	41.93	60.53	30.61
NC_030637.1.548	62.5	91.78	117.92	204.31	314.56	129.92
GeneID:108341046	8.98	8.64	7.99	37.77	22.55	12.99
GeneID:108321686	0.02	0	0	1.33	0.29	0.05
NC_030645.1.638	0	0.72	0	4.89	3.06	2.02
GeneID:108342565	21.39	25.95	20.99	65.94	47.44	49.69
GeneID:15382797	12.3	12.53	15.61	44.82	33.26	31.97
NC_030638.1.635	5.47	5.95	8.97	26.25	16.31	16.25
GeneID:108330029	15.94	16.35	24.37	78.12	42.67	44.93
GeneID:108335094	4.98	3.73	4.34	15.27	7.86	7.99
GeneID:108333126	22.91	31.95	29.53	86.18	51.83	49.53
GeneID:108333186	8.07	12.41	9.88	42.4	20.55	19.31
GeneID:108320438	7.46	6.38	3.21	18.41	16	15.41
NC_030641.1.808	0.8	0	0	448.24	195.86	292.27
NC_030641.1.47	0	0	0	1.04	0.41	0.74
GeneID:108324942	15.01	22.79	18.29	45.42	29.4	41.98
GeneID:108325584	1	2.42	1.92	11.33	6.26	9.55
GeneID:108328534	0	0	12.03	0	0	0
GeneID:108331859	4.39	0.19	4.31	0.22	0.06	0
GeneID:108342811	18.65	12.71	18.41	6.87	6.5	8.52
GeneID:108320767	11.86	7.99	11.63	3.29	4.08	4.95
GeneID:108327972	16.28	2.1	3.36	1.42	0.27	0.07
NC_030647.1.99	16.73	0	0	0	0	0
GeneID:108322624	18.96	2.37	1.55	0.45	0.2	0.25
GeneID:108320083	26.07	15.38	2.59	3.46	2.25	1.09
NC_030637.1.1699	5.97	3.42	2.28	0.72	1.06	0.71
GeneID:108331293	26.56	11.58	6.07	4.56	1.28	2.02
GeneID:108330603	30.08	14.02	4.9	3.19	3.53	2.26
GeneID:108328185	10.88	17.9	5.02	2.91	4.62	2.36
GeneID:108322940	259.7	282.26	169.97	122.96	104.17	54.08
GeneID:108325707	32.84	37.17	21.79	11.26	14.61	4.02
GeneID:108325461	21.79	24.8	11.99	4.51	6.64	2
GeneID:108335287	61.41	57.2	28.06	17.72	23	8.67
GeneID:108345245	10.05	10.07	2.66	0.82	1.19	0.89
GeneID:108346333	2.24	2.32	0.54	0.3	0.34	0.21
NC_030647.1.267	5.52	6.49	7.59	1.45	1.64	0
GeneID:108331036	78.62	52.45	44.28	16.93	27.99	5.2
GeneID:108330972	9.65	9.08	7.5	5.13	4.14	2.56
GeneID:108329730	7.99	8.37	7.45	3.67	4.56	2.22
