# Supplementary material for: Characterization of Drought-Responsive Transcriptome During Seed Germination in Adzuki Bean (Vigna angularis L.) by PacBio SMRT and Illumina Sequencing
Source: Front Genet. 2020 Aug 31;11:996. doi: 10.3389/fgene.2020.00996 (PMC7489039; doi:10.3389/fgene.2020.00996)
Supplement: FIGURE S1 — Schematic of the seven groups of PacBio isoforms. (a) Isoforms have been annotated in the IWGSC RefSeq v1.0. (b) Novel isoforms that contain multiple exons and have different splice sites and introns compared with annotated isoforms in the IWGSC RefSeq v1.0. (c) Novel isoforms that contain multiple exons sequentially shared the introns of the annotated isoforms in the IWGSC RefSeq v1.0. (d) Novel isoforms that contain multiple exons sequentially contained the introns of the annotated isoforms in the IWGSC RefSeq v1.0. (e) Novel isoforms that contained a single exon and the annotated isoforms that contained multiple exons, or vice versa. (f) Novel isoforms derived from novel gene loci. (g) Novel isoforms that were non-overlapping with known isoforms in the same gene loci. [file Data_Sheet_1.zip › Supplementary figures and tables/Supplementary Table S16.xls]

## Sheet: Sheet1
Table S16 KEGG pathways represented with 98 DEGs under drought-stress between s17235 and s17033 of Adzuki bean seeds
#	Pathway	Pathway ID	K_id	Differentially expressed genes	desc
1	Plant hormone signal transduction	ko04075	K14484	GeneID:108334290	IAA; auxin-responsive protein IAA
			K14487	GeneID:108332400	GH3; auxin responsive GH3 gene family
			K14487	GeneID:108335094	GH3; auxin responsive GH3 gene family
			K14494	GeneID:108336351	DELLA; DELLA protein
2	Vitamin B6 metabolism	ko00750	K13248	GeneID:108328410	PHOSPHO2; pyridoxal phosphate phosphatase PHOSPHO2
3	Autophagy - other eukaryotes	ko04136	K17907	GeneID:108324651	ATG9; autophagy-related protein 9
4	Fatty acid elongation	ko00062	K15397	GeneID:108322330	KCS; 3-ketoacyl-CoA synthase
5	Galactose metabolism	ko00052	K06617	GeneID:108330722	E2.4.1.82; raffinose synthase
6	Plant-pathogen interaction	ko04626	K09422	GeneID:108331246	MYBP; transcription factor MYB, plant
			K09422	NC_030637.1.548	MYBP; transcription factor MYB, plant
			K15397	GeneID:108322330	KCS; 3-ketoacyl-CoA synthase
7	Arginine and proline metabolism	ko00330	K00318	GeneID:108329290	PRODH; proline dehydrogenase
8	RNA transport	ko03013	K03247	GeneID:108333126	EIF3H; translation initiation factor 3 subunit H
9	Phenylpropanoid biosynthesis	ko00940	K00083	GeneID:108320083	E1.1.1.195; cinnamyl-alcohol dehydrogenase
10	Biosynthesis of secondary metabolites	ko01110	K00083	GeneID:108320083	E1.1.1.195; cinnamyl-alcohol dehydrogenase
			K00318	GeneID:108329290	PRODH; proline dehydrogenase
			K15397	GeneID:108322330	KCS; 3-ketoacyl-CoA synthase
11	Metabolic pathways	ko01100	K00083	GeneID:108320083	E1.1.1.195; cinnamyl-alcohol dehydrogenase
			K00318	GeneID:108329290	PRODH; proline dehydrogenase
			K13248	GeneID:108328410	PHOSPHO2; pyridoxal phosphate phosphatase PHOSPHO2
			K15397	GeneID:108322330	KCS; 3-ketoacyl-CoA synthase
