# Supplementary material for: Characterization of Drought-Responsive Transcriptome During Seed Germination in Adzuki Bean (Vigna angularis L.) by PacBio SMRT and Illumina Sequencing
Source: Front Genet. 2020 Aug 31;11:996. doi: 10.3389/fgene.2020.00996 (PMC7489039; doi:10.3389/fgene.2020.00996)
Supplement: FIGURE S1 — Schematic of the seven groups of PacBio isoforms. (a) Isoforms have been annotated in the IWGSC RefSeq v1.0. (b) Novel isoforms that contain multiple exons and have different splice sites and introns compared with annotated isoforms in the IWGSC RefSeq v1.0. (c) Novel isoforms that contain multiple exons sequentially shared the introns of the annotated isoforms in the IWGSC RefSeq v1.0. (d) Novel isoforms that contain multiple exons sequentially contained the introns of the annotated isoforms in the IWGSC RefSeq v1.0. (e) Novel isoforms that contained a single exon and the annotated isoforms that contained multiple exons, or vice versa. (f) Novel isoforms derived from novel gene loci. (g) Novel isoforms that were non-overlapping with known isoforms in the same gene loci. [file Data_Sheet_1.zip › Supplementary figures and tables/Supplementary Table S17.xlsx]

## Sheet: Sheet1
Table S17 Primers for 19 genes for qRT-PCR analyses
GeneName	GeneID	Forward primer sequence	Reverse primer sequence
TDT	108343482	ACTTGGCCATTGTTCCTGCT	GACGGTGTTGAAGTTGGAAGC
F-box	108332901	GAGAATCTGGGGCTGAGCTG	CTTCCGTGTCCTCCATCGTC
CHI2L	108318755	GGTCTCCATTGCACCCTCAG	GTGTGTGCTGGGGACTTTCT
TIP	108338861	TCGGTATCACGCTGGCATTT	TCCATAGTGAGCCTCCGTGA
EIF	108333126	ATCCCGTTTTCAAGCCCCTC	GCCTGTTAAAGCTCTGCCCT
ERF	NC_030645.1.638	GACTGGGGTGTTGGACATGG	AAGTGGGGTGGATGATGTGATC
RAX3	108331246	AGTGAGTTTCAGTTCCGCAGC	TCTCGTGGCATCTCTTCCCT
ZF	108330830	CACACCCGATTCGTCCTCTC	GGCTCTTCTTCCTCACACCC
GAI	108336351	GTTGGTGATGGCGGAGATGT	TAGGCCAAGCAACATCCTCG
ERF	108320438	GGTGCTGCCTCTTTCTCCAT	ACGTTCAGATTCTCGCCACC
AIP	108334290	GCGGAAAATGCTGAACACGT	GCTGCAGATCGAACCCCTTT
MYB	NC_030637.1.548	GGCTCCATGGACCCTTGATC	TAACGACCCAATGCTCCACC
F-box	108337045	CAGTGGGAAGATAAGCACGGT	ATCTCCAACCACCCATCACTTC
KEL	108319922	AATAGAAAGCCTCCGTCGCC	CAACTTCTTTCCCAGCACTGC
ERF	NC_030641.1.860	AAGAAAAGGACTGGGCGTGC	GTAGCAACAACAACAGCGCG
KEL	108329730	CGTGGGTGGAGATCAGTAGGA	GAGCACACCCACCAATCCAT
MTD	108320083	GCAGGAGGTGGGAGAGAAGA	TGCCACATCAATGACAAAGCG
RH27	108331859	GCTGCTCGTGGACTTGACAT	TTTGCACCTTCCCCACGAG
NAC	108346333	GCAGAAATCGTCCCTAAACTGGA	TCTGACTTGCTTCTTGGTTGGAA
