# Supplementary material for: Characterization of Drought-Responsive Transcriptome During Seed Germination in Adzuki Bean (Vigna angularis L.) by PacBio SMRT and Illumina Sequencing
Source: Front Genet. 2020 Aug 31;11:996. doi: 10.3389/fgene.2020.00996 (PMC7489039; doi:10.3389/fgene.2020.00996)
Supplement: FIGURE S1 — Schematic of the seven groups of PacBio isoforms. (a) Isoforms have been annotated in the IWGSC RefSeq v1.0. (b) Novel isoforms that contain multiple exons and have different splice sites and introns compared with annotated isoforms in the IWGSC RefSeq v1.0. (c) Novel isoforms that contain multiple exons sequentially shared the introns of the annotated isoforms in the IWGSC RefSeq v1.0. (d) Novel isoforms that contain multiple exons sequentially contained the introns of the annotated isoforms in the IWGSC RefSeq v1.0. (e) Novel isoforms that contained a single exon and the annotated isoforms that contained multiple exons, or vice versa. (f) Novel isoforms derived from novel gene loci. (g) Novel isoforms that were non-overlapping with known isoforms in the same gene loci. [file Data_Sheet_1.zip › Supplementary figures and tables/Supplementary Table S2.xlsx]

## Sheet: Sheet1
Table S2. The alignment of FLNC reads with the Vigan 1.1.
Summary of the alignments of FLNC reads to reference sequence
category#	mapped FLNC reads before erroneous correction	mapped FLNC reads after erroneous correction	final mapped FLNC reads*
1	5017(1.07%)	1649(0.35%)	1626(0.35%)
2	1191(0.25%)	1215(0.26%)	1,031(0.22%)
3	107235(22.80%)	37909(8.06%)	35,755(7.60%)
4	356853(75.88%)	429523(91.33%)	431,884(91.83%)
#
1. FLNC read which could not be mapped to reference sequence.
2. FLNC read whose highest PID (see "Methods") appeared on mutiple locations, suggesting that it was mapped to mutilple locations in reference sequence.
3. FLNC read whose highest PID appeared on one location, but the local PID<97% or the global PID<95% in this location, suggesting that this FLNC was uniquely mapped to reference sequence, but the maaping quality was not high enough.
4. FLNC read whose highest PID appeared on one location, at the same time the local PID>97% and the global PID>95% in this location, suggesting that this FLNC was uniquely mapped to reference sequence and the maaping quality was high enough.
* To avoid additional errors introduced by the error correction process, for each of the FLNC reads, we compared the mapping scores of FLNC reads before and after error correction and kept the one with higher score (see "Methods").
