# Supplementary material for: Characterization of Drought-Responsive Transcriptome During Seed Germination in Adzuki Bean (Vigna angularis L.) by PacBio SMRT and Illumina Sequencing
Source: Front Genet. 2020 Aug 31;11:996. doi: 10.3389/fgene.2020.00996 (PMC7489039; doi:10.3389/fgene.2020.00996)
Supplement: FIGURE S1 — Schematic of the seven groups of PacBio isoforms. (a) Isoforms have been annotated in the IWGSC RefSeq v1.0. (b) Novel isoforms that contain multiple exons and have different splice sites and introns compared with annotated isoforms in the IWGSC RefSeq v1.0. (c) Novel isoforms that contain multiple exons sequentially shared the introns of the annotated isoforms in the IWGSC RefSeq v1.0. (d) Novel isoforms that contain multiple exons sequentially contained the introns of the annotated isoforms in the IWGSC RefSeq v1.0. (e) Novel isoforms that contained a single exon and the annotated isoforms that contained multiple exons, or vice versa. (f) Novel isoforms derived from novel gene loci. (g) Novel isoforms that were non-overlapping with known isoforms in the same gene loci. [file Data_Sheet_1.zip › Supplementary figures and tables/Supplementary Table S3.xlsx]

## Sheet: Sheet1
Table S3. The gene and isoform annotations of the Adzuki bean Vigan 1.1 and PacBio data.
category	annotation in set of Vigan 1.1	annotation in PacBio sequences
Total loci	27777	17636
<1 K loci	7292(26.25%)	2,940(16.67%)
1-2 K loci	12430(44.75%)	7,481(42.42%)
2-3 K loci	5295(19.06%)	4,671(26.49%)
≥3 K loci	2760(9.94%)	2,544(14.43%)
Total Isoforms	39352	60454
