# Supplementary material for: Characterization of Drought-Responsive Transcriptome During Seed Germination in Adzuki Bean (Vigna angularis L.) by PacBio SMRT and Illumina Sequencing
Source: Front Genet. 2020 Aug 31;11:996. doi: 10.3389/fgene.2020.00996 (PMC7489039; doi:10.3389/fgene.2020.00996)
Supplement: FIGURE S1 — Schematic of the seven groups of PacBio isoforms. (a) Isoforms have been annotated in the IWGSC RefSeq v1.0. (b) Novel isoforms that contain multiple exons and have different splice sites and introns compared with annotated isoforms in the IWGSC RefSeq v1.0. (c) Novel isoforms that contain multiple exons sequentially shared the introns of the annotated isoforms in the IWGSC RefSeq v1.0. (d) Novel isoforms that contain multiple exons sequentially contained the introns of the annotated isoforms in the IWGSC RefSeq v1.0. (e) Novel isoforms that contained a single exon and the annotated isoforms that contained multiple exons, or vice versa. (f) Novel isoforms derived from novel gene loci. (g) Novel isoforms that were non-overlapping with known isoforms in the same gene loci. [file Data_Sheet_1.zip › Supplementary figures and tables/Supplementary Table S5.xlsx]

## Sheet: Sheet1
Table S5. The BLAST hits of the newly discovered transcripts among the public databases. NR (NCBI’s non-redundant protein sequences), GO (Gene Ontology), KO (KEGG ORTHOLOG),KOG(euKaryotic Ortholog Group),Swiss-Prot(Swiss-Prot Protein Sequence Database).
The BLAST hits of the novel transcripts from novel genes
Database	Transctipts number	Ratio
Total transctipts*	3306
NR	3013	0.9114
GO	1627	0.4921
KO	885	0.2677
KOG	652	0.1972
Swiss-Prot	1199	0.3627
Unannotated	292 (286 were long non-coding RNAs)	0.0883
The BLAST hits of the novel transcripts from annotate genes
Database	Transctipts number	Ratio
Total transctipts*	42871
NR	42555	0.9926
GO	33705	0.7862
KO	22203	0.5179
KOG	20552	0.4794
Swiss-Prot	3736	0.0871
Unannotated	314(276 were long non-coding RNAs)	0.0073
