# Supplementary material for: Characterization of Drought-Responsive Transcriptome During Seed Germination in Adzuki Bean (Vigna angularis L.) by PacBio SMRT and Illumina Sequencing
Source: Front Genet. 2020 Aug 31;11:996. doi: 10.3389/fgene.2020.00996 (PMC7489039; doi:10.3389/fgene.2020.00996)
Supplement: FIGURE S1 — Schematic of the seven groups of PacBio isoforms. (a) Isoforms have been annotated in the IWGSC RefSeq v1.0. (b) Novel isoforms that contain multiple exons and have different splice sites and introns compared with annotated isoforms in the IWGSC RefSeq v1.0. (c) Novel isoforms that contain multiple exons sequentially shared the introns of the annotated isoforms in the IWGSC RefSeq v1.0. (d) Novel isoforms that contain multiple exons sequentially contained the introns of the annotated isoforms in the IWGSC RefSeq v1.0. (e) Novel isoforms that contained a single exon and the annotated isoforms that contained multiple exons, or vice versa. (f) Novel isoforms derived from novel gene loci. (g) Novel isoforms that were non-overlapping with known isoforms in the same gene loci. [file Data_Sheet_1.zip › Supplementary figures and tables/Supplementary Table S6.xlsx]

## Sheet: Sheet1
Table S6. Statistics of alternative splicing events for each of the four samples
Sample ID	Alternative donor	Intron retention	Alternative accepter	Exon skipping	Others	Total
s17033-24-CK	3496	7581	6630	4458	36725	58890
s17033-24-T	3473	7604	6476	4499	37353	59405
s17235-24-CK	3520	7616	6683	4551	35639	58009
s17235-24-T	3493	7593	6456	4508	38084	60134
