# Supplementary material for: Characterization of Drought-Responsive Transcriptome During Seed Germination in Adzuki Bean (Vigna angularis L.) by PacBio SMRT and Illumina Sequencing
Source: Front Genet. 2020 Aug 31;11:996. doi: 10.3389/fgene.2020.00996 (PMC7489039; doi:10.3389/fgene.2020.00996)
Supplement: FIGURE S1 — Schematic of the seven groups of PacBio isoforms. (a) Isoforms have been annotated in the IWGSC RefSeq v1.0. (b) Novel isoforms that contain multiple exons and have different splice sites and introns compared with annotated isoforms in the IWGSC RefSeq v1.0. (c) Novel isoforms that contain multiple exons sequentially shared the introns of the annotated isoforms in the IWGSC RefSeq v1.0. (d) Novel isoforms that contain multiple exons sequentially contained the introns of the annotated isoforms in the IWGSC RefSeq v1.0. (e) Novel isoforms that contained a single exon and the annotated isoforms that contained multiple exons, or vice versa. (f) Novel isoforms derived from novel gene loci. (g) Novel isoforms that were non-overlapping with known isoforms in the same gene loci. [file Data_Sheet_1.zip › Supplementary figures and tables/Supplementary Table S7.xls]

## Sheet: Sheet3
Table S7. Enriched GO terms in the list of genes undergoing IR in four comparison groups
Enriched GO terms in the list of genes undergoing IR in 17033-CK-vs-17235-ck.									Enriched GO terms in the list of genes undergoing IR in 17033-T-vs-17235-T
GO_class	GO ID	GO_term	Hit_number	Background number	P-Value	Q-Value			GO_class	GO ID	GO_term	Hit_number	Background number	P-Value	Q-Value
Molecular Function	GO:0004197	cysteine-type endopeptidase activity	8	38	6.48978e-05	0.0231314			Molecular Function	GO:0036094	small molecule binding	197	3826	1.00473e-07	0.000249575
Molecular Function	GO:0051082	unfolded protein binding	13	97	6.26885e-05	0.0231314			Molecular Function	GO:0000166	nucleotide binding	183	3599	8.23504e-07	0.000681861
Molecular Function	GO:0008234	cysteine-type peptidase activity	13	103	0.000117331	0.0300386			Molecular Function	GO:1901265	nucleoside phosphate binding	183	3599	8.23504e-07	0.000681861
Molecular Function	GO:0036094	small molecule binding	183	3826	0.000120395	0.0300386			Cellular Component	GO:0005737	cytoplasm	210	4273	1.12069e-06	0.000695952
Molecular Function	GO:0000166	nucleotide binding	172	3599	0.000215839	0.0384656			Molecular Function	GO:0051082	unfolded protein binding	14	97	1.12662e-05	0.00559706
Molecular Function	GO:1901265	nucleoside phosphate binding	172	3599	0.000215839	0.0384656			Cellular Component	GO:0005622	intracellular	316	7182	2.1274e-05	0.00821548
Molecular Function	GO:0005488	binding	429	10370	0.000951494	0.0765799			Molecular Function	GO:0005488	binding	434	10370	2.31515e-05	0.00821548
Cellular Component	GO:0005737	cytoplasm	214	4273	9.51364e-07	0.00237365			Biological Process	GO:0009987	cellular process	417	9933	3.29212e-05	0.010222
Cellular Component	GO:0005622	intracellular	325	7182	7.16372e-06	0.00486811			Biological Process	GO:0009408	response to heat	7	31	0.000103087	0.0284519
Cellular Component	GO:0005773	vacuole	29	311	5.98374e-06	0.00486811			Cellular Component	GO:0044424	intracellular part	305	7034	0.000115471	0.0286829
Cellular Component	GO:0044424	intracellular part	319	7034	7.80459e-06	0.00486811			Biological Process	GO:0006457	protein folding	20	216	0.000136552	0.03029
Cellular Component	GO:0044444	cytoplasmic part	159	3219	8.04069e-05	0.0250769			Molecular Function	GO:0097159	organic cyclic compound binding	302	6983	0.000158523	0.03029
Cellular Component	GO:0005623	cell	361	8377	0.000156849	0.0326115			Molecular Function	GO:1901363	heterocyclic compound binding	302	6981	0.000155011	0.03029
Cellular Component	GO:0044464	cell part	361	8377	0.000156849	0.0326115			Molecular Function	GO:0016874	ligase activity	23	278	0.000240679	0.0398564
Cellular Component	GO:0043231	intracellular membrane-bounded organelle	230	5063	0.000307974	0.0512264			Molecular Function	GO:0043168	anion binding	165	3503	0.00022804	0.0398564
Cellular Component	GO:0043227	membrane-bounded organelle	232	5120	0.000333538	0.052011			Biological Process	GO:0009266	response to temperature stimulus	8	48	0.0003158	0.0490279
Biological Process	GO:0006457	protein folding	22	216	2.02312e-05	0.0100954			Molecular Function	GO:0003723	RNA binding	46	751	0.000454927	0.0664728
Biological Process	GO:0000060	protein import into nucleus, translocation	4	11	0.000511735	0.0637224			Cellular Component	GO:0005623	cell	349	8377	0.000693734	0.0820588
Biological Process	GO:0006610	ribosomal protein import into nucleus	4	11	0.000511735	0.0637224			Cellular Component	GO:0044464	cell part	349	8377	0.000693734	0.0820588
Biological Process	GO:0009987	cellular process	415	9933	0.000536341	0.0637224			Biological Process	GO:0008152	metabolic process	400	10612	0.189341	0.469889
Biological Process	GO:0008152	metabolic process	400	10612	0.381637	0.601507
Enriched GO terms in the list of genes undergoing IR in 17033-CK-vs-17033-T.									Enriched GO terms in the list of genes undergoing IR in 17235-CK-vs-17235T.
GO_class	GO ID	GO_term	Hit_number	Background number	P-Value	Q-Value			GO_class	GO ID	GO_term	Hit_number	Background number	P-Value	Q-Value
Cellular Component	GO:0005622	intracellular	347	7182	1.71005e-08	3.46986e-05			Molecular Function	GO:0036094	small molecule binding	207	3826	9.1339e-06	0.0120086
Cellular Component	GO:0044424	intracellular part	340	7034	2.69608e-08	3.46986e-05			Molecular Function	GO:0051082	unfolded protein binding	15	97	9.63772e-06	0.0120086
Cellular Component	GO:0005737	cytoplasm	218	4273	8.92845e-07	0.000766061			Biological Process	GO:0006457	protein folding	23	216	3.0762e-05	0.0146593
Molecular Function	GO:0003723	RNA binding	56	751	1.289e-06	0.000829472			Cellular Component	GO:0005737	cytoplasm	224	4273	2.97627e-05	0.0146593
Cellular Component	GO:0005623	cell	381	8377	2.59937e-06	0.00111513			Molecular Function	GO:0000166	nucleotide binding	193	3599	3.52952e-05	0.0146593
Cellular Component	GO:0044464	cell part	381	8377	2.59937e-06	0.00111513			Molecular Function	GO:1901265	nucleoside phosphate binding	193	3599	3.52952e-05	0.0146593
Molecular Function	GO:0036094	small molecule binding	196	3826	3.12431e-06	0.00114885			Biological Process	GO:0044257	cellular protein catabolic process	35	411	4.2339e-05	0.0150727
Molecular Function	GO:0000166	nucleotide binding	182	3599	1.77722e-05	0.00415869			Molecular Function	GO:0003723	RNA binding	54	751	5.13506e-05	0.0159957
Molecular Function	GO:0005488	binding	452	10370	1.53777e-05	0.00415869			Cellular Component	GO:0048046	apoplast	13	88	6.11552e-05	0.0169332
Molecular Function	GO:0051082	unfolded protein binding	14	97	1.7701e-05	0.00415869			Biological Process	GO:0051603	proteolysis involved in cellular protein catabolic process	34	405	7.19213e-05	0.0179228
Molecular Function	GO:1901265	nucleoside phosphate binding	182	3599	1.77722e-05	0.00415869			Biological Process	GO:0009755	hormone-mediated signaling pathway	23	234	0.000106332	0.020383
Cellular Component	GO:0043226	organelle	266	5693	4.53058e-05	0.0097181			Biological Process	GO:0032870	cellular response to hormone stimulus	23	234	0.000106332	0.020383
Cellular Component	GO:0005773	vacuole	27	311	6.24649e-05	0.0123681			Biological Process	GO:0071495	cellular response to endogenous stimulus	23	234	0.000106332	0.020383
Biological Process	GO:0006457	protein folding	21	216	8.22829e-05	0.0149889			Biological Process	GO:0009266	response to temperature stimulus	9	48	0.000128303	0.0207287
Biological Process	GO:1901700	response to oxygen-containing compound	22	234	9.25378e-05	0.0149889			Molecular Function	GO:0005488	binding	477	10370	0.000233803	0.0277446
Cellular Component	GO:0043229	intracellular organelle	263	5679	9.83366e-05	0.0149889			Biological Process	GO:0009408	response to heat	7	31	0.000215601	0.0277446
Biological Process	GO:0008152	metabolic process	421	10612	0.109655	0.355618			Biological Process	GO:0009987	cellular process	439	9933	0.0183589	0.265991
Biological Process	GO:0009987	cellular process	427	9933	0.000192552	0.0206512			Biological Process	GO:0008152	metabolic process	432	10612	0.642768	0.810206

## Sheet: Sheet1
17033-CK1	23729
17033-CK2	23888
17033-CK3	23686
17033-T1	22368
17033-T2	22620
17033-T3	22536
17235-CK1	23271
17235-CK2	24009
17235-CK3	23994
17235-T1	22898
17235-T2	22855
17235-T3	22077

## Sheet: Sheet2
Sample ID	Alternative donor	Intron retention	Alternative accepter	Exon skipping	Others	Total
s17033-24-CK	3496	7581	6630	4458	36725	58890	22165	0.37638
s17033-24-T	3473	7604	6476	4499	37353	59405	22052	0.371215
s17235-24-CK	3520	7616	6683	4551	35639	58009	22370	0.38563
s17235-24-T	3493	7593	6456	4508	38084	60134	22050	0.366681
								0.374976
Sample ID	Alternative donor	Intron retention	Alternative accepter	Exon skipping	Others	Total
s17033-24-CK	0.0593649	0.128732	0.112583	0.0757005	36725	58890
s17033-24-T	0.0584631	0.128003	0.109014	0.0757344	37353	59405
s17235-24-CK	0.0606802	0.13129	0.115206	0.0784533	35639	58009
s17235-24-T	0.0580869	0.126268	0.10736	0.0749659	38084	60134
