# Supplementary material for: Characterization of Drought-Responsive Transcriptome During Seed Germination in Adzuki Bean (Vigna angularis L.) by PacBio SMRT and Illumina Sequencing
Source: Front Genet. 2020 Aug 31;11:996. doi: 10.3389/fgene.2020.00996 (PMC7489039; doi:10.3389/fgene.2020.00996)
Supplement: FIGURE S1 — Schematic of the seven groups of PacBio isoforms. (a) Isoforms have been annotated in the IWGSC RefSeq v1.0. (b) Novel isoforms that contain multiple exons and have different splice sites and introns compared with annotated isoforms in the IWGSC RefSeq v1.0. (c) Novel isoforms that contain multiple exons sequentially shared the introns of the annotated isoforms in the IWGSC RefSeq v1.0. (d) Novel isoforms that contain multiple exons sequentially contained the introns of the annotated isoforms in the IWGSC RefSeq v1.0. (e) Novel isoforms that contained a single exon and the annotated isoforms that contained multiple exons, or vice versa. (f) Novel isoforms derived from novel gene loci. (g) Novel isoforms that were non-overlapping with known isoforms in the same gene loci. [file Data_Sheet_1.zip › Supplementary figures and tables/Supplementary Table S8.xls]

## Sheet: Sheet1
Table S8. The list of DSGs between 17033-T and 17235-T. The genes whose names start with “NC” were newly discovered in the PacBio data.
GeneID
GeneID:108320402
GeneID:108322136
GeneID:108322724
GeneID:108324344
GeneID:108327069
GeneID:108327818
GeneID:108328083
GeneID:108329138
GeneID:108331644
GeneID:108331657
GeneID:108332320
GeneID:108332640
GeneID:108336325
GeneID:108345576
GeneID:108345913
GeneID:108332773
GeneID:108347522
GeneID:108345311
GeneID:108346997
GeneID:108322539
GeneID:108347380
GeneID:108320180
GeneID:108345888
GeneID:108344832
GeneID:108321973
GeneID:108343326
GeneID:108343245
GeneID:108324617
GeneID:108347131
GeneID:108320676
GeneID:108326676
GeneID:108325858
GeneID:108326243
GeneID:108324012
GeneID:108324053
GeneID:108324855
GeneID:108326124
GeneID:108325207
GeneID:108326123
GeneID:108329090
GeneID:108326930
GeneID:108329382
GeneID:108327716
GeneID:108328042
GeneID:108329687
GeneID:108329547
GeneID:108327975
GeneID:108329570
GeneID:108328964
GeneID:108329013
GeneID:108329180
GeneID:108329173
GeneID:108329290
GeneID:108331837
GeneID:108330642
GeneID:108330845
GeneID:108331919
GeneID:108331084
GeneID:108334178
GeneID:108333347
GeneID:108333946
GeneID:108332274
GeneID:108334266
GeneID:108334424
GeneID:108332286
GeneID:108334240
GeneID:108334175
GeneID:108334131
GeneID:108336078
GeneID:108335732
GeneID:108335878
GeneID:108338279
GeneID:108338031
GeneID:108337055
GeneID:108338399
GeneID:108338457
GeneID:108338268
GeneID:108338196
GeneID:108337195
GeneID:108338215
GeneID:108338625
GeneID:108338193
GeneID:108340713
GeneID:108340496
GeneID:108341114
GeneID:108343028
GeneID:108341163
GeneID:108342958
GeneID:108342772
GeneID:108342994
GeneID:108343224
GeneID:108343246
GeneID:108346010
GeneID:108345585
GeneID:108343869
GeneID:108346129
GeneID:108346028
GeneID:108345850
GeneID:108346204
GeneID:108347631
GeneID:108347646
GeneID:108347478
GeneID:108318909
GeneID:108319062
GeneID:108319054
GeneID:108319061
GeneID:108319624
GeneID:108319636
GeneID:108320402
GeneID:108321144
GeneID:108321244
GeneID:108321344
GeneID:108321738
GeneID:108321693
GeneID:108321706
GeneID:108321711
GeneID:108322069
GeneID:108322296
GeneID:108322433
GeneID:108322441
GeneID:108323306
GeneID:108323490
GeneID:108319055
GeneID:108320180
GeneID:108320402
GeneID:108321142
GeneID:108321604
GeneID:108321812
GeneID:108321973
GeneID:108324617
GeneID:108325820
GeneID:108326124
GeneID:108333946
GeneID:108334175
GeneID:108336092
GeneID:108338025
GeneID:108338197
GeneID:108343246
GeneID:108343264
GeneID:108343416
GeneID:108345534
GeneID:108346010
GeneID:108346204
GeneID:108347478
GeneID:108347625
NC_030637.1.913
GeneID:108319478
GeneID:108324153
GeneID:108328298
GeneID:108331407
GeneID:108331644
GeneID:108334464

## Sheet: Sheet2
Date S8. The list of DSGs between 17033-T and 17235-T. The genes whose names start with “NC” were newly discovered in the PacBio data.
GeneID	Type	NR_defination
GeneID:108320402	AA	PREDICTED: pyruvate decarboxylase 2 [Vigna angularis]
GeneID:108322136	AA	PREDICTED: oxysterol-binding protein-related protein 4C-like isoform X1 [Vigna angularis]
GeneID:108322724	AA	PREDICTED: uncharacterized protein LOC108322724 isoform X1 [Vigna angularis]
GeneID:108324344	AA	hypothetical protein LR48_Vigan02g072900 [Vigna angularis]
GeneID:108327069	AA	PREDICTED: non-cyanogenic beta-glucosidase-like isoform X1 [Vigna angularis]
GeneID:108327818	AA	PREDICTED: WEB family protein At2g38370-like isoform X1 [Vigna angularis]
GeneID:108328083	AA	PREDICTED: uncharacterized protein LOC108328083 [Vigna angularis]
GeneID:108329138	AA	PREDICTED: glutamine synthetase nodule isozyme isoform X1 [Vigna angularis]
GeneID:108331644	AA	PREDICTED: uncharacterized protein LOC108331644 isoform X1 [Vigna angularis]
GeneID:108331657	AA	hypothetical protein LR48_Vigan04g218100 [Vigna angularis]
GeneID:108332320	AA	PREDICTED: histidine protein methyltransferase 1 homolog isoform X1 [Vigna angularis]
GeneID:108332640	AA	PREDICTED: rop guanine nucleotide exchange factor 14-like isoform X2 [Vigna angularis]
GeneID:108336325	AA	hypothetical protein VIGAN_03132700 [Vigna angularis var. angularis]
GeneID:108345576	AA	PREDICTED: senescence-associated carboxylesterase 101-like isoform X1 [Vigna angularis]
GeneID:108345913	AA	PREDICTED: uncharacterized protein LOC108345913 isoform X1 [Vigna angularis]
GeneID:108332773	IR	PREDICTED: uncharacterized protein LOC108332773 [Vigna angularis]
GeneID:108347522	IR	PREDICTED: polyadenylate-binding protein RBP47 [Vigna angularis]
GeneID:108345311	IR	PREDICTED: probable protein phosphatase 2C 46 [Vigna angularis]
GeneID:108346997	IR	PREDICTED: probable methyltransferase PMT14 [Vigna angularis]
GeneID:108322539	IR	unknown [Glycine max]
GeneID:108347380	IR	PREDICTED: protein NBR1 homolog isoform X1 [Vigna angularis]
GeneID:108320180	IR	PREDICTED: heat shock 70 kDa protein [Vigna angularis]
GeneID:108345888	IR	PREDICTED: eukaryotic translation initiation factor [Vigna angularis]
GeneID:108344832	IR	PREDICTED: probable cyclic nucleotide-gated ion channel 5 [Vigna angularis]
GeneID:108321973	IR	hypothetical protein LR48_Vigan01g034500 [Vigna angularis]
GeneID:108343326	IR	hypothetical protein LR48_Vigan01g035100 [Vigna angularis]
GeneID:108343245	IR	sucrose synthase [Vigna angularis]
GeneID:108324617	IR	PREDICTED: late embryogenesis abundant protein D-29 isoform X1 [Vigna angularis]
GeneID:108347131	IR	PREDICTED: aspartic proteinase [Vigna angularis]
GeneID:108320676	IR	PREDICTED: sugar carrier protein C [Vigna angularis]
GeneID:108326676	IR	PREDICTED: uncharacterized protein LOC108326676 [Vigna angularis]
GeneID:108325858	IR	hypothetical protein VIGAN_08143400 [Vigna angularis var. angularis]
GeneID:108326243	IR	PREDICTED: probable aquaporin TIP-type alpha [Vigna angularis]
GeneID:108324012	IR	PREDICTED: pyruvate kinase 2, cytosolic-like [Vigna angularis]
GeneID:108324053	IR	PREDICTED: probable choline kinase 2 [Vigna angularis]
GeneID:108324855	IR	PREDICTED: beta-conglycinin, beta chain-like [Vigna angularis]
GeneID:108326124	IR	PREDICTED: RNA polymerase II degradation factor 1-like [Vigna angularis]
GeneID:108325207	IR	PREDICTED: uncharacterized protein At2g33490-like isoform X1 [Vigna angularis]
GeneID:108326123	IR	PREDICTED: E3 ubiquitin-protein ligase RING1 [Vigna angularis]
GeneID:108329090	IR	PREDICTED: pentatricopeptide repeat-containing protein At4g28010 [Vigna angularis]
GeneID:108326930	IR	PREDICTED: 40S ribosomal protein S6 [Vigna angularis]
GeneID:108329382	IR	PREDICTED: galacturonosyltransferase 8 [Vigna angularis]
GeneID:108327716	IR	PREDICTED: probable glutathione S-transferase [Vigna angularis]
GeneID:108328042	IR	PREDICTED: GEM-like protein 5 [Vigna angularis]
GeneID:108329687	IR	PREDICTED: uncharacterized protein LOC108329687 isoform X1 [Vigna angularis]
GeneID:108329547	IR	PREDICTED: protein NUCLEAR FUSION DEFECTIVE 4 [Vigna angularis]
GeneID:108327975	IR	PREDICTED: probable adenylate kinase 7, mitochondrial [Vigna angularis]
GeneID:108329570	IR	PREDICTED: probable galactinol--sucrose galactosyltransferase 2 isoform X1 [Vigna angularis]
GeneID:108328964	IR	hypothetical protein VIGAN_04288100 [Vigna angularis var. angularis]
GeneID:108329013	IR	PREDICTED: glutathione S-transferase L3 [Vigna angularis]
GeneID:108329180	IR	PREDICTED: THO complex subunit 4D [Vigna radiata var. radiata]
GeneID:108329173	IR	PREDICTED: probable pre-mRNA-splicing factor ATP-dependent RNA helicase DEAH2 [Vigna angularis]
GeneID:108329290	IR	PREDICTED: proline dehydrogenase 2, mitochondrial-like [Vigna angularis]
GeneID:108331837	IR	PREDICTED: eukaryotic initiation factor 4A-10-like [Vigna angularis]
GeneID:108330642	IR	PREDICTED: dehydrin ERD14 [Vigna angularis]
GeneID:108330845	IR	PREDICTED: protein NUCLEAR FUSION DEFECTIVE 4-like [Vigna angularis]
GeneID:108331919	IR	PREDICTED: chaperone protein ClpB1 [Vigna angularis]
GeneID:108331084	IR	PREDICTED: probable inactive poly [ADP-ribose] polymerase SRO2 [Vigna angularis]
GeneID:108334178	IR	PREDICTED: ketol-acid reductoisomerase, chloroplastic [Vigna angularis]
GeneID:108333347	IR	hypothetical protein LR48_Vigan05g156700 [Vigna angularis]
GeneID:108333946	IR	hypothetical protein VIGAN_07219100 [Vigna angularis var. angularis]
GeneID:108332274	IR	PREDICTED: peroxisomal membrane protein 13-like [Vigna angularis]
GeneID:108334266	IR	PREDICTED: NADP-dependent malic enzyme-like [Vigna angularis]
GeneID:108334424	IR	PREDICTED: protein NRT1/ PTR FAMILY 1.2-like [Vigna angularis]
GeneID:108332286	IR	PREDICTED: splicing factor 3A subunit 2 [Vigna angularis]
GeneID:108334240	IR	PREDICTED: ruBisCO large subunit-binding protein subunit beta, chloroplastic [Vigna angularis]
GeneID:108334175	IR	PREDICTED: phosphoglycerate kinase, cytosolic [Vigna angularis]
GeneID:108334131	IR	PREDICTED: uncharacterized protein LOC108334131 [Vigna angularis]
GeneID:108336078	IR	PREDICTED: protein NRT1/ PTR FAMILY 3.1 [Vigna angularis]
GeneID:108335732	IR	PREDICTED: ubiquitin domain-containing protein DSK2b-like isoform X1 [Vigna angularis]
GeneID:108335878	IR	PREDICTED: ABC transporter E family member 2 [Vigna radiata var. radiata]
GeneID:108338279	IR	PREDICTED: mitogen-activated protein kinase 20-like isoform X1 [Vigna angularis]
GeneID:108338031	IR	PREDICTED: mitogen-activated protein kinase kinase 2 [Vigna angularis]
GeneID:108337055	IR	hypothetical protein VIGAN_03027400 [Vigna angularis var. angularis]
GeneID:108338399	IR	PREDICTED: glucose-1-phosphate adenylyltransferase small subunit 2, chloroplastic [Vigna angularis]
GeneID:108338457	IR	PREDICTED: scarecrow-like protein 1 [Vigna angularis]
GeneID:108338268	IR	PREDICTED: growth-regulating factor 1-like [Vigna angularis]
GeneID:108338196	IR	PREDICTED: low-temperature-induced cysteine proteinase [Vigna angularis]
GeneID:108337195	IR	PREDICTED: probable sodium-coupled neutral amino acid transporter 6 [Vigna angularis]
GeneID:108338215	IR	PREDICTED: probable aquaporin PIP-type 7a [Vigna angularis]
GeneID:108338625	IR	PREDICTED: isocitrate dehydrogenase [NADP] [Vigna angularis]
GeneID:108338193	IR	PREDICTED: trans-cinnamate 4-monooxygenase [Vigna angularis]
GeneID:108340713	IR	PREDICTED: protein DETOXIFICATION 40-like [Vigna angularis]
GeneID:108340496	IR	PREDICTED: dnaJ protein homolog [Vigna angularis]
GeneID:108341114	IR	hypothetical protein VIGAN_08131700 [Vigna angularis var. angularis]
GeneID:108343028	IR	PREDICTED: peroxidase E5-like [Vigna angularis]
GeneID:108341163	IR	PREDICTED: beta-glucosidase 47-like [Vigna angularis]
GeneID:108342958	IR	PREDICTED: quinone oxidoreductase PIG3 [Vigna angularis]
GeneID:108342772	IR	hypothetical protein VIGAN_05007700 [Vigna angularis var. angularis]
GeneID:108342994	IR	PREDICTED: catalase [Vigna angularis]
GeneID:108343224	IR	PREDICTED: uncharacterized protein At1g04910 [Vigna angularis]
GeneID:108343246	IR	PREDICTED: long chain acyl-CoA synthetase 8-like isoform X1 [Vigna angularis]
GeneID:108346010	IR	hypothetical protein SOVF_076870 [Spinacia oleracea]
GeneID:108345585	IR	PREDICTED: elongation factor 1-alpha [Vigna angularis]
GeneID:108343869	IR	PREDICTED: uncharacterized protein LOC108343869 isoform X1 [Vigna angularis]
GeneID:108346129	IR	PREDICTED: bystin [Vigna angularis]
GeneID:108346028	IR	PREDICTED: probable galacturonosyltransferase 9 [Vigna angularis]
GeneID:108345850	IR	PREDICTED: ABC transporter G family member 11 [Vigna angularis]
GeneID:108346204	IR	PREDICTED: uncharacterized protein LOC108346204 [Vigna angularis]
GeneID:108347631	IR	PREDICTED: dnaJ protein homolog 1-like [Vigna angularis]
GeneID:108347646	IR	PREDICTED: alanine aminotransferase 2-like [Vigna angularis]
GeneID:108347478	IR	PREDICTED: uncharacterized calcium-binding protein At1g02270-like isoform X1 [Vigna angularis]
GeneID:108318909	IR	PREDICTED: jasmonic acid-amido synthetase JAR1-like [Vigna angularis]
GeneID:108319062	IR	PREDICTED: U-box domain-containing protein 45-like [Vigna angularis]
GeneID:108319054	IR	PREDICTED: serine hydroxymethyltransferase 4 [Vigna angularis]
GeneID:108319061	IR	PREDICTED: selenium-binding protein 1 [Vigna angularis]
GeneID:108319624	IR	PREDICTED: serine/arginine repetitive matrix protein 1 [Vigna angularis]
GeneID:108319636	IR	PREDICTED: nucleolar GTP-binding protein 1-like [Vigna angularis]
GeneID:108320402	IR	PREDICTED: pyruvate decarboxylase 2 [Vigna angularis]
GeneID:108321144	IR	PREDICTED: potassium transporter 10-like [Vigna angularis]
GeneID:108321244	IR	hypothetical protein PHAVU_002G104100g [Phaseolus vulgaris]
GeneID:108321344	IR	hypothetical protein POPTR_0006s11070g, partial [Populus trichocarpa]
GeneID:108321738	IR	PREDICTED: glucan endo-1,3-beta-glucosidase [Vigna angularis]
GeneID:108321693	IR	PREDICTED: actin-11 [Vigna radiata var. radiata]
GeneID:108321706	IR	PREDICTED: transaldolase [Vigna angularis]
GeneID:108321711	IR	PREDICTED: 14-3-3-like protein A [Vigna radiata var. radiata]
GeneID:108322069	IR	PREDICTED: probable splicing factor 3A subunit 1 [Vigna angularis]
GeneID:108322296	IR	PREDICTED: cytochrome c oxidase subunit 2, mitochondrial [Vigna angularis]
GeneID:108322433	IR	PREDICTED: protein ROS1 isoform X1 [Vigna angularis]
GeneID:108322441	IR	PREDICTED: probable aquaporin TIP-type [Vigna angularis]
GeneID:108323306	IR	PREDICTED: C-terminal binding protein AN [Vigna angularis]
GeneID:108323490	IR	PREDICTED: magnesium transporter MRS2-4 [Vigna angularis]
GeneID:108319055	AD	PREDICTED: pyruvate kinase, cytosolic isozyme [Vigna angularis]
GeneID:108320180	AD	PREDICTED: heat shock 70 kDa protein [Vigna angularis]
GeneID:108320402	AD	PREDICTED: pyruvate decarboxylase 2 [Vigna angularis]
GeneID:108321142	AD	PREDICTED: eukaryotic initiation factor 4A-3 [Vigna angularis]
GeneID:108321604	AD	PREDICTED: chloroplastic group IIA intron splicing facilitator CRS1, chloroplastic isoform X1 [Vigna angularis]
GeneID:108321812	AD	hypothetical protein VIGAN_02101600 [Vigna angularis var. angularis]
GeneID:108321973	AD	hypothetical protein LR48_Vigan01g034500 [Vigna angularis]
GeneID:108324617	AD	PREDICTED: late embryogenesis abundant protein D-29 isoform X1 [Vigna angularis]
GeneID:108325820	AD	PREDICTED: beta-conglycinin, alpha chain-like [Vigna angularis]
GeneID:108326124	AD	PREDICTED: RNA polymerase II degradation factor 1-like [Vigna angularis]
GeneID:108333946	AD	hypothetical protein VIGAN_07219100 [Vigna angularis var. angularis]
GeneID:108334175	AD	PREDICTED: phosphoglycerate kinase, cytosolic [Vigna angularis]
GeneID:108336092	AD	PREDICTED: squamosa promoter-binding-like protein 6 [Vigna angularis]
GeneID:108338025	AD	PREDICTED: 1-aminocyclopropane-1-carboxylate oxidase 4-like isoform X1 [Vigna angularis]
GeneID:108338197	AD	PREDICTED: heat shock cognate 70 kDa protein 2 [Vigna angularis]
GeneID:108343246	AD	PREDICTED: long chain acyl-CoA synthetase 8-like isoform X1 [Vigna angularis]
GeneID:108343264	AD	PREDICTED: protein C2-DOMAIN ABA-RELATED 11-like [Vigna angularis]
GeneID:108343416	AD	PREDICTED: uncharacterized protein At3g49720-like [Vigna angularis]
GeneID:108345534	AD	PREDICTED: probable 2-oxoglutarate-dependent dioxygenase At3g49630 isoform X1 [Vigna angularis]
GeneID:108346010	AD	hypothetical protein SOVF_076870 [Spinacia oleracea]
GeneID:108346204	AD	PREDICTED: uncharacterized protein LOC108346204 [Vigna angularis]
GeneID:108347478	AD	PREDICTED: uncharacterized calcium-binding protein At1g02270-like isoform X1 [Vigna angularis]
GeneID:108347625	AD	PREDICTED: pyruvate dehydrogenase E1 component subunit alpha-3, chloroplastic-like [Vigna angularis]
NC_030637.1.913	AD	hypothetical protein PHAVU_003G123500g [Phaseolus vulgaris]
GeneID:108319478	ES	PREDICTED: uncharacterized protein LOC108319478 [Vigna angularis]
GeneID:108324153	ES	PREDICTED: E3 ubiquitin protein ligase DRIP2-like isoform X1 [Vigna angularis]
GeneID:108328298	ES	PREDICTED: protein FLX-like 2 isoform X1 [Vigna angularis]
GeneID:108331407	ES	PREDICTED: receptor-like serine/threonine-protein kinase ALE2 isoform X1 [Vigna angularis]
GeneID:108331644	ES	PREDICTED: uncharacterized protein LOC108331644 isoform X1 [Vigna angularis]
GeneID:108334464	ES	PREDICTED: endonuclease 4-like isoform X2 [Vigna angularis]
