# Supplementary material for: Characterization of Drought-Responsive Transcriptome During Seed Germination in Adzuki Bean (Vigna angularis L.) by PacBio SMRT and Illumina Sequencing
Source: Front Genet. 2020 Aug 31;11:996. doi: 10.3389/fgene.2020.00996 (PMC7489039; doi:10.3389/fgene.2020.00996)
Supplement: FIGURE S1 — Schematic of the seven groups of PacBio isoforms. (a) Isoforms have been annotated in the IWGSC RefSeq v1.0. (b) Novel isoforms that contain multiple exons and have different splice sites and introns compared with annotated isoforms in the IWGSC RefSeq v1.0. (c) Novel isoforms that contain multiple exons sequentially shared the introns of the annotated isoforms in the IWGSC RefSeq v1.0. (d) Novel isoforms that contain multiple exons sequentially contained the introns of the annotated isoforms in the IWGSC RefSeq v1.0. (e) Novel isoforms that contained a single exon and the annotated isoforms that contained multiple exons, or vice versa. (f) Novel isoforms derived from novel gene loci. (g) Novel isoforms that were non-overlapping with known isoforms in the same gene loci. [file Data_Sheet_1.zip › Supplementary figures and tables/Supplementary Table S9.xlsx]

## Sheet: Sheet1
Table S9 KEGG pathway enrichment analysis for the DSGs in s17033-T-vs-s17235-T.
#	Pathway	Pathway ID	K_id	Differentially expressed genes	desc
1	Protein processing in endoplasmic reticulum	ko04141	K03283	GeneID:108320180	HSPA1s; heat shock 70kDa protein 1/2/6/8
			K03283	GeneID:108338197	HSPA1s; heat shock 70kDa protein 1/2/6/8
			K09503	GeneID:108340496	DNAJA2; DnaJ homolog subfamily A member 2
			K09503	GeneID:108347631	DNAJA2; DnaJ homolog subfamily A member 2
2	Starch and sucrose metabolism	ko00500	K00695	GeneID:108343245	E2.4.1.13; sucrose synthase
			K00975	GeneID:108338399	glgC; glucose-1-phosphate adenylyltransferase
			K01188	GeneID:108327069	E3.2.1.21; beta-glucosidase
			K05350	GeneID:108341163	bglB; beta-glucosidase
3	Spliceosome	ko03040	K03283	GeneID:108320180	HSPA1s; heat shock 70kDa protein 1/2/6/8
			K03283	GeneID:108338197	HSPA1s; heat shock 70kDa protein 1/2/6/8
			K12897	GeneID:108321244	TRA2; transformer-2 protein
4	Amino sugar and nucleotide sugar metabolism	ko00520	K00975	GeneID:108338399	glgC; glucose-1-phosphate adenylyltransferase
			K13648	GeneID:108329382	GAUT; alpha-1,4-galacturonosyltransferase
			K13648	GeneID:108346028	GAUT; alpha-1,4-galacturonosyltransferase
5	RNA transport	ko03013	K03231	GeneID:108345585	EEF1A; elongation factor 1-alpha
			K03257	GeneID:108331837	EIF4A; translation initiation factor 4A
			K03260	GeneID:108345888	EIF4G; translation initiation factor 4G
6	Valine, leucine and isoleucine biosynthesis	ko00290	K00053	GeneID:108334178	ilvC; ketol-acid reductoisomerase
7	Phenylpropanoid biosynthesis	ko00940	K00430	GeneID:108343028	E1.11.1.7; peroxidase
			K00487	GeneID:108338193	CYP73A; trans-cinnamate 4-monooxygenase
			K01188	GeneID:108327069	E3.2.1.21; beta-glucosidase
			K05350	GeneID:108341163	bglB; beta-glucosidase
8	Stilbenoid, diarylheptanoid and gingerol biosynthesis	ko00945	K00487	GeneID:108338193	CYP73A; trans-cinnamate 4-monooxygenase
9	Pantothenate and CoA biosynthesis	ko00770	K00053	GeneID:108334178	ilvC; ketol-acid reductoisomerase
10	Cyanoamino acid metabolism	ko00460	K01188	GeneID:108327069	E3.2.1.21; beta-glucosidase
			K05350	GeneID:108341163	bglB; beta-glucosidase
11	Lysine biosynthesis	ko00300	K10206	GeneID:108343869	E2.6.1.83; LL-diaminopimelate aminotransferase
12	Monoterpenoid biosynthesis	ko00902	K15086	GeneID:108333347	TPS14; (3S)-linalool synthase
13	Biosynthesis of secondary metabolites	ko01110	K00053	GeneID:108334178	ilvC; ketol-acid reductoisomerase
			K00318	GeneID:108329290	PRODH; proline dehydrogenase
			K00430	GeneID:108343028	E1.11.1.7; peroxidase
			K00487	GeneID:108338193	CYP73A; trans-cinnamate 4-monooxygenase
			K00975	GeneID:108338399	glgC; glucose-1-phosphate adenylyltransferase
			K01188	GeneID:108327069	E3.2.1.21; beta-glucosidase
			K05350	GeneID:108341163	bglB; beta-glucosidase
			K05933	GeneID:108338025	E1.14.17.4; aminocyclopropanecarboxylate oxidase
			K10206	GeneID:108343869	E2.6.1.83; LL-diaminopimelate aminotransferase
			K15086	GeneID:108333347	TPS14; (3S)-linalool synthase
14	Cutin, suberine and wax biosynthesis	ko00073	K17991	GeneID:108341114	PXG; peroxygenase
15	Galactose metabolism	ko00052	K06617	GeneID:108329570	E2.4.1.82; raffinose synthase
16	Arginine and proline metabolism	ko00330	K00318	GeneID:108329290	PRODH; proline dehydrogenase
17	Flavonoid biosynthesis	ko00941	K00487	GeneID:108338193	CYP73A; trans-cinnamate 4-monooxygenase
18	Peroxisome	ko04146	K13344	GeneID:108332274	PEX13; peroxin-13
19	Ribosome biogenesis in eukaryotes	ko03008	K06943	GeneID:108319636	NOG1; nucleolar GTP-binding protein
20	Ubiquinone and other terpenoid-quinone biosynthesis	ko00130	K00487	GeneID:108338193	CYP73A; trans-cinnamate 4-monooxygenase
21	2-Oxocarboxylic acid metabolism	ko01210	K00053	GeneID:108334178	ilvC; ketol-acid reductoisomerase
22	Phenylalanine metabolism	ko00360	K00487	GeneID:108338193	CYP73A; trans-cinnamate 4-monooxygenase
23	Biosynthesis of amino acids	ko01230	K00053	GeneID:108334178	ilvC; ketol-acid reductoisomerase
			K10206	GeneID:108343869	E2.6.1.83; LL-diaminopimelate aminotransferase
24	Circadian rhythm - plant	ko04712	K12119	GeneID:108325858	CRY2; cryptochrome 2
25	Endocytosis	ko04144	K03283	GeneID:108320180	HSPA1s; heat shock 70kDa protein 1/2/6/8
			K03283	GeneID:108338197	HSPA1s; heat shock 70kDa protein 1/2/6/8
26	Oxidative phosphorylation	ko00190	K02261	GeneID:108322296	COX2; cytochrome c oxidase subunit 2
27	Cysteine and methionine metabolism	ko00270	K05933	GeneID:108338025	E1.14.17.4; aminocyclopropanecarboxylate oxidase
28	Glycerophospholipid metabolism	ko00564	K14156	GeneID:108324053	CHK; choline/ethanolamine kinase
29	MAPK signaling pathway - plant	ko04016	K20603	GeneID:108338031	MKK2; mitogen-activated protein kinase kinase 2
30	Metabolic pathways	ko01100	K00053	GeneID:108334178	ilvC; ketol-acid reductoisomerase
			K00318	GeneID:108329290	PRODH; proline dehydrogenase
			K00430	GeneID:108343028	E1.11.1.7; peroxidase
			K00487	GeneID:108338193	CYP73A; trans-cinnamate 4-monooxygenase
			K00695	GeneID:108343245	E2.4.1.13; sucrose synthase
			K00975	GeneID:108338399	glgC; glucose-1-phosphate adenylyltransferase
			K01188	GeneID:108327069	E3.2.1.21; beta-glucosidase
			K02261	GeneID:108322296	COX2; cytochrome c oxidase subunit 2
			K05350	GeneID:108341163	bglB; beta-glucosidase
			K05933	GeneID:108338025	E1.14.17.4; aminocyclopropanecarboxylate oxidase
			K10206	GeneID:108343869	E2.6.1.83; LL-diaminopimelate aminotransferase
			K14156	GeneID:108324053	CHK; choline/ethanolamine kinase
31	Plant hormone signal transduction	ko04075	K14506	GeneID:108318909	JAR1_4_6; jasmonic acid-amino synthetase
32	Plant-pathogen interaction	ko04626	K05391	GeneID:108344832	CNGC; cyclic nucleotide gated channel, plant
